# Supplementary material for: Targeted High-Throughput Sequencing Identifies Predominantly Fungal Pathogens in Patients with Clinically Infectious, Culture-Negative Endophthalmitis in South India
Source: Microorganisms. 2019 Oct 1;7(10):411. doi: 10.3390/microorganisms7100411 (PMC6843429; doi:10.3390/microorganisms7100411)
Supplement: Supplementary file 1 [file microorganisms-07-00411-s001.zip]

Archive with 1 entries (1 files):
- microorganisms-581743-supplementary.xlsx
