# Supplementary material for: Targeted High-Throughput Sequencing Identifies Predominantly Fungal Pathogens in Patients with Clinically Infectious, Culture-Negative Endophthalmitis in South India
Source: Microorganisms. 2019 Oct 1;7(10):411. doi: 10.3390/microorganisms7100411 (PMC6843429; doi:10.3390/microorganisms7100411)
Supplement: Supplementary file 1 [file microorganisms-07-00411-s001.zip › microorganisms-581743-supplementary.xlsx]

## Sheet: S1
Table S1: Reads assigned to bacterial OTUs for 26 bacterial microbiome libraries. Sparse OTUs (with < 0.001% reads) were removed.
OTU ID	Taxonomy	E1	E2	E3	E4	E5	E6	E7	E8	E9	E10	E11	E12	E13	E14	E15	E16	E17	E18	E19	E20	E21	E22	E23	E24	E25	E26	Sum
17444	k__Bacteria; p__Firmicutes; c__Bacilli; o__Lactobacillales; f__Enterococcaceae; g__Enterococcus	0	274	0	0	0	0	0	0	0	31	1	0	0	0	0	0	0	0	1	0	0	0	3	0	0	0	310
36125	k__Bacteria; p__Firmicutes; c__Bacilli; o__Bacillales; f__Bacillaceae; g__Bacillus	0	0	0	0	0	0	0	0	0	0	0	1	480	9	0	0	0	0	1	0	224	0	0	0	0	0	715
49435	k__Bacteria; p__Proteobacteria; c__Alphaproteobacteria; o__Sphingomonadales; f__Sphingomonadaceae; g__Sphingomonas; s__yabuuchiae	0	0	0	35	0	0	0	0	0	0	0	0	0	0	0	0	129	0	77	0	0	0	1	0	0	0	242
58866	k__Bacteria; p__Proteobacteria; c__Alphaproteobacteria; o__Sphingomonadales; f__Sphingomonadaceae; g__Sphingomonas; s__yabuuchiae	1	0	3	8	0	0	0	0	0	0	0	0	0	0	0	0	4852	0	30	0	0	0	0	0	0	0	4894
59566	k__Bacteria; p__Firmicutes; c__Bacilli; o__Lactobacillales; f__Streptococcaceae; g__Streptococcus	53	0	0	6	0	0	0	26	0	0	4	0	0	0	43	0	0	0	0	0	0	0	54	0	0	1	187
71504	k__Bacteria; p__Proteobacteria; c__Alphaproteobacteria; o__Rhizobiales; f__Methylobacteriaceae; g__Methylobacterium	0	0	0	0	0	0	0	0	0	0	0	767	4	3956	0	0	0	0	0	0	0	0	0	0	0	29	4756
85734	k__Bacteria; p__Proteobacteria; c__Alphaproteobacteria; o__Rhizobiales; f__Methylobacteriaceae; g__Methylobacterium	0	0	0	0	0	0	0	0	0	0	0	155	1	664	0	0	2	0	0	0	0	0	0	0	0	9	831
86772	k__Bacteria; p__Actinobacteria; c__Actinobacteria; o__Actinomycetales; f__Brevibacteriaceae; g__Brevibacterium; s__casei	0	0	0	0	0	0	0	0	0	0	0	0	0	0	0	0	2440	0	28	0	0	0	0	0	0	0	2468
95608	k__Bacteria; p__Proteobacteria; c__Gammaproteobacteria; o__Pseudomonadales; f__Pseudomonadaceae; g__Pseudomonas	0	2	0	0	0	0	0	0	0	0	0	380	0	0	0	0	0	0	460	0	0	0	0	0	0	16	858
98605	k__Bacteria; p__Firmicutes; c__Bacilli; o__Lactobacillales; f__Streptococcaceae; g__Streptococcus	47	0	0	43	0	0	0	16	5	1	1041	1	0	2	169	0	0	0	49	0	0	0	41	1	0	7	1423
98909	k__Bacteria; p__Proteobacteria; c__Gammaproteobacteria; o__Pseudomonadales; f__Pseudomonadaceae; g__Pseudomonas	0	0	0	0	0	0	0	0	0	0	0	312	0	0	0	0	0	1	12	0	0	0	0	0	0	11	336
101152	k__Bacteria; p__Proteobacteria; c__Gammaproteobacteria; o__Pseudomonadales; f__Moraxellaceae; g__Acinetobacter	0	0	0	0	0	0	0	0	0	0	0	0	0	0	0	0	0	0	457	0	0	0	0	0	0	0	457
107258	k__Bacteria; p__Firmicutes; c__Bacilli; o__Gemellales; f__Gemellaceae; g__Gemella	0	0	0	0	0	0	0	0	0	0	0	0	0	0	0	125509	1	0	0	0	0	0	0	0	0	0	125510
109728	k__Bacteria; p__Proteobacteria; c__Gammaproteobacteria; o__Pseudomonadales; f__Pseudomonadaceae; g__Pseudomonas; s__stutzeri	0	1023	0	0	0	0	0	1	1	0	0	593	0	0	0	0	1	0	268	12	0	0	0	0	0	22	1921
113773	k__Bacteria; p__Firmicutes; c__Bacilli; o__Lactobacillales; f__Enterococcaceae	0	2	0	0	0	0	0	0	0	252	2	0	0	0	0	0	0	0	0	0	0	0	0	0	0	0	256
114510	k__Bacteria; p__Proteobacteria; c__Gammaproteobacteria; o__Enterobacteriales; f__Enterobacteriaceae; g__Escherichia; s__coli	0	0	0	1	0	0	0	75	11	49	3	10	2	0	0	0	0	0	20	1	0	0	52	5	560140	27	560396
128223	k__Bacteria; p__Firmicutes; c__Bacilli; o__Bacillales; f__Staphylococcaceae; g__Staphylococcus	0	0	1	0	1	6	0	1	68	0	0	15	0	1	0	0	0	135	2	1	0	24	0	0	0	102	357
128390	k__Bacteria; p__Actinobacteria; c__Actinobacteria; o__Actinomycetales; f__Corynebacteriaceae; g__Corynebacterium	0	0	0	0	1	0	0	0	0	0	0	1	0	0	0	0	0	0	372	1	1	0	0	0	0	5	381
133961	k__Bacteria; p__Proteobacteria; c__Gammaproteobacteria; o__Pseudomonadales; f__Pseudomonadaceae; g__Pseudomonas	0	0	0	0	0	0	0	0	0	0	0	201	0	0	0	0	0	0	98	0	0	0	0	0	0	13	312
136485	k__Bacteria; p__Proteobacteria; c__Alphaproteobacteria; o__Rhizobiales; f__Methylobacteriaceae; g__Methylobacterium	0	0	0	0	0	0	0	0	0	0	0	39	0	222	0	0	19	0	4	0	0	0	0	0	0	1	285
137056	k__Bacteria; p__Firmicutes; c__Bacilli; o__Bacillales; f__Planococcaceae	0	0	58	0	2	9	0	0	362	0	1	118	0	139	0	0	0	470	33	0	0	85	1	0	0	599	1877
139321	k__Bacteria; p__Proteobacteria; c__Gammaproteobacteria; o__Pseudomonadales; f__Pseudomonadaceae; g__Pseudomonas	0	0	0	0	0	0	0	6	3	0	7	1127	0	3	1	0	0	1	19	0	0	0	0	4	1	44	1216
141105	k__Bacteria; p__Proteobacteria; c__Gammaproteobacteria; o__Pseudomonadales; f__Pseudomonadaceae; g__Pseudomonas	0	0	0	0	0	0	0	0	2	0	0	685	0	0	0	0	0	0	28	0	0	0	0	1	1	26	743
143362	k__Bacteria; p__Proteobacteria; c__Gammaproteobacteria; o__Pseudomonadales; f__Moraxellaceae; g__Acinetobacter	0	0	0	0	0	0	0	0	1	0	0	0	0	0	0	0	0	0	327	1	0	0	0	0	0	0	329
143704	k__Bacteria; p__Proteobacteria; c__Gammaproteobacteria; o__Alteromonadales; f__[Chromatiaceae]; g__Rheinheimera	1	0	0	0	4	0	0	0	6	0	1	0	0	0	0	0	5	0	167	0	0	0	15	0	0	5	204
143958	k__Bacteria; p__Proteobacteria; c__Gammaproteobacteria; o__Pseudomonadales; f__Pseudomonadaceae	0	14	0	0	0	0	0	0	0	0	0	0	0	0	1	0	0	0	104	0	0	0	0	0	0	284	403
144452	k__Bacteria; p__Proteobacteria; c__Gammaproteobacteria; o__Pseudomonadales; f__Pseudomonadaceae; g__Pseudomonas	0	0	0	0	0	0	0	0	1	0	0	6371	0	0	0	0	0	0	7	0	0	0	1	0	0	21	6401
144814	k__Bacteria; p__Proteobacteria; c__Gammaproteobacteria; o__Enterobacteriales; f__Enterobacteriaceae	0	0	0	0	0	0	0	0	0	0	0	9	0	0	0	0	0	0	129	9	1	0	0	0	0	0	148
148003	k__Bacteria; p__Proteobacteria; c__Gammaproteobacteria; o__Enterobacteriales; f__Enterobacteriaceae	0	0	0	0	0	0	0	4	1	2	0	0	0	0	0	0	0	0	14	0	0	0	0	0	0	0	21
149109	k__Bacteria; p__Firmicutes; c__Bacilli; o__Lactobacillales; f__Streptococcaceae; g__Streptococcus	0	0	0	0	0	0	0	1	2	0	1064	0	0	0	0	0	0	0	0	0	0	0	6	1	0	0	1074
157711	k__Bacteria; p__Firmicutes; c__Bacilli; o__Bacillales	0	0	0	0	0	0	0	0	0	0	0	0	1913	42	0	0	0	0	0	0	1080	0	0	0	0	0	3035
157866	k__Bacteria; p__Firmicutes; c__Bacilli; o__Bacillales; f__Bacillaceae; g__Bacillus	0	0	0	0	0	0	0	0	0	0	0	1	1192	16	0	0	0	0	0	0	319	0	0	0	0	0	1528
161169	k__Bacteria; p__Proteobacteria; c__Gammaproteobacteria; o__Pseudomonadales; f__Pseudomonadaceae	0	0	0	0	0	0	0	0	0	0	0	0	0	0	0	0	0	0	17	0	0	0	0	0	0	7	24
161677	k__Bacteria; p__Proteobacteria; c__Gammaproteobacteria; o__Pseudomonadales; f__Moraxellaceae; g__Acinetobacter; s__schindleri	0	0	1	0	0	0	0	0	0	0	0	1	0	0	0	0	7	0	1855	0	0	0	0	0	0	1	1865
162335	k__Bacteria; p__Firmicutes; c__Bacilli; o__Lactobacillales; f__Carnobacteriaceae; g__Granulicatella	0	252	0	0	0	0	0	0	0	5	0	0	0	2	0	0	0	0	0	0	0	0	0	0	0	0	259
162570	k__Bacteria; p__Proteobacteria; c__Gammaproteobacteria; o__Pseudomonadales; f__Pseudomonadaceae; g__Pseudomonas	0	0	0	0	0	0	376	0	0	0	0	0	0	0	0	0	0	1	2	0	0	0	0	0	0	0	379
162955	k__Bacteria; p__Firmicutes; c__Bacilli; o__Lactobacillales; f__Enterococcaceae; g__Enterococcus	0	0	0	0	0	0	0	0	0	3585	15	0	0	0	0	0	0	0	0	0	0	0	0	0	0	0	3600
165489	k__Bacteria; p__Proteobacteria; c__Gammaproteobacteria; o__Enterobacteriales; f__Enterobacteriaceae	1	0	0	5	1	0	0	9	1	12	1	2	0	1	0	0	1	1	45	1	1	0	8	0	0	6	96
166908	k__Bacteria; p__Proteobacteria; c__Gammaproteobacteria; o__Enterobacteriales; f__Enterobacteriaceae	0	0	0	0	0	0	0	2	0	2	0	0	0	0	0	0	0	0	2	0	0	0	2	0	230	1	239
167999	k__Bacteria; p__Firmicutes; c__Bacilli; o__Lactobacillales; f__Enterococcaceae; g__Enterococcus	0	0	0	0	0	0	0	0	1	14768	104	0	0	1	0	0	0	0	0	0	0	0	0	0	8	0	14882
168614	k__Bacteria; p__Proteobacteria; c__Gammaproteobacteria; o__Pseudomonadales; f__Moraxellaceae; g__Acinetobacter; s__johnsonii	0	0	0	0	0	0	0	0	0	0	0	0	0	0	0	0	0	0	527	1	0	0	0	0	0	0	528
169182	k__Bacteria; p__Proteobacteria; c__Gammaproteobacteria; o__Enterobacteriales; f__Enterobacteriaceae	0	0	0	1	1	0	0	8	1	5	0	1	0	0	0	0	0	0	4	0	0	0	3	0	0	2	26
173654	k__Bacteria; p__Proteobacteria; c__Gammaproteobacteria; o__Enterobacteriales; f__Enterobacteriaceae	0	0	0	0	0	0	0	8	0	1	0	0	0	0	0	0	3	0	11	0	0	0	2	0	0	1	26
188369	k__Bacteria; p__Proteobacteria; c__Gammaproteobacteria; o__Pseudomonadales; f__Pseudomonadaceae; g__Pseudomonas; s__stutzeri	0	68	0	0	0	0	0	1	2	0	1	379	0	0	0	0	0	0	641	16	0	0	0	0	0	6	1114
189438	k__Bacteria; p__Proteobacteria; c__Gammaproteobacteria; o__Pseudomonadales; f__Pseudomonadaceae; g__Pseudomonas	0	0	0	0	3	0	2763	0	0	0	0	0	0	0	0	0	0	0	12	0	0	0	0	0	0	0	2778
192795	k__Bacteria; p__Proteobacteria; c__Gammaproteobacteria; o__Pseudomonadales; f__Moraxellaceae; g__Acinetobacter; s__rhizosphaerae	0	0	0	0	0	0	0	0	0	0	0	0	0	0	0	0	1	0	329	1	0	0	1	0	0	0	332
193536	k__Bacteria; p__Actinobacteria; c__Actinobacteria; o__Actinomycetales; f__Cellulomonadaceae	0	0	0	0	0	0	0	0	0	0	0	0	0	0	0	0	1354	0	2	0	0	0	0	0	0	0	1356
197286	k__Bacteria; p__Proteobacteria; c__Gammaproteobacteria; o__Enterobacteriales; f__Enterobacteriaceae	0	0	0	0	0	0	0	0	0	0	0	37	0	0	0	0	0	0	179	5	0	0	0	0	0	4	225
199647	k__Bacteria; p__Proteobacteria; c__Gammaproteobacteria; o__Pseudomonadales; f__Pseudomonadaceae; g__Pseudomonas	0	0	0	0	0	0	0	0	3	0	1	560	0	0	0	0	0	1	19	0	0	0	3	0	1	19	607
203579	k__Bacteria; p__Proteobacteria; c__Gammaproteobacteria; o__Enterobacteriales; f__Enterobacteriaceae	0	0	0	0	0	0	0	0	0	0	0	15	0	0	0	0	0	0	46	1	0	0	0	0	0	1	63
206826	k__Bacteria; p__Actinobacteria; c__Actinobacteria; o__Actinomycetales; f__Brevibacteriaceae; g__Brevibacterium	0	0	0	0	0	0	0	0	0	0	0	0	0	0	0	0	8	0	162	0	0	0	0	0	0	7	177
209511	k__Bacteria; p__Proteobacteria; c__Gammaproteobacteria; o__Pseudomonadales; f__Moraxellaceae; g__Acinetobacter	0	0	0	0	0	0	0	0	1	0	0	0	0	0	0	0	0	0	1195	0	0	0	0	0	0	0	1196
210269	k__Bacteria; p__Proteobacteria; c__Gammaproteobacteria; o__Enterobacteriales; f__Enterobacteriaceae; g__Enterobacter; s__cloacae	0	0	0	0	179	0	0	0	0	0	0	1	0	0	0	0	0	0	25	3	0	0	0	0	0	0	208
212945	k__Bacteria; p__Proteobacteria; c__Alphaproteobacteria; o__Rhizobiales; f__Methylobacteriaceae; g__Methylobacterium	0	0	0	0	0	0	0	0	0	0	0	62	0	247	0	0	0	0	0	0	0	0	0	0	0	3	312
216324	k__Bacteria; p__Proteobacteria; c__Gammaproteobacteria; o__Pseudomonadales; f__Moraxellaceae; g__Acinetobacter; s__johnsonii	0	0	0	0	0	0	0	0	0	0	0	0	0	0	0	0	0	0	263	0	0	0	0	0	0	0	263
217482	k__Bacteria; p__Proteobacteria; c__Gammaproteobacteria; o__Pseudomonadales; f__Pseudomonadaceae	0	0	0	0	0	0	0	2	3	2	6	0	1	3	0	0	0	0	70	0	0	0	2	3	0	70	162
217734	k__Bacteria; p__Firmicutes; c__Bacilli; o__Lactobacillales; f__Streptococcaceae; g__Streptococcus; s__anginosus	0	0	0	0	0	0	0	0	0	0	0	0	0	0	0	0	0	0	350	11	0	0	0	0	0	0	361
219826	k__Bacteria; p__Proteobacteria; c__Gammaproteobacteria; o__Pseudomonadales; f__Moraxellaceae; g__Acinetobacter	0	0	0	10	0	0	0	0	1	0	0	1	0	0	0	0	0	0	533	0	0	0	5	0	0	0	550
223787	k__Bacteria; p__Actinobacteria; c__Actinobacteria; o__Actinomycetales; f__Microbacteriaceae	0	0	0	0	0	0	0	0	0	0	0	0	0	0	0	0	358	0	0	0	0	0	0	0	0	0	358
224212	k__Bacteria; p__Proteobacteria; c__Gammaproteobacteria; o__Pseudomonadales; f__Moraxellaceae; g__Acinetobacter	0	0	0	16	0	0	0	0	0	0	0	0	0	0	0	0	0	0	1216	0	0	0	4	0	0	0	1236
224643	k__Bacteria; p__Firmicutes; c__Bacilli; o__Bacillales; f__Bacillaceae; g__Bacillus	0	0	0	0	0	0	0	0	0	0	0	0	161	1	0	0	0	0	0	0	121	0	0	0	0	0	283
225284	k__Bacteria; p__Proteobacteria; c__Gammaproteobacteria; o__Pseudomonadales; f__Pseudomonadaceae; g__Pseudomonas	0	0	0	0	0	0	0	4	1	0	1	1609	1	0	0	0	0	0	18	0	0	0	6	2	2	16	1660
230114	k__Bacteria; p__Firmicutes; c__Bacilli; o__Lactobacillales	0	378	0	0	0	0	0	0	0	11	0	0	0	0	0	0	0	0	0	0	0	0	0	0	0	0	389
231787	k__Bacteria; p__Proteobacteria; c__Gammaproteobacteria; o__Enterobacteriales; f__Enterobacteriaceae	0	0	0	2	0	0	0	3	2	1	3	0	0	0	0	0	1	0	5	0	0	0	4	0	0	3	24
233981	k__Bacteria; p__Proteobacteria; c__Gammaproteobacteria; o__Enterobacteriales; f__Enterobacteriaceae; g__Morganella; s__morganii	0	0	0	0	2	0	0	0	1	0	0	100	0	6148	0	0	0	0	0	0	0	0	1	1	0	5	6258
235695	k__Bacteria; p__Actinobacteria; c__Actinobacteria; o__Actinomycetales; f__Cellulomonadaceae; g__Cellulomonas	0	0	0	0	0	0	0	0	0	0	0	0	0	0	0	0	249	0	0	0	0	0	0	0	0	0	249
236142	k__Bacteria; p__Proteobacteria; c__Gammaproteobacteria; o__Enterobacteriales; f__Enterobacteriaceae	0	0	0	0	0	0	0	9	0	1	0	0	0	0	0	0	0	0	20	1	0	0	0	0	189	0	220
240553	k__Bacteria; p__Actinobacteria; c__Actinobacteria; o__Actinomycetales; f__Frankiaceae	0	0	0	0	0	0	0	0	0	0	0	0	0	0	0	0	359	0	0	0	0	0	0	0	0	0	359
240755	k__Bacteria; p__Proteobacteria; c__Gammaproteobacteria; o__Pasteurellales; f__Pasteurellaceae; g__Haemophilus; s__influenzae	0	0	0	0	0	0	0	0	0	0	0	0	513	2	0	0	0	0	0	0	0	0	17	45756	1	12	46301
243777	k__Bacteria; p__Proteobacteria; c__Gammaproteobacteria; o__Pasteurellales; f__Pasteurellaceae; g__Haemophilus	0	0	0	0	0	0	0	0	0	0	0	0	33	0	0	0	0	0	0	0	0	0	1	3342	0	0	3376
246850	k__Bacteria; p__Proteobacteria; c__Alphaproteobacteria; o__Rhizobiales; f__Methylobacteriaceae; g__Methylobacterium	0	0	0	0	0	0	0	0	0	0	0	44	0	155	0	0	0	0	0	0	0	0	0	0	0	1	200
249748	k__Bacteria; p__Firmicutes; c__Bacilli; o__Bacillales; f__Bacillaceae; g__Bacillus	0	0	0	0	0	0	0	0	0	0	0	0	138	1	0	0	0	0	0	0	86	0	0	0	0	0	225
250112	k__Bacteria; p__Proteobacteria; c__Alphaproteobacteria; o__Rhizobiales; f__Methylobacteriaceae; g__Methylobacterium; s__organophilum	0	0	0	0	0	0	0	0	0	0	0	1	0	1	0	0	1949	0	0	0	0	0	0	0	0	0	1951
250586	k__Bacteria; p__Proteobacteria; c__Gammaproteobacteria; o__Pseudomonadales; f__Pseudomonadaceae	0	1	0	0	1	0	0	0	1	0	1	0	0	0	1	0	0	0	228	1	0	0	0	0	0	303	537
252119	k__Bacteria; p__Actinobacteria; c__Actinobacteria; o__Actinomycetales; f__Micrococcaceae	0	0	0	2	1	0	0	0	5	0	1	1	0	0	0	0	0	0	264	8	0	0	3	0	0	1	286
254580	k__Bacteria; p__Firmicutes; c__Bacilli; o__Bacillales; f__Bacillaceae; g__Bacillus	0	0	0	0	0	0	0	0	0	0	0	1	4244	105	0	0	0	0	0	0	2494	0	0	0	0	0	6844
254649	k__Bacteria; p__Actinobacteria; c__Actinobacteria; o__Actinomycetales; f__Cellulomonadaceae; g__Cellulomonas	0	0	8	0	0	0	0	0	0	0	0	1	0	0	0	0	29667	0	3	0	0	0	0	0	0	0	29679
261490	k__Bacteria; p__Proteobacteria; c__Alphaproteobacteria; o__Rhizobiales; f__Methylobacteriaceae; g__Methylobacterium	0	0	0	0	0	0	0	0	0	0	0	107	0	266	0	0	0	0	0	0	0	0	0	0	0	4	377
263149	k__Bacteria; p__Proteobacteria; c__Gammaproteobacteria; o__Alteromonadales; f__[Chromatiaceae]; g__Rheinheimera	2	0	0	0	2	0	0	0	2	0	0	0	0	0	0	0	9	0	141	0	0	0	19	0	0	8	183
265496	k__Bacteria; p__Proteobacteria; c__Gammaproteobacteria; o__Pseudomonadales; f__Moraxellaceae; g__Acinetobacter	0	0	0	7	0	0	0	0	0	0	0	0	0	0	0	0	0	0	679	0	0	0	3	0	0	0	689
267843	k__Bacteria; p__Proteobacteria; c__Gammaproteobacteria; o__Pseudomonadales; f__Pseudomonadaceae; g__Pseudomonas	0	0	0	0	0	0	0	0	0	0	0	7239	0	0	0	0	0	0	458	0	0	0	0	0	0	17	7714
269901	k__Bacteria; p__Proteobacteria; c__Gammaproteobacteria; o__Pseudomonadales; f__Pseudomonadaceae; g__Pseudomonas	0	23	1	0	0	0	1	53	47	8	62	2674	5	25	9	0	0	2	240	2	1	1	42	27	42	129	3394
270659	k__Bacteria; p__Proteobacteria; c__Gammaproteobacteria; o__Pseudomonadales; f__Moraxellaceae; g__Acinetobacter	0	0	0	0	0	0	0	0	0	0	0	0	0	0	0	0	0	0	644	0	0	0	0	0	0	0	644
272150	k__Bacteria; p__Firmicutes; c__Bacilli; o__Lactobacillales; f__Streptococcaceae; g__Streptococcus	322	0	0	555	0	0	0	1357	3	0	200	11	0	3	1780	0	0	0	13	0	0	0	2044	3	0	52	6343
273830	k__Bacteria; p__Firmicutes; c__Bacilli; o__Bacillales; f__Bacillaceae; g__Bacillus	0	0	0	0	0	0	0	0	0	0	0	1	49	1	0	0	0	0	0	0	455	0	0	0	0	0	506
276168	k__Bacteria; p__Proteobacteria; c__Gammaproteobacteria; o__Pseudomonadales; f__Pseudomonadaceae	0	0	0	0	0	0	0	0	0	0	0	0	0	0	0	0	0	0	38	0	0	0	0	0	0	109	147
282250	k__Bacteria; p__Proteobacteria; c__Gammaproteobacteria; o__Pseudomonadales; f__Pseudomonadaceae; g__Pseudomonas	0	0	0	0	0	0	0	0	0	0	0	2684	0	0	0	0	0	0	197	0	0	0	0	0	0	5	2886
283765	k__Bacteria; p__Actinobacteria; c__Actinobacteria; o__Actinomycetales; f__Micrococcaceae; g__Kocuria; s__rhizophila	0	0	0	0	0	0	0	0	3	0	1	2	0	0	1	2	8	0	366	0	2	0	0	0	0	21	406
286880	k__Bacteria; p__Firmicutes; c__Bacilli; o__Bacillales; f__Bacillaceae; g__Bacillus	0	0	0	0	0	0	0	0	0	0	0	0	446	3	0	0	0	0	0	0	383	0	0	0	0	0	832
288207	k__Bacteria; p__Proteobacteria; c__Gammaproteobacteria; o__Pseudomonadales; f__Pseudomonadaceae; g__Pseudomonas	0	0	0	0	0	0	0	0	3	0	2	2160	0	0	0	0	0	0	220	0	0	0	1	1	1	110	2498
288283	k__Bacteria; p__Proteobacteria; c__Alphaproteobacteria; o__Caulobacterales; f__Caulobacteraceae	0	0	0	1	0	1	0	0	0	0	0	1	0	0	0	0	0	0	178	1	1	0	0	2	0	0	185
289709	k__Bacteria; p__Proteobacteria; c__Gammaproteobacteria; o__Enterobacteriales; f__Enterobacteriaceae	0	0	0	0	0	0	0	9	2	0	0	1	0	0	0	0	0	0	11	0	0	0	3	0	0	2	28
289933	k__Bacteria; p__Firmicutes; c__Bacilli; o__Lactobacillales	0	3	0	0	0	0	0	0	0	649	5	0	0	0	0	0	0	0	0	0	0	0	0	0	1	0	658
290186	k__Bacteria; p__Proteobacteria; c__Gammaproteobacteria; o__Pseudomonadales; f__Moraxellaceae; g__Acinetobacter	0	0	0	0	0	0	0	0	0	0	0	0	0	0	0	0	0	0	304	0	0	0	0	0	0	0	304
292289	k__Bacteria; p__Proteobacteria; c__Gammaproteobacteria; o__Enterobacteriales; f__Enterobacteriaceae	0	0	0	0	0	0	0	2	0	1	0	0	0	0	0	1	0	0	2	0	0	0	3	1	0	0	10
294399	k__Bacteria; p__Proteobacteria; c__Alphaproteobacteria; o__Rhizobiales; f__Methylobacteriaceae; g__Methylobacterium	0	0	0	0	0	0	0	0	0	0	2	124	0	408	0	0	0	0	0	0	0	0	0	0	0	8	542
295053	k__Bacteria; p__Proteobacteria; c__Gammaproteobacteria; o__Enterobacteriales; f__Enterobacteriaceae	0	0	0	0	0	0	0	5	0	2	0	0	0	0	0	0	0	0	8	1	0	0	2	0	0	0	18
295146	k__Bacteria; p__Firmicutes; c__Bacilli; o__Lactobacillales; f__Enterococcaceae; g__Enterococcus	0	24070	1	0	1	0	0	1	0	11	2	3	0	0	0	1	2	0	44	0	0	0	2	0	0	2	24140
295478	k__Bacteria; p__Firmicutes; c__Bacilli; o__Lactobacillales; f__Enterococcaceae; g__Vagococcus	0	0	0	0	0	0	0	0	0	631	3	0	0	0	0	0	0	0	0	0	0	0	0	0	0	0	634
296358	k__Bacteria; p__Proteobacteria; c__Gammaproteobacteria; o__Enterobacteriales; f__Enterobacteriaceae	0	0	0	0	0	0	0	1	1	5	0	0	0	0	0	0	0	0	3	0	0	0	2	0	0	0	12
298427	k__Bacteria; p__Firmicutes; c__Bacilli; o__Lactobacillales; f__Enterococcaceae; g__Enterococcus	0	8	0	0	0	0	0	0	0	263	0	0	1	0	0	0	0	0	0	0	0	0	0	0	0	0	272
298835	k__Bacteria; p__Actinobacteria; c__Actinobacteria; o__Actinomycetales	0	0	0	0	0	0	0	0	0	0	0	0	0	0	0	0	981	0	0	0	0	0	0	0	0	0	981
299267	k__Bacteria; p__Proteobacteria; c__Gammaproteobacteria; o__Enterobacteriales; f__Enterobacteriaceae	0	0	0	2	5	0	0	8	2	6	1	2	0	0	0	0	1	0	48	4	0	1	9	0	0	6	95
299851	k__Bacteria; p__Proteobacteria; c__Gammaproteobacteria; o__Enterobacteriales; f__Enterobacteriaceae	0	0	0	0	2	0	0	4	1	0	0	1	0	0	0	0	0	0	8	0	0	0	4	1	0	3	24
299879	k__Bacteria; p__Firmicutes; c__Bacilli; o__Lactobacillales; f__Leuconostocaceae	0	0	0	1	6	0	0	1	0	0	0	0	0	0	0	0	7	0	170	3	0	1	0	1	0	1	191
301149	k__Bacteria; p__Proteobacteria; c__Gammaproteobacteria; o__Enterobacteriales; f__Enterobacteriaceae	0	0	0	2	0	0	0	4	1	6	0	0	0	0	0	0	0	0	17	0	0	0	4	1	0	2	37
301184	k__Bacteria; p__Proteobacteria; c__Gammaproteobacteria; o__Enterobacteriales; f__Enterobacteriaceae	0	0	0	0	0	0	0	0	1	2	1	1	0	0	0	0	0	0	2	1	0	0	3	1	0	1	13
301926	k__Bacteria; p__Proteobacteria; c__Gammaproteobacteria; o__Xanthomonadales; f__Xanthomonadaceae; g__Stenotrophomonas	0	0	0	0	0	0	0	0	0	0	0	0	0	0	0	0	0	0	227	0	0	0	0	0	0	0	227
302479	k__Bacteria; p__Actinobacteria; c__Actinobacteria; o__Actinomycetales; f__Micrococcaceae; g__Arthrobacter	0	0	0	0	0	0	0	0	0	0	0	0	0	0	0	0	614	0	0	0	0	0	0	0	0	0	614
304641	k__Bacteria; p__Proteobacteria; c__Gammaproteobacteria; o__Enterobacteriales; f__Enterobacteriaceae	0	0	0	1	0	0	0	19	2	9	0	2	0	0	0	0	1	0	10	1	0	0	13	0	0	7	65
309133	k__Bacteria; p__Firmicutes; c__Bacilli; o__Lactobacillales; f__Enterococcaceae	0	104	0	0	0	0	0	1	0	1262	12	0	0	1	0	0	0	0	0	0	0	0	0	0	0	1	1381
310131	k__Bacteria; p__Firmicutes; c__Bacilli; o__Lactobacillales; f__Enterococcaceae	0	239	0	0	0	0	0	0	0	1	0	0	0	0	0	0	0	0	0	0	0	0	0	0	0	0	240
312988	k__Bacteria; p__Proteobacteria; c__Gammaproteobacteria; o__Pseudomonadales; f__Pseudomonadaceae	0	3	0	0	0	0	0	0	0	0	0	0	0	0	0	0	0	0	77	0	0	0	0	0	0	199	279
316852	k__Bacteria; p__Proteobacteria; c__Gammaproteobacteria; o__Pasteurellales; f__Pasteurellaceae; g__Haemophilus	0	0	0	0	0	0	0	0	0	0	0	0	65	1	0	0	0	0	0	0	0	0	4	4458	0	1	4529
322927	k__Bacteria; p__Proteobacteria; c__Gammaproteobacteria; o__Pseudomonadales; f__Moraxellaceae; g__Acinetobacter	0	0	0	0	3	0	0	0	1	0	0	0	0	0	0	0	0	1	4622	1	0	0	4	0	0	0	4632
326605	k__Bacteria; p__Proteobacteria; c__Gammaproteobacteria; o__Pseudomonadales; f__Pseudomonadaceae	0	24	0	0	0	0	0	0	0	0	0	0	0	0	0	0	0	0	128	1	0	0	0	0	0	120	273
328340	k__Bacteria; p__Proteobacteria; c__Gammaproteobacteria; o__Pseudomonadales; f__Pseudomonadaceae	0	0	0	0	0	0	0	0	0	0	0	0	0	1	0	0	0	0	18	0	0	0	0	0	0	63	82
330951	k__Bacteria; p__Proteobacteria; c__Gammaproteobacteria; o__Pseudomonadales; f__Moraxellaceae; g__Acinetobacter	0	0	0	0	0	0	0	1	0	0	0	7	0	0	0	0	0	0	167	0	0	0	0	0	0	1	176
338200	k__Bacteria; p__Proteobacteria; c__Gammaproteobacteria; o__Pseudomonadales; f__Pseudomonadaceae; g__Pseudomonas	0	0	0	0	0	0	0	0	0	0	0	9062	0	0	0	0	0	0	634	0	0	0	0	0	0	0	9696
339020	k__Bacteria; p__Firmicutes; c__Bacilli; o__Bacillales; f__Bacillaceae; g__Bacillus	0	0	0	0	0	0	0	2	0	0	0	0	1098	21	0	0	0	0	1	0	408	0	0	0	0	0	1530
341460	k__Bacteria; p__Proteobacteria; c__Gammaproteobacteria; o__Pasteurellales; f__Pasteurellaceae; g__Haemophilus	4	4	0	3	1	0	0	0	7	0	0	0	0	0	0	0	31	0	132	6	0	0	0	8	0	1	197
345362	k__Bacteria; p__Proteobacteria; c__Gammaproteobacteria; o__Enterobacteriales; f__Enterobacteriaceae	1	0	0	0	0	0	0	3	2	3	0	0	0	0	0	0	0	0	4	0	0	0	8	0	0	5	26
346842	k__Bacteria; p__Firmicutes; c__Bacilli; o__Bacillales; f__Bacillaceae; g__Bacillus	0	0	0	0	0	1	0	0	0	0	0	0	3638	70	0	0	0	0	0	0	1584	0	0	1	0	0	5294
347704	k__Bacteria; p__Firmicutes; c__Bacilli; o__Bacillales; f__Staphylococcaceae; g__Staphylococcus; s__haemolyticus	0	0	24	0	0	0	0	0	27	0	0	5	1	129	0	0	0	14	5	0	0	1	0	0	0	20	226
347846	k__Bacteria; p__Proteobacteria; c__Alphaproteobacteria; o__Sphingomonadales; f__Sphingomonadaceae; g__Sphingomonas; s__yabuuchiae	1	0	29	498	0	0	0	0	0	0	0	0	0	0	0	1	82155	3	1361	1	0	0	4	1	0	0	84054
354839	k__Bacteria; p__Firmicutes; c__Bacilli; o__Bacillales; f__Planococcaceae; g__Staphylococcus; s__saprophyticus	0	0	8	0	20	145	0	10	2692	2	4	351	0	123	0	0	0	3275	163	8	0	701	5	0	0	3843	11350
356733	k__Bacteria; p__Firmicutes; c__Bacilli; o__Bacillales; f__Staphylococcaceae; g__Staphylococcus	0	0	872	3	0	629	0	0	411	0	1	475	0	16	0	0	1	374	27	1	1	3795	4	0	0	11288	17898
359689	k__Bacteria; p__Actinobacteria; c__Actinobacteria; o__Actinomycetales; f__Corynebacteriaceae; g__Corynebacterium	0	0	0	0	4	0	0	0	0	0	1	0	0	0	0	0	0	0	386	13	0	0	16	2	0	0	422
360936	k__Bacteria; p__Firmicutes; c__Bacilli; o__Bacillales; f__Bacillaceae; g__Bacillus	0	0	0	0	0	0	0	0	1	0	1	0	34	1	0	0	0	0	10	0	186	0	0	0	0	0	233
366451	k__Bacteria; p__Proteobacteria; c__Gammaproteobacteria; o__Enterobacteriales; f__Enterobacteriaceae	0	0	0	0	0	0	0	0	0	0	0	17	0	0	0	0	0	0	104	9	0	0	0	0	0	2	132
368134	k__Bacteria; p__Firmicutes; c__Bacilli; o__Bacillales; f__Staphylococcaceae; g__Staphylococcus	0	0	25	0	0	3	0	0	22	0	0	6	0	27	0	0	3	83	7	0	0	5	0	0	0	46	227
368293	k__Bacteria; p__Proteobacteria; c__Gammaproteobacteria; o__Enterobacteriales; f__Enterobacteriaceae	0	0	0	0	0	0	0	0	0	0	0	0	0	0	0	0	0	0	209	0	0	0	0	0	0	0	209
377874	k__Bacteria; p__Firmicutes; c__Bacilli; o__Bacillales; f__Planococcaceae	0	0	22	0	2	2	0	0	91	0	0	14	0	7	0	0	0	83	12	2	0	16	0	0	0	77	328
381296	k__Bacteria; p__Proteobacteria; c__Gammaproteobacteria; o__Pseudomonadales; f__Moraxellaceae; g__Acinetobacter	0	0	0	0	0	0	0	0	0	0	0	0	0	0	0	0	0	0	188	0	0	0	0	0	0	0	188
384716	k__Bacteria; p__Firmicutes; c__Bacilli; o__Gemellales	0	0	320	0	0	5	0	0	63	0	0	25	0	2	0	0	0	116	5	0	0	43	1	0	0	121	701
386088	k__Bacteria; p__Actinobacteria; c__Actinobacteria; o__Actinomycetales; f__Propionibacteriaceae; g__Propionibacterium; s__granulosum	0	0	0	0	1	0	0	0	0	0	0	0	0	0	0	0	0	0	246	1	0	0	0	0	0	0	248
386899	k__Bacteria; p__Firmicutes; c__Bacilli; o__Bacillales; f__Staphylococcaceae; g__Staphylococcus; s__haemolyticus	0	0	279	2	0	5	0	0	104	0	0	21	0	83	0	0	13	154	36	0	0	32	0	0	0	198	927
387095	k__Bacteria; p__Firmicutes; c__Bacilli; o__Bacillales; f__Staphylococcaceae; g__Staphylococcus; s__epidermidis	0	0	10	0	0	1	0	1	35	0	1	81	0	8	0	0	1	48	1	0	0	5	0	0	0	52	244
388019	k__Bacteria; p__Firmicutes; c__Bacilli; o__Lactobacillales; f__Streptococcaceae; g__Streptococcus	13	0	0	7	0	0	0	73	0	0	1	0	0	0	17	0	0	0	0	0	0	0	129	0	0	1	241
391326	k__Bacteria; p__Firmicutes; c__Bacilli; o__Bacillales; f__Staphylococcaceae; g__Staphylococcus	0	0	19	0	0	3	0	4	1826	0	1	20	0	1	0	0	0	1390	4	0	0	21	0	0	0	91	3380
399197	k__Bacteria; p__Firmicutes; c__Bacilli; o__Bacillales; f__Bacillaceae; g__Bacillus	0	0	36	0	0	0	0	0	79	0	0	50	0	27	0	0	0	196	24	0	3	24	0	0	0	139	578
403068	k__Bacteria; p__Firmicutes; c__Bacilli; o__Bacillales; f__Staphylococcaceae; g__Staphylococcus	0	0	65	0	1	14	0	2	324	0	0	110	0	22	0	0	0	320	23	1	0	101	0	0	0	438	1421
404204	k__Bacteria; p__Firmicutes; c__Bacilli; o__Bacillales; f__Staphylococcaceae; g__Staphylococcus	0	0	0	0	0	0	0	0	0	0	0	3	15879	268	0	0	0	0	1	0	4997	0	0	4	0	0	21152
405425	k__Bacteria; p__Proteobacteria; c__Gammaproteobacteria; o__Pseudomonadales; f__Moraxellaceae; g__Acinetobacter	0	0	0	0	4	0	0	1	6	0	1	3	0	0	0	0	0	0	3681	28	0	0	1	0	1	17	3743
405676	k__Bacteria; p__Firmicutes; c__Bacilli; o__Bacillales; f__Bacillaceae; g__Bacillus	0	0	0	0	0	0	0	0	0	0	0	0	215	4	0	0	0	0	0	0	64	0	0	0	0	0	283
406145	k__Bacteria; p__Proteobacteria; c__Gammaproteobacteria; o__Pseudomonadales; f__Pseudomonadaceae; g__Pseudomonas	0	0	0	1	3	0	40917	0	0	0	0	0	0	0	0	0	0	6	147	1	0	0	0	0	0	0	41075
412145	k__Bacteria; p__Firmicutes; c__Bacilli; o__Bacillales; f__Staphylococcaceae; g__Staphylococcus	0	0	1	0	0	1	0	2	1	0	2	4	845	18	0	0	0	0	1	0	172	0	2	0	2	1	1052
414943	k__Bacteria; p__Proteobacteria; c__Gammaproteobacteria; o__Pasteurellales; f__Pasteurellaceae; g__Haemophilus	0	0	0	0	0	0	0	0	0	0	0	0	17	0	0	0	0	0	0	0	0	0	0	1512	0	0	1529
435928	k__Bacteria; p__Actinobacteria; c__Actinobacteria; o__Actinomycetales; f__Microbacteriaceae	0	0	0	0	0	0	0	0	0	0	0	0	0	0	0	0	158	0	3	0	0	0	0	0	0	0	161
439908	k__Bacteria; p__Firmicutes; c__Bacilli; o__Bacillales; f__Staphylococcaceae; g__Staphylococcus	0	0	17	0	3	505	0	1	252	0	1	369	0	8	1	0	0	430	22	0	1	2238	1	0	0	8400	12249
439982	k__Bacteria; p__Proteobacteria; c__Gammaproteobacteria; o__Pseudomonadales; f__Moraxellaceae; g__Acinetobacter	0	0	0	0	1	0	0	0	0	0	0	1	0	0	0	1	0	0	2829	3	0	0	0	0	0	0	2835
441155	k__Bacteria; p__Firmicutes; c__Bacilli; o__Bacillales; f__Bacillaceae; g__Bacillus	0	0	33	0	2	104	1	1	1056	1	0	364	0	67	0	0	0	988	29	1	0	452	1	0	0	1739	4839
444649	k__Bacteria; p__Firmicutes; c__Bacilli; o__Bacillales; f__Planococcaceae	0	0	99	0	5	41	0	5	6395	1	5	112	0	23	0	0	0	1290	22	0	0	269	0	1	0	978	9246
464797	k__Bacteria; p__Actinobacteria; c__Actinobacteria; o__Actinomycetales; f__Corynebacteriaceae; g__Corynebacterium	0	0	0	0	3	0	0	0	1	0	2	0	0	0	0	0	1	0	240	1	0	0	13	1	0	1	263
465079	k__Bacteria; p__Firmicutes; c__Bacilli; o__Bacillales; f__Planococcaceae	0	0	401	0	4	68	0	6	1744	0	0	376	1	124	0	0	2	1202	40	0	0	543	1	0	0	2342	6854
466275	k__Bacteria; p__Firmicutes; c__Bacilli; o__Bacillales; f__Bacillaceae; g__Bacillus	0	0	0	0	0	0	0	1	1	0	2	12	127633	2100	0	0	0	0	7	0	54593	0	1	12	0	2	184364
489671	k__Bacteria; p__Firmicutes; c__Bacilli; o__Bacillales; f__Staphylococcaceae; g__Staphylococcus; s__epidermidis	0	0	102	0	0	18	0	0	370	0	1	140	0	31	0	0	0	393	15	0	0	73	1	0	0	665	1809
496787	k__Bacteria; p__Firmicutes; c__Bacilli; o__Bacillales; f__Staphylococcaceae; g__Staphylococcus	0	0	387	0	1	31	0	0	452	0	0	152	0	19	0	0	0	471	58	0	0	192	1	0	0	745	2509
499109	k__Bacteria; p__Firmicutes; c__Bacilli; o__Lactobacillales; f__Streptococcaceae; g__Streptococcus	46	0	0	64	0	0	0	134	2	0	15	0	0	0	138	0	0	0	0	1	0	0	290	1	1	9	701
503354	k__Bacteria; p__Firmicutes; c__Bacilli; o__Bacillales; f__Staphylococcaceae; g__Staphylococcus	0	0	125	0	10	25	0	2	353	0	1	82	0	24	0	0	0	297	26	1	0	160	0	0	0	453	1559
504674	k__Bacteria; p__Firmicutes; c__Clostridia; o__Clostridiales; f__[Tissierellaceae]; g__Anaerococcus	0	0	0	0	0	0	0	0	0	0	0	0	0	0	0	0	0	0	262	0	0	0	0	0	0	0	262
511908	k__Bacteria; p__Proteobacteria; c__Gammaproteobacteria; o__Enterobacteriales; f__Enterobacteriaceae; g__Klebsiella	0	0	0	0	21387	0	0	0	0	0	0	0	0	0	0	0	0	0	207	5	0	0	0	0	0	0	21599
515265	k__Bacteria; p__Proteobacteria; c__Gammaproteobacteria; o__Pseudomonadales; f__Moraxellaceae; g__Acinetobacter	0	0	0	3	0	0	0	0	0	0	0	0	0	0	0	0	0	0	609	1	0	0	1	0	0	0	614
516292	k__Bacteria; p__Proteobacteria; c__Gammaproteobacteria; o__Pseudomonadales; f__Pseudomonadaceae; g__Pseudomonas	0	0	0	0	0	0	0	0	0	0	0	1125	0	0	0	0	0	0	85	0	0	0	0	0	0	42	1252
517548	k__Bacteria; p__Proteobacteria; c__Gammaproteobacteria; o__Pasteurellales; f__Pasteurellaceae; g__Haemophilus	0	0	0	0	0	0	0	0	1	0	1	2	503	3	0	0	0	0	0	0	0	0	13	43751	0	14	44288
517754	k__Bacteria; p__Firmicutes; c__Bacilli; o__Lactobacillales; f__Streptococcaceae; g__Streptococcus	20	0	0	65	0	0	0	301	2	0	33	2	0	0	413	0	0	0	4	0	0	0	398	0	0	17	1255
519673	k__Bacteria; p__Firmicutes; c__Bacilli; o__Gemellales	0	1	155	0	0	13	0	0	29	0	1	30	0	1	0	0	1	35	12	0	0	53	1	0	0	557	889
521996	k__Bacteria; p__Firmicutes; c__Bacilli; o__Lactobacillales; f__Streptococcaceae; g__Streptococcus	0	0	0	1	0	0	0	6	29	0	2368	0	0	0	3	0	0	0	0	0	0	0	15	0	0	0	2422
522025	k__Bacteria; p__Firmicutes; c__Bacilli; o__Lactobacillales; f__Streptococcaceae; g__Streptococcus	599	0	0	479	0	0	0	3210	94	2	12137	16	0	7	1711	0	0	0	29	1	0	0	4918	14	0	95	23312
522984	k__Bacteria; p__Actinobacteria; c__Actinobacteria; o__Actinomycetales; f__Corynebacteriaceae; g__Corynebacterium; s__variabile	0	0	0	3	0	0	0	0	0	0	0	1	0	0	0	0	0	0	166	0	0	0	0	0	0	10	180
523025	k__Bacteria; p__Firmicutes; c__Bacilli; o__Lactobacillales; f__Streptococcaceae; g__Streptococcus	1345	0	0	145	0	0	0	543	7	0	238	5	0	1	559	0	0	0	1	0	0	0	1104	1	0	19	3968
523036	k__Bacteria; p__Firmicutes; c__Bacilli; o__Gemellales; f__Gemellaceae	0	0	0	0	0	0	0	0	0	0	0	0	0	0	0	336	0	0	0	0	0	0	0	2	0	0	338
524292	k__Bacteria; p__Firmicutes; c__Bacilli; o__Bacillales; f__Staphylococcaceae; g__Staphylococcus; s__epidermidis	0	0	14	0	0	9	0	0	238	0	0	46	0	9	0	0	0	210	4	0	0	41	1	0	0	347	919
526131	k__Bacteria; p__Firmicutes; c__Bacilli; o__Lactobacillales; f__Streptococcaceae; g__Streptococcus	89	0	0	10	0	0	0	28	0	0	15	1	0	0	28	0	0	0	0	0	0	0	113	1	0	0	285
528357	k__Bacteria; p__Firmicutes; c__Bacilli; o__Lactobacillales; f__Streptococcaceae; g__Streptococcus	3	0	0	28	0	0	0	77	51	1	7666	1	0	0	47	0	0	0	5	0	0	0	156	0	0	2	8037
529233	k__Bacteria; p__Firmicutes; c__Bacilli; o__Lactobacillales; f__Streptococcaceae; g__Streptococcus	839	2	0	97	0	0	0	165	0	0	38	0	0	0	148	1	0	0	4	0	0	0	375	0	0	8	1677
532569	k__Bacteria; p__Proteobacteria; c__Gammaproteobacteria; o__Pseudomonadales; f__Moraxellaceae; g__Acinetobacter; s__lwoffii	0	1	0	0	0	0	0	2	0	0	0	4	0	0	0	0	0	0	742	1	1	0	0	0	0	6	757
535196	k__Bacteria; p__Proteobacteria; c__Alphaproteobacteria; o__Rhodobacterales; f__Rhodobacteraceae	1	0	1	0	6	0	1	1	8	0	1	8	0	0	0	0	21	2	510	18	1	0	1	0	0	14	594
535353	k__Bacteria; p__Firmicutes; c__Bacilli; o__Gemellales; f__Gemellaceae	0	0	0	0	0	0	0	0	0	0	0	0	0	0	0	0	0	0	0	1	0	0	0	1	0	0	2
537290	k__Bacteria; p__Proteobacteria; c__Gammaproteobacteria; o__Enterobacteriales; f__Enterobacteriaceae; g__Morganella	0	0	0	0	6	0	0	0	0	0	4	271	1	15408	0	0	0	0	0	0	0	0	11	4	1	20	15726
538185	k__Bacteria; p__Firmicutes; c__Bacilli; o__Lactobacillales; f__Streptococcaceae; g__Streptococcus	145	0	0	112	0	0	0	516	9	0	643	0	0	0	379	0	0	0	8	1	0	0	611	0	1	18	2443
538247	k__Bacteria; p__Actinobacteria; c__Actinobacteria; o__Actinomycetales; f__Micrococcaceae; g__Rothia; s__nasimurium	0	0	0	0	0	0	0	0	0	0	0	0	0	0	0	0	0	0	475	7	0	0	0	0	0	0	482
539107	k__Bacteria; p__Proteobacteria; c__Gammaproteobacteria; o__Enterobacteriales; f__Enterobacteriaceae; g__Erwinia; s__dispersa	0	0	0	2	20	0	0	0	0	0	0	0	0	0	0	0	10	0	109	1	0	0	1	0	38	0	181
540269	k__Bacteria; p__Firmicutes; c__Bacilli; o__Bacillales; f__[Exiguobacteraceae]; g__Exiguobacterium	0	0	0	1	0	0	0	0	0	0	0	2	0	0	0	0	0	0	215	3	0	0	0	0	0	8	229
540691	k__Bacteria; p__Proteobacteria; c__Gammaproteobacteria; o__Pseudomonadales; f__Moraxellaceae	0	88	0	0	0	0	0	1	2	0	2	0	0	1	0	0	0	0	331	9	0	0	0	0	0	93	527
541211	k__Bacteria; p__Firmicutes; c__Bacilli; o__Bacillales; f__Bacillaceae	0	0	0	0	0	0	0	0	0	0	1	1	820	11	0	0	0	0	2	0	198	0	0	1	0	0	1034
541223	k__Bacteria; p__Proteobacteria; c__Gammaproteobacteria; o__Pseudomonadales; f__Pseudomonadaceae; g__Pseudomonas	0	0	0	0	0	0	0	0	0	0	0	272	0	0	0	0	0	0	194	0	0	0	0	0	0	15	481
543139	k__Bacteria; p__Proteobacteria; c__Alphaproteobacteria; o__Sphingomonadales; f__Sphingomonadaceae; g__Sphingomonas; s__wittichii	0	0	0	10	0	0	0	0	0	0	0	0	0	0	0	0	168	0	34	0	0	0	0	1	0	0	213
543467	k__Bacteria; p__Actinobacteria; c__Actinobacteria; o__Actinomycetales; f__Microbacteriaceae; g__Microbacterium	0	0	0	0	0	0	0	0	0	0	0	0	0	0	0	0	809	0	0	0	0	0	0	0	0	0	809
543491	k__Bacteria; p__Actinobacteria; c__Actinobacteria; o__Actinomycetales; f__Micrococcaceae	1	0	0	0	0	0	0	0	1	0	0	0	0	0	0	0	1	0	539	9	1	0	0	0	0	0	552
543942	k__Bacteria; p__Proteobacteria; c__Gammaproteobacteria; o__Pseudomonadales; f__Moraxellaceae; g__Acinetobacter	0	0	0	1	2	0	0	0	3	0	0	0	0	0	0	1	13	1	4399	14	1	0	1	1	0	6	4443
544313	k__Bacteria; p__Proteobacteria; c__Gammaproteobacteria; o__Pseudomonadales; f__Pseudomonadaceae; g__Pseudomonas	0	20	0	0	0	0	0	1	1	0	0	3410	0	0	0	0	0	0	1161	3	0	0	0	0	0	37	4633
546690	k__Bacteria; p__Actinobacteria; c__Actinobacteria; o__Actinomycetales; f__Microbacteriaceae	0	0	0	0	0	0	0	0	0	0	0	0	0	0	0	0	203	0	4	0	0	0	0	0	0	0	207
547181	k__Bacteria; p__Bacteroidetes; c__Flavobacteriia; o__Flavobacteriales; f__[Weeksellaceae]; g__Wautersiella	0	0	0	1	0	0	0	0	0	0	0	0	0	0	0	0	0	0	2649	5	0	0	0	0	0	5	2660
547304	k__Bacteria; p__Proteobacteria; c__Gammaproteobacteria; o__Enterobacteriales; f__Enterobacteriaceae; g__Klebsiella	0	0	0	0	92	0	0	0	0	0	0	0	0	0	0	0	0	0	140	7	0	0	1	0	0	0	240
551602	k__Bacteria; p__Actinobacteria; c__Actinobacteria; o__Actinomycetales; f__Micrococcaceae; g__Micrococcus	0	0	0	0	1	0	0	0	10	0	0	15	0	0	0	0	0	1	263	12	0	0	4	0	0	8	314
552026	k__Bacteria; p__Actinobacteria; c__Actinobacteria; o__Actinomycetales; f__Corynebacteriaceae; g__Corynebacterium	0	0	0	0	3	0	0	0	0	0	1	1	0	0	0	0	0	0	179	0	0	0	0	0	0	8	192
557292	k__Bacteria; p__Firmicutes; c__Bacilli; o__Bacillales; f__Bacillaceae; g__Bacillus	0	0	0	0	0	0	0	0	0	0	0	0	1139	14	0	0	0	0	0	0	133	0	0	0	0	0	1286
557368	k__Bacteria; p__Proteobacteria; c__Gammaproteobacteria; o__Alteromonadales; f__[Chromatiaceae]; g__Rheinheimera	0	0	0	0	2	0	0	0	0	0	0	0	0	0	0	0	0	0	777	0	0	0	0	0	0	0	779
558003	k__Bacteria; p__Firmicutes; c__Bacilli; o__Lactobacillales; f__Streptococcaceae	0	216	0	0	0	0	0	0	0	4	0	0	0	0	0	0	0	0	0	0	0	0	0	1	1	0	222
561245	k__Bacteria; p__Proteobacteria; c__Alphaproteobacteria; o__Sphingomonadales; f__Sphingomonadaceae; g__Sphingomonas	0	0	0	1	0	0	0	0	0	0	0	0	0	0	0	0	162	0	6	0	0	0	0	0	0	0	169
561636	k__Bacteria; p__Firmicutes; c__Bacilli; o__Lactobacillales; f__Streptococcaceae; g__Streptococcus	1007	0	1	90	0	0	0	279	72	0	10048	3	0	0	201	1	1	0	18	2	0	0	532	1	0	30	12286
562912	k__Bacteria; p__Actinobacteria; c__Actinobacteria; o__Actinomycetales; f__Promicromonosporaceae; g__Xylanimicrobium	0	0	14	0	0	0	0	0	0	0	0	1	0	0	0	0	46851	0	5	0	0	0	0	0	0	0	46871
564586	k__Bacteria; p__Actinobacteria; c__Actinobacteria; o__Actinomycetales; f__Micrococcaceae; g__Micrococcus	0	1	0	0	4	0	0	0	3	0	0	1	0	0	0	0	0	1	730	13	1	0	1	0	0	5	760
564678	k__Bacteria; p__Proteobacteria; c__Gammaproteobacteria; o__Pseudomonadales; f__Pseudomonadaceae; g__Pseudomonas	0	3	0	0	0	0	0	0	0	0	0	1277	0	0	0	0	0	0	394	1	0	0	0	0	0	67	1742
564991	k__Bacteria; p__Proteobacteria; c__Gammaproteobacteria; o__Pseudomonadales; f__Pseudomonadaceae; g__Pseudomonas	0	0	0	0	0	0	0	0	0	0	0	300	0	0	0	0	0	0	48	0	0	0	0	0	0	14	362
565291	k__Bacteria; p__Actinobacteria; c__Actinobacteria; o__Actinomycetales; f__Micrococcaceae; g__Micrococcus	0	0	0	0	3	0	0	0	3	0	0	4	0	0	0	0	0	0	424	14	0	0	0	0	0	6	454
566024	k__Bacteria; p__Firmicutes; c__Bacilli; o__Bacillales; f__Bacillaceae; g__Bacillus	0	0	0	0	0	0	0	2	0	0	2	3	8656	129	1	0	0	0	0	0	3632	1	3	1	0	1	12431
566243	k__Bacteria; p__Proteobacteria; c__Gammaproteobacteria; o__Enterobacteriales; f__Enterobacteriaceae	0	0	0	48	20	1	0	10	2	6	1	1	0	0	0	4	14	1	374	0	0	0	3	0	0	6	491
566396	k__Bacteria; p__Actinobacteria; c__Actinobacteria; o__Actinomycetales; f__Brevibacteriaceae; g__Brevibacterium	0	0	0	0	0	0	0	0	0	0	0	2	0	0	0	0	358	0	57	1	0	0	2	0	0	1	421
567427	k__Bacteria; p__Firmicutes; c__Bacilli; o__Lactobacillales; f__Streptococcaceae; g__Streptococcus	0	0	0	0	0	0	0	2	3	0	502	0	0	0	0	0	0	0	2	0	0	0	1	2	0	0	512
567725	k__Bacteria; p__Firmicutes; c__Bacilli; o__Bacillales; f__Bacillaceae; g__Bacillus; s__acidicola	0	0	0	0	0	0	0	0	0	1	1	6	43244	695	0	0	0	0	5	0	14661	0	0	4	0	0	58617
567960	k__Bacteria; p__Firmicutes; c__Bacilli; o__Lactobacillales; f__Streptococcaceae; g__Streptococcus	2	0	0	0	0	0	0	1	12	1	1470	0	0	0	1	0	0	0	5	0	0	0	1	0	0	0	1493
573124	k__Bacteria; p__Proteobacteria; c__Gammaproteobacteria; o__Pseudomonadales; f__Moraxellaceae; g__Acinetobacter	0	0	0	0	0	0	1	0	0	0	0	0	0	0	0	0	0	0	1659	0	0	0	0	0	0	2	1662
573413	k__Bacteria; p__Proteobacteria; c__Alphaproteobacteria; o__Sphingomonadales; f__Sphingomonadaceae; g__Sphingomonas; s__azotifigens	0	0	0	122	0	0	0	0	0	0	0	0	0	0	0	0	870	0	326	1	0	0	0	0	0	0	1319
574051	k__Bacteria; p__Firmicutes; c__Bacilli; o__Bacillales; f__Bacillaceae; g__Bacillus	0	0	0	1	0	0	0	0	0	1	0	0	16342	215	0	0	0	0	3	0	10065	0	1	1	0	0	26629
574102	k__Bacteria; p__Proteobacteria; c__Gammaproteobacteria; o__Pseudomonadales; f__Moraxellaceae; g__Enhydrobacter	2	15	0	2	2	0	0	2	7	0	2	24	1	26	0	1	24	2	8271	11	4	0	0	1	2	79	8478
574655	k__Bacteria; p__Proteobacteria; c__Alphaproteobacteria; o__Rhizobiales; f__Methylobacteriaceae; g__Methylobacterium	6	0	3	3	0	0	0	0	0	0	0	9	0	2	0	0	3133	0	464	0	1	0	34	3	0	3	3661
575956	k__Bacteria; p__Proteobacteria; c__Alphaproteobacteria; o__Rhizobiales; f__Methylobacteriaceae; g__Methylobacterium	0	0	0	0	0	0	0	0	0	0	0	138	1	570	0	0	1	0	0	0	0	0	0	0	0	5	715
576007	k__Bacteria; p__Firmicutes; c__Bacilli; o__Bacillales	0	0	0	0	0	0	0	0	0	0	0	1	15121	175	0	0	0	0	1	0	1896	0	0	1	0	1	17196
576641	k__Bacteria; p__Firmicutes; c__Bacilli; o__Bacillales; f__Bacillaceae; g__Bacillus	0	0	0	0	0	0	0	0	0	0	0	1	2205	48	0	0	0	0	2	0	603	0	1	0	0	0	2860
578832	k__Bacteria; p__Actinobacteria; c__Actinobacteria; o__Actinomycetales; f__Microbacteriaceae	0	0	0	0	0	0	0	0	0	0	0	0	0	0	0	0	184	0	2	0	0	0	0	0	0	0	186
579577	k__Bacteria; p__Proteobacteria; c__Alphaproteobacteria; o__Sphingomonadales; f__Sphingomonadaceae; g__Sphingomonas	0	0	0	262	0	0	0	1	0	0	0	0	0	1	0	0	145	0	455	0	0	0	0	0	0	0	864
579608	k__Bacteria; p__Firmicutes; c__Bacilli; o__Lactobacillales; f__Streptococcaceae; g__Streptococcus	2	4	0	3	3	0	0	0	3	0	4	16	0	0	1	0	0	2	378	5	0	0	9	0	0	0	430
580992	k__Bacteria; p__Proteobacteria; c__Alphaproteobacteria; o__Sphingomonadales; f__Sphingomonadaceae; g__Sphingomonas	0	0	0	11	0	0	0	0	0	0	0	0	0	0	0	0	384	0	19	0	0	0	0	0	0	0	414
581021	k__Bacteria; p__Proteobacteria; c__Gammaproteobacteria; o__Enterobacteriales; f__Enterobacteriaceae	0	0	0	0	0	0	0	0	0	0	0	163	0	0	0	0	0	0	289	13	0	0	1	0	0	10	476
581782	k__Bacteria; p__Proteobacteria; c__Gammaproteobacteria; o__Enterobacteriales; f__Enterobacteriaceae	0	0	0	0	0	0	0	3	0	2	2	5	0	0	0	0	0	0	9	0	0	0	7	0	0	5	33
581921	k__Bacteria; p__Proteobacteria; c__Betaproteobacteria; o__Burkholderiales; f__Comamonadaceae; g__Comamonas	0	0	0	0	0	0	0	0	0	0	0	0	0	0	0	0	0	0	171	1	0	0	0	0	0	0	172
582083	k__Bacteria; p__Proteobacteria; c__Alphaproteobacteria; o__Rhodobacterales; f__Rhodobacteraceae; g__Paracoccus	0	0	0	0	2	0	0	2	3	0	0	13	0	0	0	1	4	4	534	11	1	0	5	1	0	14	595
584109	k__Bacteria; p__Firmicutes; c__Bacilli; o__Lactobacillales; f__Streptococcaceae; g__Streptococcus	94	14	0	6	0	0	0	25	0	0	2	1	0	0	2	0	0	0	0	0	0	0	66	0	0	2	212
584241	k__Bacteria; p__Firmicutes; c__Bacilli; o__Lactobacillales; f__Enterococcaceae; g__Enterococcus; s__casseliflavus	0	513	0	0	0	0	0	0	0	8	0	0	0	1	0	0	0	0	15	0	0	0	1	0	0	1	539
587696	k__Bacteria; p__Actinobacteria; c__Actinobacteria; o__Actinomycetales; f__Microbacteriaceae; g__Microbacterium	0	1	4	0	0	0	0	0	0	0	0	1	0	0	0	0	12760	0	4	0	0	0	0	1	0	1	12772
588165	k__Bacteria; p__Proteobacteria; c__Alphaproteobacteria; o__Rhodobacterales; f__Rhodobacteraceae; g__Paracoccus	0	0	0	0	2	0	2	1	2	0	0	3	0	0	0	0	0	10	134	2	0	0	1	0	0	5	162
588216	k__Bacteria; p__Proteobacteria; c__Gammaproteobacteria; o__Enterobacteriales; f__Enterobacteriaceae	1	0	0	52	7	0	0	309	73	244	18	32	2	8	1	0	2	1	413	0	1	5	227	21	0	120	1537
590586	k__Bacteria; p__Proteobacteria; c__Alphaproteobacteria; o__Rhodobacterales; f__Rhodobacteraceae	0	3	0	0	8	0	0	1	22	0	0	10	0	0	0	0	3	10	681	22	1	0	2	0	0	21	784
590982	k__Bacteria; p__Firmicutes; c__Bacilli; o__Lactobacillales; f__Enterococcaceae; g__Enterococcus	2	141787	3	0	1	0	0	1	0	43	1	0	2	0	0	6	2	0	35	0	0	0	8	0	0	0	141891
591482	k__Bacteria; p__Firmicutes; c__Bacilli; o__Bacillales	0	0	0	0	0	0	0	0	0	0	0	1	1294	26	0	0	0	0	1	0	325	0	0	1	0	0	1648
591699	k__Bacteria; p__Proteobacteria; c__Alphaproteobacteria; o__Rhizobiales; f__Methylobacteriaceae; g__Methylobacterium; s__adhaesivum	2	2	5	0	0	0	0	1	0	0	0	3	0	2	0	1	14531	0	161	1	0	0	0	0	0	1	14710
591907	k__Bacteria; p__Firmicutes; c__Bacilli; o__Bacillales; f__Bacillaceae; g__Bacillus; s__cereus	0	0	0	0	2	0	0	0	0	0	0	2	0	0	0	0	0	0	273	3	0	0	1	0	0	5	286
593803	k__Bacteria; p__Firmicutes; c__Bacilli; o__Lactobacillales; f__Streptococcaceae; g__Streptococcus	96	0	0	26	0	0	0	72	446	7	60505	0	0	0	15	0	0	0	113	2	0	0	172	5	0	1	61460
605050	k__Bacteria; p__Firmicutes; c__Bacilli; o__Bacillales; f__Bacillaceae; g__Bacillus	0	0	0	0	0	0	0	4	0	0	5	2	910	13	0	0	0	0	0	0	239	0	3	0	0	4	1180
611931	k__Bacteria; p__Firmicutes; c__Bacilli; o__Lactobacillales; f__Aerococcaceae; g__Aerococcus	0	0	0	0	2	0	0	0	0	0	0	0	0	0	0	0	0	0	220	4	0	0	0	2	0	6	234
617271	k__Bacteria; p__Proteobacteria; c__Gammaproteobacteria; o__Pseudomonadales; f__Pseudomonadaceae; g__Pseudomonas	0	0	0	0	0	0	0	0	0	0	0	155	0	0	0	0	0	0	222	0	0	0	0	0	0	6	383
617833	k__Bacteria; p__Firmicutes; c__Bacilli; o__Bacillales; f__Planococcaceae	0	0	45	0	0	0	0	0	14	0	1	13	0	2	0	0	0	44	16	1	0	3	3	0	0	55	197
622288	k__Bacteria; p__Firmicutes; c__Bacilli; o__Bacillales; f__Bacillaceae; g__Anaerobacillus	0	1	0	0	0	0	0	0	0	8	0	0	457	6	0	0	0	0	1	0	157	0	0	0	0	0	630
624891	k__Bacteria; p__Firmicutes; c__Bacilli; o__Lactobacillales; f__Enterococcaceae; g__Enterococcus	0	194	0	1	0	0	0	0	0	34	0	1	0	0	0	0	0	0	4	0	0	0	0	0	0	0	234
636582	k__Bacteria; p__Firmicutes; c__Bacilli; o__Bacillales; f__Bacillaceae; g__Bacillus	0	0	0	0	0	0	0	0	0	0	0	0	277	7	0	0	0	0	0	0	70	0	0	0	0	0	354
640071	k__Bacteria; p__Proteobacteria; c__Gammaproteobacteria; o__Pseudomonadales; f__Pseudomonadaceae; g__Pseudomonas	0	0	0	0	0	0	0	0	0	0	0	322	0	0	0	0	0	0	164	0	0	0	0	0	0	8	494
640641	k__Bacteria; p__Proteobacteria; c__Gammaproteobacteria; o__Pseudomonadales; f__Pseudomonadaceae; g__Pseudomonas	0	0	0	0	0	0	0	8	7	6	10	495	1	3	0	0	0	0	6	0	0	0	10	7	3	20	576
643177	k__Bacteria; p__Firmicutes; c__Bacilli; o__Bacillales; f__Bacillaceae; g__Bacillus	0	0	0	0	0	0	0	0	1	0	3	3	30525	525	0	0	0	0	3	0	16217	0	0	2	0	1	47280
646549	k__Bacteria; p__Proteobacteria; c__Gammaproteobacteria; o__Pseudomonadales; f__Pseudomonadaceae; g__Pseudomonas	0	0	0	0	0	0	0	0	0	0	0	8	0	0	0	0	0	0	255	1	2	0	0	1	0	2	269
661016	k__Bacteria; p__Firmicutes; c__Bacilli; o__Bacillales; f__Bacillaceae; g__Bacillus	0	0	0	0	0	0	0	0	0	0	0	0	789	14	0	0	0	0	0	0	330	0	0	0	0	0	1133
661259	k__Bacteria; p__Firmicutes; c__Bacilli; o__Lactobacillales; f__Streptococcaceae; g__Streptococcus	0	0	0	0	0	0	0	1	20	0	2080	0	0	0	0	0	0	0	7	0	0	0	0	0	0	0	2108
677803	k__Bacteria; p__Firmicutes; c__Bacilli; o__Bacillales; f__Bacillaceae; g__Bacillus	0	0	0	0	0	0	0	0	0	0	0	0	239	9	0	0	0	0	0	0	92	0	0	0	0	0	340
686171	k__Bacteria; p__Firmicutes; c__Bacilli; o__Bacillales; f__Bacillaceae; g__Bacillus	0	0	0	0	0	0	0	0	0	0	0	0	873	20	0	0	0	0	0	0	496	0	0	0	0	0	1389
694616	k__Bacteria; p__Proteobacteria; c__Gammaproteobacteria; o__Enterobacteriales; f__Enterobacteriaceae	0	0	0	0	0	0	0	0	0	0	0	0	0	0	0	0	0	0	191	7	0	0	1	0	0	0	199
699789	k__Bacteria; p__Proteobacteria; c__Gammaproteobacteria; o__Pseudomonadales; f__Moraxellaceae; g__Acinetobacter	0	0	0	0	0	0	0	0	0	0	0	0	0	0	0	0	0	0	1115	3	0	0	0	1	0	0	1119
702443	k__Bacteria; p__Proteobacteria; c__Gammaproteobacteria; o__Enterobacteriales; f__Enterobacteriaceae	0	0	0	0	292	0	0	0	0	0	0	0	0	0	0	0	0	0	53	3	0	0	0	0	0	0	348
706432	k__Bacteria; p__Proteobacteria; c__Gammaproteobacteria; o__Pseudomonadales; f__Moraxellaceae; g__Acinetobacter	0	0	0	0	0	0	0	1	0	0	0	1	0	0	0	0	0	0	407	0	0	0	0	0	0	0	409
710275	k__Bacteria; p__Proteobacteria; c__Gammaproteobacteria; o__Pseudomonadales; f__Moraxellaceae; g__Acinetobacter	0	2	0	0	0	0	0	0	0	0	0	0	0	0	0	0	0	0	604	9	1	0	0	0	0	1	617
711275	k__Bacteria; p__Firmicutes; c__Bacilli; o__Lactobacillales; f__Streptococcaceae; g__Streptococcus; s__infantis	429	0	0	236	0	0	0	622	2	0	47	9	0	0	636	0	1	0	2	0	0	0	1034	0	0	34	3052
711526	k__Bacteria; p__Actinobacteria; c__Actinobacteria; o__Actinomycetales; f__Micrococcaceae	0	0	0	1	0	0	0	0	15	0	1	2	0	0	0	0	0	4	292	20	0	0	3	0	0	8	346
711803	k__Bacteria; p__Actinobacteria; c__Actinobacteria; o__Actinomycetales; f__Mycobacteriaceae; g__Mycobacterium	0	0	0	0	1	0	0	0	1	0	0	0	0	0	0	0	0	0	165	0	0	0	1	2	0	9	179
721526	k__Bacteria; p__Firmicutes; c__Bacilli; o__Lactobacillales; f__Aerococcaceae; g__Aerococcus	0	0	0	0	0	0	0	0	0	0	0	2	0	0	0	0	0	0	564	18	0	0	0	0	0	27	611
722085	k__Bacteria; p__Actinobacteria; c__Actinobacteria; o__Actinomycetales; f__Promicromonosporaceae; g__Cellulosimicrobium	0	0	13	0	0	0	0	0	0	0	0	0	0	0	0	0	28692	0	0	0	0	0	0	0	0	0	28705
724271	k__Bacteria; p__Firmicutes; c__Bacilli; o__Bacillales; f__Planococcaceae; g__Lysinibacillus; s__boronitolerans	0	0	0	0	0	0	0	0	0	0	0	2	3480	64	0	0	0	0	8	0	1293	0	0	0	0	0	4847
730049	k__Bacteria; p__Firmicutes; c__Bacilli; o__Bacillales; f__Staphylococcaceae; g__Staphylococcus	0	0	15	1	0	1	0	1	65	0	1	14	0	2	0	0	0	108	75	2	1	10	2	0	0	136	434
732609	k__Bacteria; p__Actinobacteria; c__Actinobacteria; o__Actinomycetales; f__Promicromonosporaceae; g__Luteimicrobium; s__subarcticum	0	0	0	0	0	0	0	0	0	0	0	0	0	0	0	0	244	0	8	0	0	0	0	0	0	0	252
734945	k__Bacteria; p__Proteobacteria; c__Alphaproteobacteria; o__Sphingomonadales; f__Sphingomonadaceae; g__Sphingomonas	0	0	0	10	0	0	0	0	0	0	0	0	0	0	0	0	6837	0	47	0	0	0	0	0	0	0	6894
735713	k__Bacteria; p__Firmicutes; c__Bacilli; o__Bacillales; f__Bacillaceae; g__Bacillus	0	0	0	0	0	0	0	0	0	0	0	0	494	8	0	0	0	0	0	0	219	0	0	0	0	0	721
736957	k__Bacteria; p__Firmicutes; c__Bacilli; o__Lactobacillales; f__Streptococcaceae; g__Streptococcus	85	0	0	185	0	0	0	1321	1	0	38	2	1	0	615	0	0	0	5	0	0	0	1424	1	0	30	3708
738230	k__Bacteria; p__Proteobacteria; c__Gammaproteobacteria; o__Pseudomonadales; f__Pseudomonadaceae	0	103	0	0	1	0	0	2	9	0	3	0	0	1	1	0	0	0	476	18	0	0	1	1	0	391	1007
743120	k__Bacteria; p__Proteobacteria; c__Gammaproteobacteria; o__Enterobacteriales; f__Enterobacteriaceae	0	0	0	0	467	0	0	0	0	0	0	0	0	0	0	0	0	0	32	2	0	0	0	0	0	0	501
744023	k__Bacteria; p__Proteobacteria; c__Gammaproteobacteria; o__Enterobacteriales; f__Enterobacteriaceae	0	0	0	0	0	0	0	3	1	1	0	1	0	0	0	0	0	0	9	0	0	0	3	0	0	2	20
746679	k__Bacteria; p__Proteobacteria; c__Gammaproteobacteria; o__Enterobacteriales; f__Enterobacteriaceae	0	0	0	0	0	0	0	0	0	0	0	21	0	0	0	0	0	0	741	0	1	0	0	1	0	1	765
748636	k__Bacteria; p__Actinobacteria; c__Actinobacteria; o__Actinomycetales; f__Microbacteriaceae; g__Mycetocola	0	0	4	0	0	0	0	0	0	0	0	0	1	0	0	0	9761	0	25	1	0	0	0	0	0	0	9792
749563	k__Bacteria; p__Actinobacteria; c__Actinobacteria; o__Actinomycetales; f__Microbacteriaceae	0	0	0	0	0	0	0	0	0	0	0	0	0	0	0	0	275	0	1	0	0	0	3	0	0	0	279
754778	k__Bacteria; p__Proteobacteria; c__Gammaproteobacteria; o__Enterobacteriales; f__Enterobacteriaceae	0	0	0	0	0	0	0	0	1	0	0	8	0	0	0	0	4	0	52	0	0	0	0	0	19	2	86
764682	k__Bacteria; p__Proteobacteria; c__Gammaproteobacteria; o__Pseudomonadales; f__Pseudomonadaceae; g__Pseudomonas	0	0	0	0	0	0	0	0	0	0	0	9794	0	0	0	0	0	0	389	0	0	0	0	1	0	71	10255
766768	k__Bacteria; p__Firmicutes; c__Bacilli; o__Lactobacillales; f__Enterococcaceae; g__Enterococcus	0	164317	4	2	0	0	0	1	0	40	1	3	0	2	0	2	3	0	64	0	0	0	29	1	0	2	164471
767863	k__Bacteria; p__Firmicutes; c__Bacilli; o__Lactobacillales; f__Enterococcaceae	0	3962	0	0	0	0	0	0	1	0	0	0	0	0	0	1	1	0	11	0	0	0	2	0	0	0	3978
770475	k__Bacteria; p__Proteobacteria; c__Gammaproteobacteria; o__Pseudomonadales; f__Pseudomonadaceae; g__Pseudomonas	0	0	0	0	0	0	0	0	0	0	0	43	0	0	0	0	0	0	193	0	0	0	0	0	0	2	238
772515	k__Bacteria; p__Firmicutes; c__Bacilli; o__Lactobacillales	0	9	0	0	0	0	0	0	0	325	4	0	0	0	0	0	0	0	0	0	0	0	0	0	0	0	338
777667	k__Bacteria; p__Firmicutes; c__Bacilli; o__Lactobacillales; f__Carnobacteriaceae; g__Granulicatella	0	1539	0	0	0	0	0	0	0	914	10	1	0	1	0	0	0	0	5	0	0	0	0	1	1	0	2472
780555	k__Bacteria; p__Proteobacteria; c__Gammaproteobacteria; o__Pseudomonadales; f__Pseudomonadaceae; g__Pseudomonas	0	0	0	0	0	0	1	0	0	0	0	180	0	0	0	0	0	0	304	0	0	0	0	0	0	16	501
782953	k__Bacteria; p__Proteobacteria; c__Gammaproteobacteria; o__Enterobacteriales; f__Enterobacteriaceae	10	5	12	104	30	0	1	859	179	645	33	92	5	16	0	25	327	7	1461	0	3	12	700	44	0	358	4928
785526	k__Bacteria; p__Proteobacteria; c__Alphaproteobacteria; o__Rhizobiales; f__Methylobacteriaceae; g__Methylobacterium	0	1	0	4	0	0	0	1	3	7	13	76909	104	407721	4	3	26	0	41	0	2	0	18	111	2	3474	488444
788205	k__Bacteria; p__Firmicutes; c__Bacilli; o__Bacillales; f__Bacillaceae; g__Bacillus	0	0	0	0	0	0	0	0	0	0	0	0	383	9	0	0	0	0	2	0	96	0	0	1	0	1	492
788268	k__Bacteria; p__Actinobacteria; c__Actinobacteria; o__Actinomycetales; f__Cellulomonadaceae; g__Cellulomonas	0	0	2	0	0	0	0	0	0	0	0	0	0	0	0	0	5416	0	13	3	0	0	0	0	0	0	5434
797229	k__Bacteria; p__Proteobacteria; c__Gammaproteobacteria; o__Enterobacteriales; f__Enterobacteriaceae	7	4	1	162	62	0	0	1627	368	1369	97	198	11	25	2	2	57	17	2388	0	4	25	1667	114	0	884	9091
801438	k__Bacteria; p__Proteobacteria; c__Gammaproteobacteria; o__Enterobacteriales; f__Enterobacteriaceae	0	0	0	0	0	0	0	0	0	0	0	1	0	0	0	0	0	0	174	8	0	0	1	0	0	0	184
802262	k__Bacteria; p__Firmicutes; c__Bacilli; o__Lactobacillales; f__Streptococcaceae; g__Streptococcus	28	0	0	494	0	0	0	990	12	0	787	2	0	0	687	0	0	0	31	0	0	0	2710	2	0	30	5773
804735	k__Bacteria; p__Actinobacteria; c__Actinobacteria; o__Actinomycetales; f__Brevibacteriaceae; g__Brevibacterium	0	0	0	0	0	0	0	0	0	0	0	1	0	0	0	0	232	0	9	0	0	0	0	0	0	3	245
805055	k__Bacteria; p__Firmicutes; c__Bacilli; o__Bacillales; f__Bacillaceae	0	13	0	0	5	0	0	0	0	0	0	0	0	0	0	0	0	0	183	0	0	0	0	0	0	1	202
805257	k__Bacteria; p__Firmicutes; c__Bacilli; o__Bacillales; f__Bacillaceae; g__Bacillus	0	0	0	0	0	0	0	0	0	0	0	0	2131	27	0	0	0	0	1	0	259	0	0	0	0	0	2418
806547	k__Bacteria; p__Proteobacteria; c__Alphaproteobacteria; o__Rhodobacterales; f__Rhodobacteraceae; g__Paracoccus; s__aminovorans	0	0	0	0	3	0	3	6	23	0	2	21	0	0	1	1	9	9	626	8	0	0	4	1	0	14	731
806566	k__Bacteria; p__Proteobacteria; c__Alphaproteobacteria; o__Rhodobacterales; f__Rhodobacteraceae; g__Paracoccus	2	0	0	0	0	0	1	0	0	0	0	4	0	0	0	0	23	0	234	2	0	0	0	0	0	6	272
811253	k__Bacteria; p__Proteobacteria; c__Gammaproteobacteria; o__Pseudomonadales; f__Moraxellaceae	3	10483	1	1	4	0	2	13	72	1	28	0	0	6	17	0	9	0	5847	155	5	0	15	2	0	4747	21411
812790	k__Bacteria; p__Actinobacteria; c__Actinobacteria; o__Actinomycetales; f__Micrococcaceae; g__Kocuria; s__palustris	0	0	0	0	0	0	0	0	0	0	2	3	0	0	0	0	0	4	204	3	0	0	5	0	0	3	224
812921	k__Bacteria; p__Proteobacteria; c__Alphaproteobacteria; o__Rhodobacterales; f__Rhodobacteraceae; g__Paracoccus; s__marcusii	0	2	0	10	16	0	0	0	6	1	0	17	0	0	0	0	15	3	3704	50	0	0	15	3	0	15	3857
813217	k__Bacteria; p__Proteobacteria; c__Gammaproteobacteria; o__Enterobacteriales; f__Enterobacteriaceae; g__Klebsiella	0	0	0	0	68528	2	2	0	0	0	0	84	0	0	0	0	0	1	15072	817	17	1	23	1	0	11	84559
813457	k__Bacteria; p__Proteobacteria; c__Gammaproteobacteria; o__Enterobacteriales; f__Enterobacteriaceae	0	0	0	0	0	0	0	0	0	0	0	33	0	0	0	0	0	0	91	14	0	0	0	1	0	1	140
813781	k__Bacteria; p__Bacteroidetes; c__Flavobacteriia; o__Flavobacteriales; f__[Weeksellaceae]; g__Chryseobacterium	0	1	0	0	1	0	0	0	1	0	0	0	0	0	0	0	0	0	1331	0	1	0	0	0	0	0	1335
813945	k__Bacteria; p__Proteobacteria; c__Gammaproteobacteria; o__Pseudomonadales; f__Pseudomonadaceae	0	149	0	1	0	0	0	0	2	0	1	0	0	0	0	0	2	0	171	6	0	0	2	0	0	98	432
814239	k__Bacteria; p__Actinobacteria; c__Actinobacteria; o__Actinomycetales; f__Microbacteriaceae; g__Microbacterium	0	0	0	0	0	0	0	0	0	0	0	0	0	0	0	0	184	0	0	0	0	0	0	0	0	0	184
814277	k__Bacteria; p__Proteobacteria; c__Alphaproteobacteria; o__Rhodobacterales; f__Rhodobacteraceae; g__Paracoccus	0	0	0	0	1	0	0	3	1	0	0	7	0	0	0	0	1	2	197	1	1	0	0	0	0	4	218
814805	k__Bacteria; p__Proteobacteria; c__Gammaproteobacteria; o__Pseudomonadales; f__Pseudomonadaceae	0	0	0	0	0	0	0	0	0	0	0	0	0	1	0	0	0	0	16	0	0	0	0	0	0	68	85
816470	k__Bacteria; p__Firmicutes; c__Bacilli; o__Bacillales; f__Bacillaceae	0	10	0	0	3	0	0	0	0	0	0	0	0	0	0	0	0	0	361	3	0	0	2	0	1	4	384
816702	k__Bacteria; p__Proteobacteria; c__Gammaproteobacteria; o__Enterobacteriales; f__Enterobacteriaceae	0	0	0	0	269	0	0	0	0	0	0	0	0	0	0	0	0	0	247	0	0	0	0	0	0	0	516
817734	k__Bacteria; p__Proteobacteria; c__Gammaproteobacteria; o__Pseudomonadales; f__Pseudomonadaceae; g__Pseudomonas	0	0	0	0	0	0	0	0	0	0	0	109071	0	0	0	0	0	0	415	0	0	0	0	0	0	44	109530
818602	k__Bacteria; p__Proteobacteria; c__Gammaproteobacteria; o__Pseudomonadales; f__Pseudomonadaceae; g__Pseudomonas	4	7671	0	0	4	0	0	0	18	1	0	129555	1	16	14	0	9	0	32664	43	1	0	6	3	4	5958	175972
819999	k__Bacteria; p__Proteobacteria; c__Gammaproteobacteria; o__Enterobacteriales; f__Enterobacteriaceae	0	0	0	0	181	0	0	0	0	0	0	9	0	0	0	0	0	0	67	3	0	0	2	0	0	1	263
820346	k__Bacteria; p__Proteobacteria; c__Gammaproteobacteria; o__Enterobacteriales; f__Enterobacteriaceae	0	0	0	0	135	0	0	0	0	0	0	28	0	0	0	0	0	0	172	3	0	0	2	0	0	0	340
821080	k__Bacteria; p__Proteobacteria; c__Gammaproteobacteria; o__Enterobacteriales; f__Enterobacteriaceae	0	0	0	0	0	1	0	0	0	0	0	85	0	0	0	0	0	0	3136	0	1	0	6	1	0	3	3233
822060	k__Bacteria; p__Proteobacteria; c__Gammaproteobacteria; o__Pseudomonadales; f__Pseudomonadaceae; g__Pseudomonas	0	0	0	0	0	0	0	0	0	0	0	314	0	0	0	0	0	0	456	0	0	0	0	0	0	15	785
827497	k__Bacteria; p__Proteobacteria; c__Gammaproteobacteria; o__Pseudomonadales; f__Pseudomonadaceae; g__Pseudomonas; s__alcaligenes	0	26	5	1	4	0	1	120	63	29	80	2789	19	49	5	0	0	1	1201	3	1	1	60	55	51	164	4728
829851	k__Bacteria; p__Proteobacteria; c__Gammaproteobacteria; o__Pseudomonadales; f__Pseudomonadaceae; g__Pseudomonas	0	0	0	0	0	0	0	0	2	0	0	28510	0	1	4	0	0	0	24696	2	0	0	0	1	0	1258	54474
831401	k__Bacteria; p__Proteobacteria; c__Gammaproteobacteria; o__Pseudomonadales; f__Pseudomonadaceae; g__Pseudomonas	0	33	0	0	0	0	0	0	0	0	0	3401	0	1	0	0	0	0	621	0	0	0	0	0	0	140	4196
833645	k__Bacteria; p__Firmicutes; c__Bacilli; o__Bacillales	0	0	0	0	0	0	0	0	0	0	0	0	229	6	0	0	0	0	7	0	82	0	0	0	0	0	324
836772	k__Bacteria; p__Firmicutes; c__Bacilli; o__Bacillales; f__Bacillaceae; g__Bacillus	0	0	0	0	0	0	0	0	0	0	0	6	19314	309	0	0	0	0	2	0	13691	0	0	2	0	0	33324
837058	k__Bacteria; p__Firmicutes; c__Bacilli; o__Bacillales; f__Bacillaceae; g__Bacillus	0	0	0	0	0	0	0	0	0	0	0	1	2178	59	0	0	0	0	1	0	1133	0	0	0	0	0	3372
839152	k__Bacteria; p__Firmicutes; c__Bacilli; o__Lactobacillales; f__Enterococcaceae; g__Enterococcus	0	1	0	0	0	0	0	0	0	758	4	0	0	0	0	0	0	0	0	0	0	0	0	0	0	0	763
839235	k__Bacteria; p__Proteobacteria; c__Gammaproteobacteria; o__Aeromonadales; f__Aeromonadaceae	1	0	0	0	0	0	0	1	5	3	1	3	1	2	1	0	0	0	499	5	0	0	8	0	2	0	532
840291	k__Bacteria; p__Proteobacteria; c__Gammaproteobacteria; o__Pseudomonadales; f__Moraxellaceae; g__Acinetobacter	0	0	0	0	2	0	0	0	5	0	1	14	0	1	0	0	0	1	2395	3	0	0	0	0	0	2	2424
844940	k__Bacteria; p__Proteobacteria; c__Gammaproteobacteria; o__Pasteurellales; f__Pasteurellaceae; g__Mannheimia	0	0	0	0	0	0	0	0	0	0	0	0	23	0	0	0	0	0	0	0	0	0	3	1446	0	0	1472
854272	k__Bacteria; p__Proteobacteria; c__Alphaproteobacteria; o__Rhodobacterales; f__Rhodobacteraceae; g__Paracoccus	0	0	0	1	1	0	0	0	0	0	0	4	0	0	0	0	0	0	417	8	0	0	2	1	0	1	435
858896	k__Bacteria; p__Firmicutes; c__Bacilli; o__Gemellales; f__Gemellaceae	2	0	8	0	0	0	0	0	0	0	0	0	0	0	0	0	35	1	58	1	0	0	0	2	0	1	108
859700	k__Bacteria; p__Firmicutes; c__Bacilli; o__Lactobacillales; f__Streptococcaceae; g__Streptococcus	654	1	0	234	0	0	0	586	3	0	155	7	0	0	594	0	0	0	5	0	0	0	1061	2	0	33	3335
861807	k__Bacteria; p__Actinobacteria; c__Actinobacteria; o__Actinomycetales; f__Corynebacteriaceae; g__Corynebacterium	0	15	0	1	0	0	0	0	3	0	1	0	0	0	0	1	1	0	581	1	0	0	9	0	0	3	616
862115	k__Bacteria; p__Proteobacteria; c__Gammaproteobacteria; o__Pasteurellales; f__Pasteurellaceae; g__Aggregatibacter	0	0	0	0	0	0	0	0	1	0	1	3	1249	10	0	0	0	0	0	0	0	0	38	110760	0	15	112077
863124	k__Bacteria; p__Firmicutes; c__Bacilli; o__Lactobacillales; f__Streptococcaceae; g__Streptococcus	18	0	0	70	0	0	0	189	3	0	79	0	0	1	227	0	0	0	4	0	0	0	343	1	0	5	940
863832	k__Bacteria; p__Firmicutes; c__Bacilli; o__Bacillales; f__Staphylococcaceae; g__Staphylococcus; s__aureus	0	0	1438	1	1	2	0	1	269	0	0	359	0	56	0	0	1	389	42	0	0	18	0	0	0	720	3297
863970	k__Bacteria; p__Actinobacteria; c__Actinobacteria; o__Actinomycetales; f__Corynebacteriaceae; g__Corynebacterium	0	0	0	0	3	0	0	0	1	0	0	3	0	0	0	0	0	0	169	0	0	0	10	0	0	1	187
864465	k__Bacteria; p__Firmicutes; c__Bacilli; o__Lactobacillales; f__Streptococcaceae; g__Streptococcus	92	0	0	5	0	0	0	20	0	0	2	0	0	1	2	0	0	0	0	0	0	0	66	0	0	0	188
865469	k__Bacteria; p__Proteobacteria; c__Gammaproteobacteria; o__Pasteurellales; f__Pasteurellaceae; g__Haemophilus; s__parainfluenzae	0	0	0	0	0	0	0	0	0	0	1	0	493	7	1	0	0	0	1	0	0	0	18	57379	1	8	57909
866280	k__Bacteria; p__Actinobacteria; c__Actinobacteria; o__Actinomycetales; f__Micrococcaceae; g__Rothia; s__mucilaginosa	0	0	0	0	0	0	0	0	0	0	0	0	0	0	0	0	0	0	343	1	0	0	0	4	0	0	348
869044	k__Bacteria; p__Proteobacteria; c__Alphaproteobacteria; o__Rhizobiales; f__Methylobacteriaceae; g__Methylobacterium	0	0	0	0	0	0	0	0	1	1	2	12426	22	83522	1	0	10	0	24	0	1	0	3	17	0	587	96617
870751	k__Bacteria; p__Firmicutes; c__Bacilli; o__Bacillales; f__Staphylococcaceae; g__Staphylococcus; s__epidermidis	0	0	25	0	3	63	0	5	1933	1	1	1436	0	237	0	0	0	1447	34	0	0	193	1	0	0	2673	8052
870762	k__Bacteria; p__Firmicutes; c__Bacilli; o__Gemellales; f__Gemellaceae	0	0	0	0	0	0	0	0	0	0	0	0	0	0	0	0	0	0	1	0	0	0	0	0	0	0	1
871442	k__Bacteria; p__Firmicutes; c__Bacilli; o__Lactobacillales; f__Streptococcaceae; g__Streptococcus	253	0	0	266	0	0	0	474	2	1	152	5	0	0	691	0	0	0	5	0	0	0	870	2	1	34	2756
872328	k__Bacteria; p__Firmicutes; c__Bacilli; o__Bacillales; f__Staphylococcaceae; g__Staphylococcus	0	0	69	0	2	3	0	0	102	0	0	35	0	1	0	0	0	190	15	0	0	39	1	0	0	179	636
873972	k__Bacteria; p__Proteobacteria; c__Gammaproteobacteria; o__Pseudomonadales; f__Moraxellaceae; g__Acinetobacter; s__johnsonii	0	0	0	0	0	0	0	0	0	0	0	1	0	0	0	0	0	0	1012	1	0	0	0	0	0	0	1014
877241	k__Bacteria; p__Firmicutes; c__Bacilli; o__Bacillales; f__Staphylococcaceae; g__Staphylococcus; s__epidermidis	0	0	152	0	0	0	0	0	15	0	0	3	0	0	0	0	0	29	0	0	0	2	0	0	0	35	236
879972	k__Bacteria; p__Firmicutes; c__Bacilli; o__Lactobacillales; f__Streptococcaceae; g__Streptococcus	295	0	0	690	0	0	0	2213	10	0	296	22	0	0	2856	0	0	0	16	1	0	0	3064	5	0	128	9596
882018	k__Bacteria; p__Actinobacteria; c__Actinobacteria; o__Actinomycetales; f__Dermabacteraceae; g__Brachybacterium; s__conglomeratum	0	0	0	0	0	0	0	0	0	0	0	1	0	0	0	0	0	0	208	4	0	0	0	0	0	0	213
882765	k__Bacteria; p__Firmicutes; c__Bacilli; o__Gemellales; f__Gemellaceae	0	0	0	0	0	0	0	0	0	0	0	0	0	0	0	0	0	0	0	0	0	0	0	0	0	0	0
887059	k__Bacteria; p__Proteobacteria; c__Gammaproteobacteria; o__Pseudomonadales; f__Moraxellaceae; g__Enhydrobacter; s__aerosaccus	0	0	0	0	0	0	0	0	1	0	0	1	0	0	0	0	0	0	451	2	0	0	0	0	0	2	457
888944	k__Bacteria; p__Firmicutes; c__Bacilli; o__Lactobacillales; f__Streptococcaceae; g__Streptococcus	17	0	0	5	0	0	0	24	0	0	1	1	0	0	125	0	0	0	0	0	0	0	45	0	0	0	218
889025	k__Bacteria; p__Proteobacteria; c__Gammaproteobacteria; o__Pseudomonadales; f__Moraxellaceae; g__Acinetobacter	0	3	0	1	0	0	0	0	0	0	0	0	0	0	0	0	0	0	383	10	0	0	0	0	0	0	397
891054	k__Bacteria; p__Proteobacteria; c__Gammaproteobacteria; o__Pseudomonadales; f__Moraxellaceae; g__Acinetobacter	0	3	0	0	2	0	0	0	2	0	0	2	0	0	0	0	25	0	1761	11	0	0	0	0	1	4	1811
893335	k__Bacteria; p__Firmicutes; c__Bacilli; o__Lactobacillales; f__Streptococcaceae; g__Streptococcus	1	0	0	5	0	0	0	72	1	0	0	1	0	0	25	0	0	0	2	1	0	0	257	0	0	0	365
894045	k__Bacteria; p__Firmicutes; c__Bacilli; o__Lactobacillales; f__Streptococcaceae; g__Streptococcus	27	0	0	115	0	0	0	215	0	0	0	2	0	0	161	0	0	0	4	0	0	0	412	1	0	7	944
894774	k__Bacteria; p__Firmicutes; c__Bacilli; o__Bacillales; f__Planococcaceae	1	0	0	2	0	0	0	3	8	0	0	15	0	0	2	0	0	3	3	0	0	1	9	0	0	304	351
894969	k__Bacteria; p__Firmicutes; c__Bacilli; o__Lactobacillales; f__Streptococcaceae; g__Streptococcus	203	0	0	835	0	0	0	1504	5	0	346	9	0	4	1971	0	0	0	19	0	0	0	2157	2	0	59	7114
897109	k__Bacteria; p__Proteobacteria; c__Gammaproteobacteria; o__Pasteurellales; f__Pasteurellaceae; g__Aggregatibacter	0	0	0	0	0	0	0	0	0	0	0	0	16	0	0	0	0	0	0	0	1	0	1	999	0	0	1017
903902	k__Bacteria; p__Firmicutes; c__Bacilli; o__Bacillales; f__Staphylococcaceae; g__Staphylococcus	0	0	0	0	0	5	0	0	87	0	0	16	0	8	0	0	0	49	4	0	0	42	0	0	0	146	357
905088	k__Bacteria; p__Firmicutes; c__Bacilli; o__Gemellales; f__Gemellaceae	0	0	0	0	0	0	0	0	0	0	0	0	0	0	0	0	0	0	1	0	0	0	0	0	0	0	1
908233	k__Bacteria; p__Firmicutes; c__Bacilli; o__Bacillales; f__Staphylococcaceae; g__Staphylococcus; s__aureus	0	0	1339	0	1	2	0	0	60	0	0	36	0	6	0	0	0	47	4	0	0	6	1	0	0	91	1593
911496	k__Bacteria; p__Firmicutes; c__Bacilli; o__Lactobacillales; f__Streptococcaceae; g__Streptococcus	56	0	0	135	0	0	0	359	1	0	104	0	0	0	428	0	0	0	6	0	0	0	709	1	0	9	1808
913867	k__Bacteria; p__Proteobacteria; c__Gammaproteobacteria; o__Pseudomonadales; f__Moraxellaceae; g__Acinetobacter; s__schindleri	0	0	0	0	0	0	0	0	0	0	0	0	0	0	0	0	2	0	351	0	0	0	0	0	0	0	353
914235	k__Bacteria; p__Actinobacteria; c__Actinobacteria; o__Actinomycetales; f__Brevibacteriaceae; g__Brevibacterium	0	0	0	0	0	0	0	0	0	0	0	27	0	1	1	0	3037	0	107	2	0	0	3	0	0	9	3187
917641	k__Bacteria; p__Firmicutes; c__Bacilli; o__Bacillales; f__Staphylococcaceae; g__Staphylococcus	0	0	23	0	6	3	0	3	115	0	0	39	1	738	0	0	0	89	56	0	0	21	3	0	0	157	1254
921653	k__Bacteria; p__Firmicutes; c__Bacilli; o__Bacillales; f__Staphylococcaceae; g__Staphylococcus	0	0	109	0	1	42	0	1	517	0	0	129	0	14	0	0	0	649	22	0	0	352	0	0	0	856	2692
922761	k__Bacteria; p__Proteobacteria; c__Gammaproteobacteria; o__Enterobacteriales; f__Enterobacteriaceae; g__Erwinia	0	0	0	1	6798	0	0	0	0	0	0	213	0	0	0	0	0	0	3494	200	4	0	8	0	7	9	10734
923098	k__Bacteria; p__Firmicutes; c__Bacilli; o__Lactobacillales; f__Streptococcaceae; g__Streptococcus	429	0	0	293	0	0	0	2188	60	2	6357	6	0	1	1672	0	0	0	19	0	0	0	2197	5	0	65	13294
923151	k__Bacteria; p__Firmicutes; c__Bacilli; o__Bacillales; f__Staphylococcaceae; g__Staphylococcus	0	0	3484	0	0	11	0	0	372	0	1	138	0	23	0	0	4	682	34	0	0	25	0	0	0	680	5454
925397	k__Bacteria; p__Actinobacteria; c__Actinobacteria; o__Actinomycetales; f__Propionibacteriaceae; g__Propionibacterium; s__acnes	0	0	0	0	0	0	0	0	0	0	0	0	0	0	0	0	0	0	1589	4	0	0	0	0	0	0	1593
928424	k__Bacteria; p__Firmicutes; c__Bacilli; o__Lactobacillales; f__Streptococcaceae; g__Streptococcus	41	0	0	270	0	0	0	1689	1	0	15	6	0	0	1090	0	0	0	8	0	0	0	2188	2	0	77	5387
928538	k__Bacteria; p__Firmicutes; c__Bacilli; o__Bacillales; f__Staphylococcaceae; g__Staphylococcus	0	0	71	0	0	3	0	0	37	0	1	7	0	1	0	0	0	60	6	0	1	6	1	0	0	101	295
928776	k__Bacteria; p__Proteobacteria; c__Gammaproteobacteria; o__Pseudomonadales; f__Moraxellaceae; g__Acinetobacter	0	0	0	0	0	0	0	0	0	0	0	0	0	0	0	0	0	0	247	0	0	0	0	0	0	0	247
929901	k__Bacteria; p__Actinobacteria; c__Actinobacteria; o__Actinomycetales; f__Micrococcaceae	0	0	0	0	1	0	0	0	8	0	0	3	1	0	0	0	1	0	525	5	0	0	4	0	0	5	553
930555	k__Bacteria; p__Firmicutes; c__Bacilli; o__Bacillales; f__Staphylococcaceae; g__Staphylococcus	0	0	7	0	0	1	0	0	38	0	0	8	0	2	0	0	0	101	1	0	0	3	0	0	0	44	205
930592	k__Bacteria; p__Firmicutes; c__Bacilli; o__Lactobacillales; f__Streptococcaceae; g__Streptococcus	691	0	0	261	0	0	0	345	3	0	148	5	0	0	537	0	0	0	6	0	0	0	718	3	0	26	2743
931950	k__Bacteria; p__Firmicutes; c__Bacilli; o__Lactobacillales; f__Streptococcaceae; g__Streptococcus	456	0	0	342	0	0	0	498	2	0	137	3	0	0	884	0	0	0	1	0	0	0	752	0	0	24	3099
933546	k__Bacteria; p__Proteobacteria; c__Betaproteobacteria; o__Neisseriales; f__Neisseriaceae	0	0	0	0	0	0	0	0	0	0	0	5	0	0	0	0	0	0	579	0	0	0	0	0	0	0	584
934488	k__Bacteria; p__Firmicutes; c__Bacilli; o__Bacillales; f__Planococcaceae	0	0	310	3	13	1062	0	14	13650	2	10	3146	0	1293	0	0	0	10420	343	5	2	6159	3	3	1	17266	53705
939112	k__Bacteria; p__Firmicutes; c__Bacilli; o__Lactobacillales; f__Streptococcaceae; g__Streptococcus	0	0	0	2	0	0	0	2	13	2	968	0	0	0	3	0	0	0	0	0	0	0	4	0	0	1	995
939252	k__Bacteria; p__Firmicutes; c__Bacilli; o__Bacillales; f__Staphylococcaceae; g__Staphylococcus	0	0	1	10	0	2	0	3	21	0	3	14	0	0	0	0	0	4	5	0	0	0	5	0	0	219	287
941896	k__Bacteria; p__Bacteroidetes; c__Flavobacteriia; o__Flavobacteriales; f__[Weeksellaceae]; g__Wautersiella	0	0	0	0	0	0	0	0	0	0	0	0	0	0	0	0	0	0	649	2	0	0	0	0	0	0	651
942246	k__Bacteria; p__Actinobacteria; c__Actinobacteria; o__Actinomycetales; f__Tsukamurellaceae	0	0	1	0	0	0	0	0	0	0	0	1	0	0	0	0	4018	0	0	0	0	0	0	0	0	1	4021
945865	k__Bacteria; p__Firmicutes; c__Bacilli; o__Bacillales; f__Staphylococcaceae; g__Staphylococcus; s__aureus	0	0	0	0	0	0	0	1	459	0	1	0	0	1	0	0	0	122	0	0	0	0	0	0	0	7	591
949327	k__Bacteria; p__Bacteroidetes; c__Flavobacteriia; o__Flavobacteriales; f__[Weeksellaceae]; g__Wautersiella	0	0	0	0	0	0	0	0	0	0	0	0	0	0	0	0	0	0	673	0	0	0	0	0	0	0	673
949816	k__Bacteria; p__Firmicutes; c__Bacilli; o__Lactobacillales; f__Streptococcaceae; g__Streptococcus	3	0	0	5	0	0	0	14	0	0	0	3	0	0	165	0	0	0	0	0	0	0	42	0	0	12	244
956702	k__Bacteria; p__Proteobacteria; c__Gammaproteobacteria; o__Pasteurellales; f__Pasteurellaceae; g__Haemophilus; s__influenzae	0	0	0	0	0	0	0	0	0	0	0	0	201	1	0	0	0	0	0	0	0	0	5	18851	0	8	19066
957846	k__Bacteria; p__Firmicutes; c__Bacilli; o__Bacillales; f__Bacillaceae	0	0	0	0	0	0	0	0	0	0	0	0	235	5	0	0	0	0	0	0	76	0	0	0	0	0	316
960519	k__Bacteria; p__Firmicutes; c__Bacilli; o__Lactobacillales; f__Streptococcaceae; g__Streptococcus	18	0	0	166	0	0	0	313	0	0	28	1	1	1	288	0	0	0	4	0	0	0	547	0	0	5	1372
960682	k__Bacteria; p__Proteobacteria; c__Gammaproteobacteria; o__Pseudomonadales; f__Moraxellaceae; g__Acinetobacter	0	9	0	1	5	0	0	0	9	0	4	2	1	0	1	1	30	1	10474	5	0	0	12	0	0	0	10555
961783	k__Bacteria; p__Proteobacteria; c__Gammaproteobacteria; o__Pseudomonadales; f__Pseudomonadaceae; g__Pseudomonas	0	2	0	0	0	0	0	0	1	0	0	1769	0	0	0	0	0	0	667	0	12	0	4	0	0	63	2518
965129	k__Bacteria; p__Proteobacteria; c__Alphaproteobacteria; o__Sphingomonadales; f__Sphingomonadaceae	0	0	0	35	0	0	1	0	0	0	0	10	0	0	0	0	294	0	101	0	0	0	0	0	0	0	441
965500	k__Bacteria; p__Firmicutes; c__Bacilli; o__Lactobacillales; f__Streptococcaceae; g__Streptococcus	6296	2	0	15057	1	0	0	992	24	2	225	183	10	24	44050	0	0	0	15	2	1	0	2133	5	17	927	69966
967427	k__Bacteria; p__Firmicutes; c__Bacilli; o__Lactobacillales; f__Streptococcaceae; g__Streptococcus	33	0	0	72	0	0	0	95	290	6	53104	4	0	0	93	0	0	0	47	0	0	0	169	4	0	9	53926
967433	k__Bacteria; p__Firmicutes; c__Bacilli; o__Gemellales; f__Gemellaceae	0	0	0	0	0	0	0	0	0	0	0	0	0	0	0	0	2	0	2	0	0	0	0	0	0	0	4
968629	k__Bacteria; p__Firmicutes; c__Bacilli; o__Lactobacillales; f__Streptococcaceae; g__Streptococcus	786	0	0	138	0	0	0	495	3	0	39	4	0	0	623	0	0	0	1	0	0	0	1160	0	0	33	3282
968675	k__Bacteria; p__Proteobacteria; c__Gammaproteobacteria; o__Pasteurellales; f__Pasteurellaceae; g__Haemophilus; s__parainfluenzae	0	0	0	2	0	0	0	0	5	0	0	0	9	0	0	0	2	0	128	1	0	0	5	977	0	4	1133
968954	k__Bacteria; p__Firmicutes; c__Bacilli; o__Lactobacillales; f__Streptococcaceae; g__Streptococcus	117	0	0	69	0	0	0	572	399	2	51323	2	0	0	242	0	0	0	22	0	0	0	818	8	0	13	53587
971907	k__Bacteria; p__Proteobacteria; c__Gammaproteobacteria; o__Pasteurellales; f__Pasteurellaceae; g__Actinobacillus; s__parahaemolyticus	0	0	0	0	0	0	0	0	0	0	0	0	6	0	0	0	0	0	1	0	0	0	0	230	0	0	237
974249	k__Bacteria; p__Actinobacteria; c__Actinobacteria; o__Actinomycetales; f__Corynebacteriaceae; g__Corynebacterium	0	6	0	1	1	0	0	0	3	0	1	1	0	0	0	0	0	1	293	7	4	0	4	0	1	1	324
979261	k__Bacteria; p__Firmicutes; c__Bacilli; o__Bacillales; f__Staphylococcaceae; g__Staphylococcus; s__epidermidis	0	0	28	0	1	7	0	0	121	0	0	41	0	5	0	0	0	154	14	0	0	30	0	0	0	167	568
981783	k__Bacteria; p__Firmicutes; c__Bacilli; o__Bacillales; f__Staphylococcaceae; g__Staphylococcus; s__epidermidis	0	1	5587	0	1	157	0	6	2410	1	2	714	0	126	0	2	1	3552	90	1	0	764	4	1	0	3889	17309
982306	k__Bacteria; p__Firmicutes; c__Bacilli; o__Lactobacillales; f__Streptococcaceae; g__Streptococcus	234	0	0	209	0	0	0	365	2	0	64	1	0	0	293	0	0	0	6	0	0	0	660	2	0	14	1850
983600	k__Bacteria; p__Firmicutes; c__Bacilli; o__Lactobacillales; f__Streptococcaceae; g__Streptococcus	96	0	0	1	0	0	0	20	0	0	0	0	0	0	19	0	0	0	0	0	0	0	62	0	0	0	198
984831	k__Bacteria; p__Actinobacteria; c__Actinobacteria; o__Actinomycetales; f__Corynebacteriaceae; g__Corynebacterium	0	0	0	0	0	0	0	1	0	0	3	0	0	0	0	0	1	0	800	9	0	0	2	1	0	1	818
988314	k__Bacteria; p__Proteobacteria; c__Gammaproteobacteria; o__Pseudomonadales; f__Moraxellaceae; g__Acinetobacter; s__johnsonii	0	0	0	0	0	0	0	1	0	0	0	0	0	0	0	0	0	0	643	3	0	0	1	0	0	0	648
989579	k__Bacteria; p__Firmicutes; c__Bacilli; o__Lactobacillales; f__Streptococcaceae; g__Streptococcus	186	0	0	21	0	0	0	112	10	0	2697	0	0	0	62	0	0	0	3	0	0	0	300	0	0	2	3393
989990	k__Bacteria; p__Firmicutes; c__Bacilli; o__Bacillales; f__Staphylococcaceae; g__Staphylococcus; s__aureus	0	0	5	0	8	46	0	1	361	0	0	161	0	32	0	0	0	281	39	0	0	242	1	0	0	656	1833
992354	k__Bacteria; p__Actinobacteria; c__Actinobacteria; o__Actinomycetales; f__Propionibacteriaceae; g__Propionibacterium; s__acnes	0	4	0	6	0	0	0	0	1	0	0	0	0	0	0	4	25	0	3555	17	0	0	4	0	0	0	3616
992510	k__Bacteria; p__Proteobacteria; c__Alphaproteobacteria; o__Sphingomonadales; f__Sphingomonadaceae; g__Sphingomonas	0	0	2	229	1	0	0	1	0	0	0	1	0	0	0	0	1755	0	504	0	0	0	3	0	1	0	2497
995960	k__Bacteria; p__Actinobacteria; c__Actinobacteria; o__Actinomycetales	0	0	0	0	0	0	0	0	0	0	0	17	0	0	0	0	0	0	274	4	0	0	1	0	0	0	296
996434	k__Bacteria; p__Firmicutes; c__Bacilli; o__Lactobacillales; f__Streptococcaceae; g__Streptococcus; s__infantis	60	0	0	240	0	0	0	424	4	0	62	1	0	0	556	0	0	0	7	0	0	0	894	0	0	27	2275
1000269	k__Bacteria; p__Firmicutes; c__Bacilli; o__Lactobacillales; f__Streptococcaceae; g__Streptococcus	165	0	0	84	0	0	0	195	1	0	30	3	0	0	217	0	0	0	3	0	0	0	439	2	0	10	1149
1000547	k__Bacteria; p__Firmicutes; c__Bacilli; o__Lactobacillales; f__Streptococcaceae; g__Streptococcus	17	0	0	83	0	0	0	538	3	1	117	1	0	0	469	0	0	0	6	0	0	0	610	0	1	23	1869
1001007	k__Bacteria; p__Firmicutes; c__Bacilli; o__Bacillales; f__Staphylococcaceae; g__Staphylococcus; s__aureus	0	0	142	2	12	543	1	19	11687	0	4	3300	0	929	0	0	0	7956	194	2	1	2987	3	0	0	14542	42324
1002005	k__Bacteria; p__Actinobacteria; c__Actinobacteria; o__Actinomycetales; f__Micrococcaceae	0	2	0	5	6	0	0	7	40	0	4	8	0	3	0	0	39	0	1111	43	1	0	17	2	0	18	1306
1007180	k__Bacteria; p__Proteobacteria; c__Alphaproteobacteria; o__Rhizobiales; f__Methylobacteriaceae; g__Methylobacterium	0	2	8	0	0	0	0	0	0	0	2	482	0	1071	0	0	19123	0	8	0	0	0	1	0	0	21	20718
1007430	k__Bacteria; p__Firmicutes; c__Bacilli; o__Lactobacillales; f__Streptococcaceae; g__Streptococcus	487	0	0	116	0	0	0	187	0	0	30	2	0	0	182	0	0	0	1	0	0	0	464	1	0	10	1480
1009173	k__Bacteria; p__Actinobacteria; c__Actinobacteria; o__Actinomycetales; f__Williamsiaceae; g__Williamsia	0	0	1	0	0	0	0	0	0	0	0	0	0	0	0	0	2851	0	0	0	0	0	0	0	0	0	2852
1009894	k__Bacteria; p__Proteobacteria; c__Gammaproteobacteria; o__Pseudomonadales; f__Moraxellaceae; g__Acinetobacter	0	0	1	0	1	0	0	0	0	0	0	2	0	0	0	0	10	1	4749	6	1	1	1	0	0	0	4773
1010458	k__Bacteria; p__Firmicutes; c__Bacilli; o__Lactobacillales; f__Streptococcaceae; g__Streptococcus	283	1	0	94	0	0	0	104	1	0	27	2	1	0	155	0	0	0	1	0	0	0	244	2	0	8	923
1015143	k__Bacteria; p__Firmicutes; c__Bacilli; o__Gemellales; f__Gemellaceae	0	0	0	0	0	0	0	0	0	0	0	0	0	0	0	0	0	0	0	0	0	0	0	0	0	0	0
1016923	k__Bacteria; p__Firmicutes; c__Bacilli; o__Bacillales; f__Planococcaceae	0	0	242	0	0	0	0	0	28	0	0	10	0	2	0	0	0	63	6	0	0	4	0	0	0	80	435
1017181	k__Bacteria; p__Actinobacteria; c__Actinobacteria; o__Actinomycetales; f__Micrococcaceae; g__Rothia; s__mucilaginosa	0	0	0	1	0	0	0	4	0	0	0	0	3	0	0	0	0	0	756	4	0	0	2	81	0	0	851
1017413	k__Bacteria; p__Proteobacteria; c__Gammaproteobacteria; o__Pasteurellales; f__Pasteurellaceae; g__Haemophilus	0	0	0	0	0	0	0	0	1	0	0	0	8	1	0	0	0	0	0	0	0	0	1	389	0	0	400
1018482	k__Bacteria; p__Firmicutes; c__Bacilli; o__Lactobacillales; f__Streptococcaceae; g__Streptococcus	0	0	0	0	0	0	0	0	5	1	966	0	0	0	0	0	0	0	0	0	0	0	0	0	0	0	972
1020410	k__Bacteria; p__Firmicutes; c__Bacilli; o__Bacillales; f__Staphylococcaceae; g__Staphylococcus	0	0	307	0	20	12	0	0	164	0	0	61	0	46	0	0	2	210	41	1	1	70	1	0	0	339	1275
1021368	k__Bacteria; p__Firmicutes; c__Bacilli; o__Lactobacillales; f__Streptococcaceae; g__Streptococcus	151	0	0	163	0	0	0	264	0	0	2	0	0	0	141	0	0	0	11	0	0	0	447	4	0	9	1192
1027587	k__Bacteria; p__Firmicutes; c__Bacilli; o__Lactobacillales; f__Carnobacteriaceae; g__Granulicatella	936	0	1	230	1	0	0	15	3	0	4	49	2	52	3003	0	0	0	0	0	0	0	31	2	3	84	4416
1028632	k__Bacteria; p__Proteobacteria; c__Gammaproteobacteria; o__Enterobacteriales; f__Enterobacteriaceae	0	0	0	0	0	0	0	0	0	1	0	0	0	0	0	0	0	0	3	1	0	0	3	0	0	1	9
1029151	k__Bacteria; p__Firmicutes; c__Bacilli; o__Gemellales; f__Gemellaceae; g__Gemella	0	0	0	0	0	0	0	0	0	0	0	0	0	0	0	49430	0	0	3	0	0	0	0	0	0	0	49433
1034052	k__Bacteria; p__Firmicutes; c__Bacilli; o__Lactobacillales; f__Streptococcaceae; g__Streptococcus	441	0	0	1137	0	0	0	603	5	0	70	5	1	1	2321	0	0	0	5	0	0	0	1196	1	1	56	5843
1036749	k__Bacteria; p__Firmicutes; c__Bacilli; o__Gemellales; f__Gemellaceae	1	1	4	0	0	0	0	0	0	0	0	0	0	0	0	0	7	10	87	0	1	0	0	1	0	2	114
1039477	k__Bacteria; p__Firmicutes; c__Bacilli; o__Bacillales; f__Staphylococcaceae; g__Staphylococcus; s__epidermidis	0	0	786	3	17	2332	4	21	17174	3	10	4675	0	829	0	1	1	22217	598	6	2	11067	7	0	1	27552	87306
1040220	k__Bacteria; p__Firmicutes; c__Bacilli; o__Bacillales; f__Planococcaceae	0	0	435	0	0	13	0	0	73	0	0	24	0	7	0	0	0	96	3	0	0	56	0	0	0	131	838
1040713	k__Bacteria; p__Actinobacteria; c__Actinobacteria; o__Actinomycetales; f__Corynebacteriaceae; g__Corynebacterium	1	20	0	3	0	0	0	0	1	0	5	2	0	2	0	0	4	0	1452	14	0	0	21	0	0	1	1526
1041394	k__Bacteria; p__Proteobacteria; c__Gammaproteobacteria; o__Pseudomonadales; f__Pseudomonadaceae	0	15	0	0	2	0	1	92	45	20	94	0	23	55	7	0	0	1	331	1	0	0	63	48	44	270	1112
1043951	k__Bacteria; p__Actinobacteria; c__Actinobacteria; o__Actinomycetales; f__Propionibacteriaceae; g__Propionibacterium; s__acnes	0	0	0	0	0	0	0	0	0	0	0	0	0	0	0	0	1	0	874	1	0	0	0	0	0	0	876
1047041	k__Bacteria; p__Actinobacteria; c__Actinobacteria; o__Actinomycetales; f__Corynebacteriaceae; g__Corynebacterium	2	0	0	5	21	0	0	0	0	0	0	0	0	0	0	3	0	6	14598	27	2	0	0	2	0	0	14666
1048420	k__Bacteria; p__Firmicutes; c__Bacilli; o__Lactobacillales; f__Streptococcaceae; g__Streptococcus	127	0	0	118	0	0	0	186	0	0	34	1	0	0	345	0	0	0	2	0	0	0	424	0	0	11	1248
1049574	k__Bacteria; p__Firmicutes; c__Bacilli; o__Lactobacillales; f__Streptococcaceae; g__Streptococcus	231	0	0	172	0	0	0	539	1	0	64	8	0	0	556	0	0	0	6	0	0	0	1282	1	0	26	2886
1051517	k__Bacteria; p__Firmicutes; c__Bacilli; o__Bacillales; f__Bacillaceae; g__Bacillus	0	0	0	0	0	0	0	1	1	0	0	1	609	24	0	0	0	0	65	0	106	0	0	0	0	2	809
1051669	k__Bacteria; p__Firmicutes; c__Bacilli; o__Lactobacillales; f__Streptococcaceae; g__Streptococcus	471	1	0	36	0	0	0	85	0	0	17	0	0	0	56	0	0	0	0	0	0	0	184	0	0	0	850
1055132	k__Bacteria; p__Firmicutes; c__Bacilli; o__Bacillales; f__Staphylococcaceae; g__Staphylococcus; s__epidermidis	0	0	137	0	0	35	0	1	308	0	0	74	0	10	0	0	0	261	9	0	0	187	0	0	0	452	1474
1057402	k__Bacteria; p__Firmicutes; c__Bacilli; o__Bacillales; f__Staphylococcaceae; g__Staphylococcus; s__aureus	0	0	252	0	1	189	0	2	1969	0	1	233	0	110	0	0	1	2471	73	1	0	726	1	0	0	1943	7973
1058950	k__Bacteria; p__Firmicutes; c__Bacilli; o__Bacillales; f__Planococcaceae	0	0	191	0	4	169	0	0	540	0	0	179	0	97	0	0	0	1702	110	1	0	650	0	0	0	1530	5173
1059655	k__Bacteria; p__Firmicutes; c__Bacilli; o__Lactobacillales; f__Streptococcaceae; g__Streptococcus	114	0	0	922	1	0	0	501	4	0	39	7	0	3	2794	0	0	0	5	0	0	0	599	1	1	44	5035
1060029	k__Bacteria; p__Actinobacteria; c__Actinobacteria; o__Actinomycetales; f__Corynebacteriaceae; g__Corynebacterium	0	5	0	5	6	0	0	1	10	0	0	9	0	0	0	0	8	0	270	1	0	0	0	0	1	4	320
1060565	k__Bacteria; p__Proteobacteria; c__Alphaproteobacteria; o__Rhizobiales; f__Methylobacteriaceae; g__Methylobacterium	0	0	17	1	0	0	0	0	0	0	0	421	0	1219	1	0	43315	0	15	1	0	0	0	0	0	17	45007
1061772	k__Bacteria; p__Firmicutes; c__Bacilli; o__Bacillales; f__Planococcaceae	0	0	2	7	0	0	0	6	25	0	2	28	0	0	3	0	0	0	2	0	0	1	14	0	0	561	651
1062748	k__Bacteria; p__Actinobacteria; c__Actinobacteria; o__Actinomycetales; f__Mycobacteriaceae; g__Mycobacterium	0	0	0	0	3	0	0	1	0	0	4	0	2	0	0	0	0	0	116	1	0	0	30	2	0	7	166
1065974	k__Bacteria; p__Firmicutes; c__Bacilli; o__Lactobacillales; f__Enterococcaceae; g__Vagococcus	0	4	0	0	0	0	0	0	0	15	2	0	257	2	0	0	0	0	6	0	60	0	1	0	0	0	347
1067574	k__Bacteria; p__Actinobacteria; c__Actinobacteria; o__Actinomycetales; f__Propionibacteriaceae; g__Propionibacterium; s__acnes	4	2	0	3	6	0	0	0	0	0	0	0	1	0	0	3	19	0	3777	6	3	0	2	1	0	0	3827
1068499	k__Bacteria; p__Firmicutes; c__Bacilli; o__Lactobacillales; f__Streptococcaceae; g__Streptococcus	0	0	0	1	0	0	0	5	6	0	524	0	0	0	1	0	0	0	3	0	0	0	9	0	0	0	549
1068955	k__Bacteria; p__Firmicutes; c__Bacilli; o__Bacillales; f__Staphylococcaceae; g__Staphylococcus	0	0	109	0	1	40	0	1	943	0	0	199	0	218	0	0	0	1059	40	0	0	215	1	0	0	1048	3874
1072867	k__Bacteria; p__Firmicutes; c__Bacilli; o__Bacillales; f__Staphylococcaceae; g__Staphylococcus	0	0	34	0	0	12	1	1	132	0	0	33	0	2	0	0	0	148	8	0	0	83	0	0	0	168	622
1073276	k__Bacteria; p__Firmicutes; c__Bacilli; o__Lactobacillales; f__Streptococcaceae; g__Streptococcus	408	0	0	959	0	0	0	525	6	1	1258	1	0	0	835	0	0	0	30	0	0	0	1835	1	1	23	5883
1073436	k__Bacteria; p__Firmicutes; c__Bacilli; o__Bacillales; f__Staphylococcaceae; g__Staphylococcus; s__pettenkoferi	0	0	157	0	0	0	0	0	138	0	0	5	0	0	0	0	0	82	1	1	0	6	0	0	0	44	434
1074210	k__Bacteria; p__Firmicutes; c__Bacilli; o__Gemellales; f__Gemellaceae	1	0	2	0	2	0	0	0	0	0	0	0	0	0	0	0	2	1	30	0	0	0	0	0	0	0	38
1075891	k__Bacteria; p__Firmicutes; c__Bacilli; o__Bacillales; f__Staphylococcaceae; g__Staphylococcus	1	0	16479	12	43	4485	7	112	84506	10	45	23471	2	6186	2	0	13	80314	2015	16	6	24725	38	1	0	99842	342331
1076316	k__Bacteria; p__Firmicutes; c__Bacilli; o__Bacillales; f__Staphylococcaceae; g__Staphylococcus	1	1	159638	23	742	7055	11	190	119707	13	88	26410	6	8303	4	4	119	124779	5058	108	10	35107	123	4	3	181076	668583
1078207	k__Bacteria; p__Firmicutes; c__Bacilli; o__Lactobacillales; f__Streptococcaceae; g__Streptococcus	320846	93	14	78496	10	1	0	212167	839	10	49755	1696	35	129	279874	26	11	4	1716	38	3	1	372341	463	40	11422	1330030
1078248	k__Bacteria; p__Firmicutes; c__Bacilli; o__Bacillales; f__Bacillaceae; g__Bacillus	0	0	0	0	0	0	0	0	0	0	0	4	6121	113	0	0	0	0	3	0	1375	1	1	7	0	0	7625
1079708	k__Bacteria; p__Firmicutes; c__Bacilli; o__Lactobacillales; f__Streptococcaceae; g__Streptococcus	0	0	0	59	0	0	0	58	0	0	8	0	0	0	54	0	0	0	0	0	0	0	118	0	0	5	302
1079866	k__Bacteria; p__Firmicutes; c__Bacilli; o__Lactobacillales; f__Streptococcaceae; g__Streptococcus	27932	10	0	1069	0	0	0	38	12	1	6	67	2	15	9744	2	2	0	5	0	0	0	36	2	0	359	39302
1080448	k__Bacteria; p__Proteobacteria; c__Gammaproteobacteria; o__Pasteurellales; f__Pasteurellaceae; g__Haemophilus; s__influenzae	0	0	0	0	0	0	0	0	0	0	1	6	798	3	0	0	0	0	0	0	0	0	29	65674	2	20	66533
1081058	k__Bacteria; p__Firmicutes; c__Bacilli; o__Bacillales; f__Staphylococcaceae; g__Staphylococcus	0	0	34	0	1	1	0	0	46	0	0	19	0	7	0	0	0	38	5	0	0	13	0	0	0	66	230
1082294	k__Bacteria; p__Firmicutes; c__Bacilli; o__Lactobacillales; f__Streptococcaceae; g__Streptococcus	1177	0	0	5575	1	0	0	23945	46	2	254	95	3	10	16708	0	0	0	175	2	2	1	40380	57	3	662	89098
1082539	k__Bacteria; p__Firmicutes; c__Bacilli; o__Lactobacillales; f__Streptococcaceae; g__Streptococcus	8431	4	0	7117	1	0	0	47034	915	8	109886	216	3	45	28503	0	0	3	645	2	0	1	88724	153	5	1125	292821
1083194	k__Bacteria; p__Firmicutes; c__Bacilli; o__Lactobacillales; f__Streptococcaceae; g__Streptococcus	582	0	0	168	0	0	0	1423	5	0	349	24	1	46	1692	0	0	0	7	0	0	0	2733	4	1	59	7094
1084865	k__Bacteria; p__Firmicutes; c__Bacilli; o__Bacillales; f__Staphylococcaceae; g__Staphylococcus	3	1	158230	9	963	3087	8	33	26563	0	27	10986	0	1299	2	5	90	58913	2385	112	19	12758	38	3	4	48776	324314
1084906	k__Bacteria; p__Firmicutes; c__Bacilli; o__Bacillales; f__Staphylococcaceae; g__Staphylococcus	281	0	41	141	2	4	0	1120	75	0	374	48	0	6	1620	0	0	26	9	1	0	10	2206	5	1	503	6473
1085410	k__Bacteria; p__Firmicutes; c__Bacilli; o__Lactobacillales; f__Streptococcaceae; g__Streptococcus	124	0	0	70	0	0	0	85	1	0	14	0	0	0	184	0	0	0	0	0	0	0	204	0	0	6	688
1086274	k__Bacteria; p__Proteobacteria; c__Gammaproteobacteria; o__Pasteurellales; f__Pasteurellaceae	0	0	0	0	0	0	0	0	0	0	0	0	14	0	0	0	0	0	4	1	0	0	1	1065	0	0	1085
1087597	k__Bacteria; p__Actinobacteria; c__Actinobacteria; o__Actinomycetales; f__Propionibacteriaceae; g__Propionibacterium; s__acnes	0	0	0	0	0	0	0	0	1	0	0	0	1	0	0	0	0	0	462	0	0	0	3	0	0	0	467
1088134	k__Bacteria; p__Firmicutes; c__Bacilli; o__Lactobacillales; f__Streptococcaceae; g__Streptococcus	1	0	0	0	0	0	0	0	4	0	273	0	0	0	3	0	0	0	2	0	0	0	1	0	0	0	284
1088265	k__Bacteria; p__Actinobacteria; c__Actinobacteria; o__Actinomycetales; f__Propionibacteriaceae; g__Propionibacterium; s__acnes	0	0	0	15	15	0	1	2	4	0	0	0	0	1	0	0	4	2	20959	48	3	0	5	2	0	5	21066
1088305	k__Bacteria; p__Actinobacteria; c__Actinobacteria; o__Actinomycetales; f__Corynebacteriaceae; g__Corynebacterium	0	13	0	1	3	0	0	0	1	0	0	5	0	0	0	0	3	0	538	18	0	0	4	0	1	10	597
1091060	k__Bacteria; p__Proteobacteria; c__Alphaproteobacteria; o__Sphingomonadales; f__Sphingomonadaceae; g__Sphingomonas	0	0	2	400	0	0	0	0	0	0	1	0	0	0	0	0	4367	0	1520	2	0	0	3	0	0	0	6295
1092725	k__Bacteria; p__Actinobacteria; c__Actinobacteria; o__Actinomycetales; f__Micrococcaceae; g__Rothia; s__dentocariosa	0	0	0	0	0	0	0	0	19	0	3	0	0	0	0	0	0	0	1633	6	0	0	8	0	0	0	1669
1096010	k__Bacteria; p__Actinobacteria; c__Actinobacteria; o__Actinomycetales; f__Corynebacteriaceae; g__Corynebacterium	0	9	0	4	6	0	0	0	11	0	5	11	0	0	0	0	3	0	954	16	1	0	46	3	4	48	1121
1096706	k__Bacteria; p__Firmicutes; c__Bacilli; o__Lactobacillales; f__Streptococcaceae; g__Streptococcus	1	0	0	26	0	0	0	1427	2	0	0	2	0	0	306	0	0	0	15	0	0	0	2680	4	1	9	4473
1097208	k__Bacteria; p__Firmicutes; c__Bacilli; o__Bacillales; f__Staphylococcaceae; g__Staphylococcus; s__aureus	0	0	330	0	10	50	1	9	2636	1	3	1819	0	424	0	0	0	1192	70	2	0	316	5	1	1	3797	10667
1098184	k__Bacteria; p__Actinobacteria; c__Actinobacteria; o__Actinomycetales; f__Propionibacteriaceae; g__Propionibacterium; s__acnes	1	0	0	1	1	0	0	0	0	0	1	2	0	0	0	0	4	0	2309	4	0	0	1	0	0	0	2324
1098340	k__Bacteria; p__Firmicutes; c__Bacilli; o__Lactobacillales; f__Streptococcaceae; g__Streptococcus	101	0	0	33	0	0	0	630	1	0	0	2	1	3	258	0	0	0	9	2	0	0	989	1	0	11	2041
1098655	k__Bacteria; p__Firmicutes; c__Bacilli; o__Bacillales; f__Bacillaceae; g__Bacillus	0	0	0	0	0	0	0	1	0	0	2	3	1669	36	0	0	0	0	0	0	342	0	0	2	0	0	2055
1101177	k__Bacteria; p__Firmicutes; c__Bacilli; o__Bacillales; f__Staphylococcaceae; g__Staphylococcus; s__aureus	0	0	73	0	0	4	0	0	117	0	0	115	0	22	0	0	0	49	3	0	0	13	0	1	1	227	625
1101451	k__Bacteria; p__Actinobacteria; c__Actinobacteria; o__Actinomycetales; f__Micrococcaceae; g__Micrococcus	2	14	0	1	6	0	0	2	44	0	6	17	0	0	1	0	26	1	2365	66	1	0	22	0	0	14	2588
1101669	k__Bacteria; p__Firmicutes; c__Bacilli; o__Gemellales; f__Gemellaceae; g__Gemella	1	0	21	0	0	0	0	1	0	0	1	0	0	0	0	188861	41	1	37	0	0	0	0	2	0	1	188967
1103964	k__Bacteria; p__Firmicutes; c__Bacilli; o__Bacillales; f__Staphylococcaceae; g__Staphylococcus; s__pettenkoferi	0	0	2	0	0	2	0	0	176	0	1	92	0	27	1	0	0	95	9	0	0	26	0	0	0	255	686
1104638	k__Bacteria; p__Proteobacteria; c__Gammaproteobacteria; o__Enterobacteriales; f__Enterobacteriaceae	0	0	0	0	0	0	0	4	0	1	0	1	0	0	0	0	0	0	0	0	0	0	2	0	0	0	8
1104936	k__Bacteria; p__Proteobacteria; c__Gammaproteobacteria; o__Enterobacteriales; f__Enterobacteriaceae; g__Klebsiella	0	0	0	0	11128	0	0	0	0	0	0	5	0	0	0	0	0	0	1587	317	1	0	3	2	0	0	13043
1105502	k__Bacteria; p__Firmicutes; c__Bacilli; o__Bacillales; f__Bacillaceae; g__Bacillus	0	0	0	0	0	0	0	0	0	0	0	0	351	9	0	0	0	0	0	0	129	0	0	0	0	0	489
1105814	k__Bacteria; p__Proteobacteria; c__Alphaproteobacteria; o__Rhizobiales; f__Bradyrhizobiaceae; g__Bradyrhizobium	0	0	0	0	4	0	0	0	1	0	0	0	0	0	0	0	114	0	188	0	3	0	0	1	0	0	311
1107335	k__Bacteria; p__Proteobacteria; c__Gammaproteobacteria; o__Pseudomonadales; f__Moraxellaceae; g__Acinetobacter	0	0	0	0	0	0	0	0	0	0	0	0	0	0	0	0	0	0	1015	7	0	0	0	0	0	0	1022
1108289	k__Bacteria; p__Proteobacteria; c__Alphaproteobacteria; o__Rhodobacterales; f__Rhodobacteraceae	0	7	0	0	1	0	0	0	1	0	0	0	1	0	0	0	12	1	540	6	1	0	2	0	0	1	573
1108350	k__Bacteria; p__Actinobacteria; c__Actinobacteria; o__Actinomycetales; f__Microbacteriaceae; g__Microbacterium	0	0	1	0	0	0	0	1	0	0	1	0	0	0	0	0	1991	0	15	0	0	0	4	0	0	1	2014
1108706	k__Bacteria; p__Proteobacteria; c__Gammaproteobacteria; o__Enterobacteriales; f__Enterobacteriaceae; g__Serratia; s__marcescens	0	0	0	0	1	0	0	17	0	4	0	0	0	0	0	0	0	0	6	0	0	0	4	0	555	1	588
1108886	k__Bacteria; p__Proteobacteria; c__Gammaproteobacteria; o__Pseudomonadales; f__Pseudomonadaceae; g__Pseudomonas	0	0	0	0	1	0	0	0	0	0	0	484	0	0	0	0	0	0	116	0	0	0	0	0	0	25	626
1109067	k__Bacteria; p__Proteobacteria; c__Alphaproteobacteria; o__Rhizobiales; f__Methylobacteriaceae; g__Methylobacterium; s__organophilum	1	0	1	0	0	0	0	0	0	0	0	0	0	0	0	0	3673	0	4	0	0	0	0	0	0	0	3679
1109247	k__Bacteria; p__Proteobacteria; c__Gammaproteobacteria; o__Enterobacteriales; f__Enterobacteriaceae	0	0	0	12	2	0	0	10	2	13	0	2	0	0	0	0	0	0	187	5	1	0	23	0	0	12	269
1111294	k__Bacteria; p__Proteobacteria; c__Gammaproteobacteria; o__Enterobacteriales; f__Enterobacteriaceae	12	1	8	91	22	0	0	855	156	724	42	85	6	14	1	23	308	14	1382	0	2	6	703	40	0	346	4841
1111582	k__Bacteria; p__Firmicutes; c__Bacilli; o__Lactobacillales; f__Enterococcaceae; g__Enterococcus	0	6473	0	0	0	0	0	12	5	510099	3572	11	6	10	1	0	0	0	26	0	2	0	13	2	264	5	520501
1113935	k__Bacteria; p__Firmicutes; c__Bacilli; o__Bacillales; f__Bacillaceae; g__Bacillus	0	0	0	0	0	0	0	0	0	0	0	0	1915	24	0	0	0	0	0	0	1150	0	0	0	0	0	3089
1115447	k__Bacteria; p__Proteobacteria; c__Alphaproteobacteria; o__Rhizobiales; f__Methylobacteriaceae	0	0	0	0	0	0	0	0	0	0	0	48	0	254	0	0	0	0	0	0	0	0	0	0	0	2	304
1119175	k__Bacteria; p__Proteobacteria; c__Gammaproteobacteria; o__Pseudomonadales; f__Pseudomonadaceae; g__Pseudomonas	0	1	0	0	0	0	0	0	0	0	0	7376	0	0	0	0	0	0	113	1	0	0	0	0	0	125	7616
1119968	k__Bacteria; p__Actinobacteria; c__Actinobacteria; o__Actinomycetales; f__Cellulomonadaceae; g__Actinotalea	0	0	0	0	0	0	0	0	0	0	0	0	0	0	0	0	641	0	4	0	0	0	0	0	0	0	645
1127109	k__Bacteria; p__Proteobacteria; c__Gammaproteobacteria; o__Pseudomonadales; f__Pseudomonadaceae	0	14	0	0	0	0	0	0	0	0	0	938	0	0	0	0	0	0	82	1	0	0	0	0	0	44	1079
1127227	k__Bacteria; p__Firmicutes; c__Bacilli; o__Bacillales; f__Bacillaceae; g__Bacillus	0	0	0	0	0	0	0	0	0	0	0	0	448	14	0	0	0	0	0	0	348	0	0	0	0	0	810
1128343	k__Bacteria; p__Proteobacteria; c__Gammaproteobacteria; o__Alteromonadales; f__[Chromatiaceae]	0	3	0	0	0	0	0	0	0	0	0	1628	0	0	0	0	0	0	90	2	0	0	0	0	0	74	1797
1135616	k__Bacteria; p__Firmicutes; c__Bacilli; o__Lactobacillales; f__Enterococcaceae; g__Enterococcus	0	452	0	0	0	0	0	0	0	31	0	0	0	0	0	0	0	0	0	0	0	0	1	0	0	0	484
1136276	k__Bacteria; p__Proteobacteria; c__Gammaproteobacteria; o__Pseudomonadales; f__Pseudomonadaceae; g__Pseudomonas	0	0	0	0	0	0	270	0	0	0	0	0	0	0	0	0	0	0	51	0	0	0	0	0	0	0	321
1143645	k__Bacteria; p__Proteobacteria; c__Alphaproteobacteria; o__Sphingomonadales; f__Sphingomonadaceae; g__Sphingomonas; s__yabuuchiae	0	0	0	21	0	0	0	0	0	0	0	0	0	0	0	0	406	0	40	0	0	0	0	0	0	0	467
1712416	k__Bacteria; p__Firmicutes; c__Bacilli; o__Gemellales; f__Gemellaceae; g__Gemella	0	0	6	0	0	0	0	0	0	0	1	0	0	0	0	53414	19	0	8	0	0	0	0	1	0	0	53449
1756274	k__Bacteria; p__Firmicutes; c__Bacilli; o__Lactobacillales; f__Enterococcaceae; g__Enterococcus	0	708	0	0	0	0	0	0	0	4	0	0	0	0	0	0	0	0	0	0	0	0	0	0	0	0	712
1814180	k__Bacteria; p__Firmicutes; c__Bacilli; o__Bacillales; f__Staphylococcaceae; g__Staphylococcus	0	0	13	0	1	8	0	0	140	0	0	34	0	7	0	0	1	183	6	0	0	38	0	0	0	194	625
1888072	k__Bacteria; p__Proteobacteria; c__Gammaproteobacteria; o__Enterobacteriales; f__Enterobacteriaceae; g__Klebsiella	0	0	0	0	614	0	0	0	0	0	0	0	0	0	0	0	0	0	28	1	0	0	0	0	0	1	644
1889748	k__Bacteria; p__Firmicutes; c__Bacilli; o__Bacillales; f__Bacillaceae	0	0	0	0	0	0	0	0	0	0	0	0	219	6	0	0	0	0	0	0	150	0	0	0	0	0	375
1934562	k__Bacteria; p__Firmicutes; c__Bacilli; o__Lactobacillales; f__Enterococcaceae; g__Enterococcus	0	0	0	0	0	0	0	0	0	412	3	0	0	0	0	0	0	0	0	0	0	0	0	0	1	0	416
1935279	k__Bacteria; p__Firmicutes; c__Bacilli; o__Lactobacillales; f__Streptococcaceae; g__Streptococcus	131	1	0	2	0	0	0	18	2	0	173	0	0	0	18	0	0	0	0	0	0	0	35	0	0	0	380
1952427	k__Bacteria; p__Firmicutes; c__Bacilli; o__Lactobacillales; f__Streptococcaceae; g__Streptococcus	0	0	0	0	0	0	0	0	2	0	1003	0	0	0	0	0	0	0	0	0	0	0	0	0	0	0	1005
1995363	k__Bacteria; p__Firmicutes; c__Bacilli; o__Bacillales; f__Staphylococcaceae; g__Staphylococcus; s__epidermidis	0	0	790	1	6	114	0	2	2443	0	0	538	0	162	1	1	1	5497	204	4	0	485	1	0	0	3238	13488
2024840	k__Bacteria; p__Firmicutes; c__Bacilli; o__Lactobacillales; f__Streptococcaceae; g__Streptococcus	1	0	0	0	0	0	0	7	29	0	4040	0	0	0	2	0	0	0	6	0	0	0	34	0	0	0	4119
2208658	k__Bacteria; p__Firmicutes; c__Bacilli; o__Lactobacillales; f__Streptococcaceae; g__Streptococcus	44	0	0	27	0	0	0	219	22	0	1930	0	0	0	54	0	0	0	3	0	0	0	246	0	0	0	2545
2251904	k__Bacteria; p__Proteobacteria; c__Gammaproteobacteria; o__Enterobacteriales; f__Enterobacteriaceae	0	0	0	0	0	0	0	0	0	0	0	0	0	0	0	0	0	0	1	0	0	0	1	0	203	1	206
2281837	k__Bacteria; p__Proteobacteria; c__Gammaproteobacteria; o__Enterobacteriales; f__Enterobacteriaceae	0	0	0	1	0	0	0	3	2	5	1	0	0	0	1	0	0	0	8	0	0	0	3	0	0	2	26
2356875	k__Bacteria; p__Firmicutes; c__Bacilli; o__Bacillales; f__Staphylococcaceae; g__Staphylococcus	0	0	10	0	1	11	0	1	240	0	0	53	0	8	0	0	0	226	8	0	0	64	1	0	0	315	938
2529278	k__Bacteria; p__Proteobacteria; c__Gammaproteobacteria; o__Enterobacteriales; f__Enterobacteriaceae; g__Enterobacter; s__cloacae	0	0	0	0	253	0	0	0	0	0	0	18	0	0	0	0	0	0	16	0	0	0	0	0	0	0	287
2689396	k__Bacteria; p__Proteobacteria; c__Gammaproteobacteria; o__Enterobacteriales; f__Enterobacteriaceae	0	0	0	0	0	0	0	6	0	1	0	0	0	0	0	0	0	0	16	0	0	0	6	2	0	1	32
2819725	k__Bacteria; p__Firmicutes; c__Bacilli; o__Lactobacillales; f__Streptococcaceae; g__Streptococcus	14	0	0	16	0	0	0	33	17	0	2404	0	0	0	28	0	0	0	2	0	0	0	72	1	0	0	2587
2896107	k__Bacteria; p__Firmicutes; c__Bacilli; o__Bacillales; f__Staphylococcaceae; g__Staphylococcus	0	0	72	0	3	12	0	0	48	0	0	14	0	5	0	0	0	87	4	0	0	58	0	0	0	103	406
2953981	k__Bacteria; p__Firmicutes; c__Bacilli; o__Lactobacillales; f__Streptococcaceae; g__Streptococcus	236	0	0	790	0	0	0	5190	42	0	3788	19	0	0	2633	0	0	0	16	0	0	0	6309	5	1	171	19200
2991800	k__Bacteria; p__Firmicutes; c__Bacilli; o__Lactobacillales; f__Streptococcaceae; g__Streptococcus; s__infantis	247	0	0	478	0	0	0	3633	4	0	34	18	0	1	1504	0	0	1	8	0	0	0	5162	3	0	119	11212
3046189	k__Bacteria; p__Firmicutes; c__Bacilli; o__Lactobacillales; f__Streptococcaceae; g__Streptococcus; s__infantis	72	0	0	36	0	0	0	80	0	0	14	1	0	0	146	0	0	0	2	1	0	0	135	0	0	2	489
3125352	k__Bacteria; p__Proteobacteria; c__Gammaproteobacteria; o__Pasteurellales; f__Pasteurellaceae; g__Haemophilus	0	0	0	0	0	0	0	0	0	0	0	0	180	2	0	0	0	0	0	0	0	0	3	15764	1	5	15955
3163524	k__Bacteria; p__Firmicutes; c__Bacilli; o__Bacillales; f__Staphylococcaceae; g__Staphylococcus; s__aureus	0	0	3	0	0	3	0	2	75	0	0	16	0	2	0	0	0	114	2	1	0	3	1	0	0	99	321
3166216	k__Bacteria; p__Firmicutes; c__Bacilli; o__Lactobacillales; f__Streptococcaceae; g__Streptococcus	0	0	0	8	0	0	0	9	56	0	8505	1	0	0	7	0	0	0	2	0	0	0	41	0	0	1	8630
3202924	k__Bacteria; p__Actinobacteria; c__Actinobacteria; o__Actinomycetales; f__Propionibacteriaceae; g__Propionibacterium; s__acnes	0	0	0	0	1	0	0	0	0	0	0	0	0	0	0	0	0	0	794	0	1	0	1	0	0	0	797
3252211	k__Bacteria; p__Firmicutes; c__Bacilli; o__Bacillales; f__Staphylococcaceae; g__Staphylococcus; s__epidermidis	0	0	102	0	0	8	0	0	202	0	0	80	0	8	0	0	0	258	7	0	0	56	0	0	0	314	1035
3355047	k__Bacteria; p__Firmicutes; c__Bacilli; o__Lactobacillales	0	637	0	0	0	0	0	0	0	16	1	3	0	0	0	0	0	0	0	0	0	0	2	0	0	4	663
3365024	k__Bacteria; p__Firmicutes; c__Bacilli; o__Bacillales; f__Bacillaceae; g__Bacillus	0	0	0	0	0	0	0	0	0	0	0	0	3782	84	0	0	0	0	0	0	1927	0	0	1	0	0	5794
3385021	k__Bacteria; p__Firmicutes; c__Bacilli; o__Bacillales; f__Staphylococcaceae; g__Staphylococcus; s__epidermidis	0	0	11	0	1	23	0	0	497	0	0	127	0	33	0	0	0	351	12	1	0	225	1	0	0	714	1996
3443818	k__Bacteria; p__Proteobacteria; c__Gammaproteobacteria; o__Enterobacteriales; f__Enterobacteriaceae	0	0	0	0	0	0	0	5	1	2	0	1	0	0	0	0	0	0	4	1	0	0	1	1	0	1	17
3449122	k__Bacteria; p__Firmicutes; c__Bacilli; o__Lactobacillales; f__Streptococcaceae; g__Streptococcus	179	0	0	5	0	0	0	42	1	0	206	0	0	0	3	0	0	0	0	0	0	0	81	0	0	0	517
3453734	k__Bacteria; p__Proteobacteria; c__Gammaproteobacteria; o__Pseudomonadales; f__Moraxellaceae; g__Acinetobacter	0	0	0	0	2	0	0	0	6	0	2	5	1	0	0	0	0	0	2493	1	0	0	2	0	0	0	2512
3531225	k__Bacteria; p__Proteobacteria; c__Gammaproteobacteria; o__Enterobacteriales; f__Enterobacteriaceae	0	0	0	1	0	0	0	5	0	4	0	2	0	0	0	0	0	0	4	0	0	0	12	0	0	3	31
3642350	k__Bacteria; p__Actinobacteria; c__Actinobacteria; o__Actinomycetales	0	0	0	0	0	0	0	0	0	0	0	0	0	0	0	0	271	0	0	0	0	0	0	0	0	0	271
3781237	k__Bacteria; p__Proteobacteria; c__Gammaproteobacteria; o__Enterobacteriales; f__Enterobacteriaceae	0	0	0	1	0	0	0	1	1	4	0	0	0	0	0	0	0	0	3	0	0	0	1	0	0	0	11
3799784	k__Bacteria; p__Proteobacteria; c__Gammaproteobacteria; o__Enterobacteriales; f__Enterobacteriaceae	0	0	0	0	1	0	0	2	0	3	0	0	0	0	0	0	0	0	6	0	0	0	0	0	0	3	15
3829957	k__Bacteria; p__Proteobacteria; c__Gammaproteobacteria; o__Enterobacteriales; f__Enterobacteriaceae	0	0	0	0	1	0	0	3	1	0	0	0	0	0	0	0	0	0	11	0	0	0	6	0	0	7	29
3867172	k__Bacteria; p__Proteobacteria; c__Gammaproteobacteria; o__Enterobacteriales; f__Enterobacteriaceae	0	0	0	1	0	0	0	0	0	0	0	0	0	0	0	0	0	0	4	0	0	0	0	0	210	2	217
3964538	k__Bacteria; p__Proteobacteria; c__Gammaproteobacteria; o__Pseudomonadales; f__Pseudomonadaceae; g__Pseudomonas	0	0	0	0	0	0	0	0	0	0	0	376	0	0	0	0	0	0	4	0	0	0	0	0	0	12	392
4028110	k__Bacteria; p__Proteobacteria; c__Gammaproteobacteria; o__Pseudomonadales; f__Pseudomonadaceae; g__Pseudomonas	0	0	0	0	0	0	0	0	0	0	0	3344	0	0	0	0	0	0	31	0	0	0	0	0	0	133	3508
4074385	k__Bacteria; p__Firmicutes; c__Bacilli; o__Bacillales; f__Staphylococcaceae; g__Staphylococcus	0	0	2	0	0	4	0	0	65	0	0	12	0	2	0	0	0	102	2	0	0	28	0	0	0	78	295
4111715	k__Bacteria; p__Proteobacteria; c__Gammaproteobacteria; o__Enterobacteriales; f__Enterobacteriaceae	0	0	0	0	0	0	0	12	6	15	0	2	0	0	0	0	0	0	14	0	0	1	18	0	0	10	78
4130483	k__Bacteria; p__Firmicutes; c__Bacilli; o__Bacillales; f__Staphylococcaceae; g__Staphylococcus; s__epidermidis	0	0	394	0	0	15	0	7	2975	0	3	92	0	19	0	0	0	2371	23	0	0	96	0	0	0	495	6490
4290143	k__Bacteria; p__Firmicutes; c__Bacilli; o__Lactobacillales; f__Streptococcaceae; g__Streptococcus	164	0	0	296	0	0	0	1235	5	1	354	4	0	0	1117	0	0	1	5	0	0	0	1675	3	0	38	4898
4290144	k__Bacteria; p__Firmicutes; c__Bacilli; o__Lactobacillales; f__Enterococcaceae; g__Enterococcus	0	0	0	0	0	0	0	0	0	386	1	0	0	0	0	0	0	0	0	0	0	0	0	0	0	0	387
4295788	k__Bacteria; p__Firmicutes; c__Bacilli; o__Lactobacillales; f__Streptococcaceae; g__Streptococcus	48	1	0	31	0	0	0	123	0	0	12	1	0	0	120	0	0	0	1	0	0	0	252	1	0	7	597
4297838	k__Bacteria; p__Actinobacteria; c__Actinobacteria; o__Actinomycetales; f__Micrococcaceae; g__Rothia; s__aeria	0	0	0	0	0	0	0	0	8	0	3	0	0	0	0	0	0	0	894	3	0	0	0	0	0	0	908
4298702	k__Bacteria; p__Firmicutes; c__Bacilli; o__Lactobacillales; f__Streptococcaceae; g__Streptococcus	354	1	0	134	0	0	0	274	2	0	16	1	1	0	217	0	0	0	0	0	0	0	465	0	0	4	1469
4301997	k__Bacteria; p__Proteobacteria; c__Gammaproteobacteria; o__Alteromonadales; f__[Chromatiaceae]; g__Rheinheimera	0	0	0	0	3	0	0	0	0	0	0	0	0	0	0	0	0	0	2685	2	0	0	1	0	0	0	2691
4302049	k__Bacteria; p__Firmicutes; c__Bacilli; o__Lactobacillales; f__Streptococcaceae; g__Streptococcus	126	0	0	130	0	0	0	338	3	0	75	4	0	1	412	0	0	0	2	0	0	0	834	3	0	17	1945
4303294	k__Bacteria; p__Firmicutes; c__Bacilli; o__Lactobacillales; f__Streptococcaceae; g__Streptococcus	379	0	0	28	0	0	0	106	0	0	3	1	0	0	41	0	0	0	1	0	0	0	311	1	0	3	874
4304654	k__Bacteria; p__Actinobacteria; c__Actinobacteria; o__Actinomycetales; f__Micrococcaceae; g__Rothia; s__dentocariosa	0	0	0	0	0	0	0	0	13	0	5	1	0	0	0	0	0	0	1345	0	0	0	6	0	0	0	1370
4305793	k__Bacteria; p__Proteobacteria; c__Gammaproteobacteria; o__Pasteurellales; f__Pasteurellaceae; g__Haemophilus	0	0	0	0	0	0	0	0	0	0	0	0	16	0	0	0	0	0	0	0	0	0	0	1313	0	0	1329
4305815	k__Bacteria; p__Firmicutes; c__Bacilli; o__Lactobacillales; f__Streptococcaceae; g__Streptococcus	324	0	0	22	0	0	0	34	1	0	168	0	0	0	8	0	0	0	5	0	0	0	109	0	0	0	671
4306048	k__Bacteria; p__Firmicutes; c__Bacilli; o__Lactobacillales; f__Streptococcaceae; g__Streptococcus	29	0	0	82	0	0	0	433	1	0	73	3	0	0	402	0	0	0	3	0	0	0	719	1	0	22	1768
4306177	k__Bacteria; p__Firmicutes; c__Bacilli; o__Lactobacillales; f__Streptococcaceae; g__Streptococcus	12	0	0	110	0	0	0	467	0	0	16	3	0	0	242	0	0	0	1	0	0	0	813	0	0	22	1686
4306178	k__Bacteria; p__Actinobacteria; c__Actinobacteria; o__Actinomycetales; f__Micrococcaceae; g__Rothia; s__dentocariosa	0	0	0	0	0	0	0	0	2	0	3	0	0	0	0	0	0	0	1303	1	0	0	0	0	0	0	1309
4307484	k__Bacteria; p__Firmicutes; c__Bacilli; o__Lactobacillales; f__Streptococcaceae; g__Streptococcus	38	1	0	77	0	0	0	271	0	0	87	0	0	2	182	0	0	0	24	0	0	0	634	2	1	8	1327
4309301	k__Bacteria; p__Firmicutes; c__Bacilli; o__Lactobacillales; f__Streptococcaceae; g__Streptococcus	51	0	0	249	0	0	0	451	3	0	84	6	0	0	740	0	0	0	3	0	0	0	973	1	0	34	2595
4309764	k__Bacteria; p__Firmicutes; c__Bacilli; o__Lactobacillales; f__Streptococcaceae; g__Streptococcus	32	0	0	60	0	0	0	102	1	0	36	1	0	0	107	0	0	0	1	0	0	0	191	0	0	5	536
4310119	k__Bacteria; p__Firmicutes; c__Bacilli; o__Bacillales; f__Bacillaceae; g__Bacillus	0	0	0	0	0	0	0	0	0	0	0	0	555	21	0	0	0	0	0	0	146	0	0	0	0	0	722
4310500	k__Bacteria; p__Firmicutes; c__Bacilli; o__Lactobacillales; f__Streptococcaceae; g__Streptococcus	528	0	0	249	0	0	0	516	2	0	43	6	0	1	732	0	0	0	5	0	0	0	776	2	0	23	2883
4311208	k__Bacteria; p__Proteobacteria; c__Gammaproteobacteria; o__Enterobacteriales; f__Enterobacteriaceae; g__Klebsiella	0	0	0	0	662	0	0	0	0	0	0	0	0	0	0	0	0	0	174	231	0	0	0	0	0	0	1067
4312969	k__Bacteria; p__Firmicutes; c__Bacilli; o__Bacillales; f__Staphylococcaceae; g__Staphylococcus; s__epidermidis	0	0	31	0	5	33	0	1	849	0	1	240	0	60	0	0	0	625	22	0	0	294	2	0	0	1327	3490
4314454	k__Bacteria; p__Firmicutes; c__Bacilli; o__Lactobacillales; f__Streptococcaceae; g__Streptococcus	182	0	0	28	0	0	0	73	0	0	15	2	0	0	54	0	0	0	2	0	0	0	174	0	0	2	532
4317009	k__Bacteria; p__Firmicutes; c__Bacilli; o__Bacillales; f__Bacillaceae; g__Bacillus	0	0	0	0	0	0	0	0	0	0	0	0	183	2	0	0	0	0	0	0	151	0	0	0	0	0	336
4318869	k__Bacteria; p__Firmicutes; c__Bacilli; o__Lactobacillales; f__Streptococcaceae; g__Streptococcus	93	0	0	91	0	0	0	357	1	0	44	4	0	0	408	0	0	0	0	0	0	0	439	0	0	15	1452
4318989	k__Bacteria; p__Proteobacteria; c__Gammaproteobacteria; o__Pseudomonadales; f__Pseudomonadaceae; g__Pseudomonas	0	0	0	0	5	0	111896	0	0	0	0	0	0	0	0	0	0	4	207	1	1	1	0	0	1	0	112116
4320312	k__Bacteria; p__Firmicutes; c__Bacilli; o__Lactobacillales; f__Streptococcaceae; g__Streptococcus	68	0	0	27	0	0	0	69	4	0	11	2	0	0	61	0	0	0	2	0	0	0	209	2	0	2	457
4320317	k__Bacteria; p__Firmicutes; c__Bacilli; o__Lactobacillales; f__Streptococcaceae; g__Streptococcus	102	0	0	1385	0	0	0	4753	9	1	347	20	1	2	3266	0	0	0	43	0	0	0	6869	12	0	158	16968
4321400	k__Bacteria; p__Firmicutes; c__Bacilli; o__Lactobacillales; f__Streptococcaceae; g__Streptococcus	58	0	0	43	0	0	0	85	0	0	24	1	0	0	71	0	0	0	2	0	0	1	256	1	0	0	542
4322588	k__Bacteria; p__Firmicutes; c__Bacilli; o__Lactobacillales; f__Streptococcaceae; g__Streptococcus	15	0	0	39	0	0	0	51	0	0	22	1	0	0	67	0	0	0	1	0	0	0	184	0	0	4	384
4322712	k__Bacteria; p__Firmicutes; c__Bacilli; o__Lactobacillales; f__Streptococcaceae; g__Streptococcus	651	0	0	97	0	0	0	811	3	0	624	9	0	0	887	0	0	0	2	0	0	0	1123	0	0	25	4232
4323059	k__Bacteria; p__Firmicutes; c__Bacilli; o__Gemellales; f__Gemellaceae	0	0	0	0	0	0	0	0	0	0	0	0	0	0	0	0	1	0	1	0	0	0	0	0	0	0	2
4323284	k__Bacteria; p__Firmicutes; c__Bacilli; o__Bacillales; f__Staphylococcaceae; g__Staphylococcus	0	0	1	0	0	15	0	0	159	0	0	37	0	5	0	0	0	125	8	0	0	43	0	0	0	310	703
4325272	k__Bacteria; p__Firmicutes; c__Bacilli; o__Lactobacillales; f__Streptococcaceae; g__Streptococcus	243	1	0	404	0	0	0	1392	3	0	175	2	0	0	457	0	0	0	11	0	0	0	2046	2	0	25	4761
4325275	k__Bacteria; p__Firmicutes; c__Bacilli; o__Lactobacillales; f__Streptococcaceae; g__Streptococcus	1366	0	0	434	0	0	0	1377	2	0	145	31	0	0	4084	1	0	0	10	0	0	0	1662	1	0	157	9270
4325935	k__Bacteria; p__Firmicutes; c__Bacilli; o__Lactobacillales; f__Streptococcaceae; g__Streptococcus	4	0	0	38	0	0	0	107	1	0	57	2	0	1	109	0	0	0	1	0	0	0	190	0	0	12	522
4326277	k__Bacteria; p__Firmicutes; c__Bacilli; o__Gemellales; f__Gemellaceae	0	0	0	0	0	0	0	0	0	0	0	0	0	0	0	0	0	0	3	0	0	0	0	0	0	0	3
4326406	k__Bacteria; p__Firmicutes; c__Bacilli; o__Lactobacillales; f__Streptococcaceae; g__Streptococcus	415	0	1	25	0	0	0	41	0	0	10	1	1	0	37	0	0	0	0	0	0	0	119	0	0	2	652
4327501	k__Bacteria; p__Proteobacteria; c__Gammaproteobacteria; o__Pseudomonadales; f__Pseudomonadaceae; g__Pseudomonas	0	0	0	0	1	0	48107	0	0	0	0	0	0	0	0	0	0	2	75	0	0	0	0	0	0	0	48185
4328259	k__Bacteria; p__Firmicutes; c__Bacilli; o__Bacillales; f__Bacillaceae; g__Bacillus	0	0	0	0	0	0	0	0	0	0	0	0	846	11	0	0	0	0	0	0	451	0	1	0	0	0	1309
4330324	k__Bacteria; p__Proteobacteria; c__Gammaproteobacteria; o__Pasteurellales; f__Pasteurellaceae; g__Haemophilus	0	0	0	0	0	0	0	0	0	0	0	0	9	0	0	0	0	0	0	0	0	0	0	416	0	1	426
4330365	k__Bacteria; p__Firmicutes; c__Bacilli; o__Bacillales; f__Bacillaceae; g__Bacillus	0	0	0	0	0	0	0	0	0	0	0	0	363	6	0	0	0	0	0	0	534	0	0	1	0	0	904
4333897	k__Bacteria; p__Proteobacteria; c__Gammaproteobacteria; o__Enterobacteriales; f__Enterobacteriaceae	0	0	0	0	0	0	0	5	0	7	0	0	0	0	0	0	0	0	2	0	0	0	2	0	0	1	17
4334830	k__Bacteria; p__Firmicutes; c__Bacilli; o__Lactobacillales; f__Streptococcaceae; g__Streptococcus	11	0	0	27	0	0	0	55	3	0	10	1	0	0	55	0	0	0	0	0	0	0	177	0	0	3	342
4335864	k__Bacteria; p__Proteobacteria; c__Gammaproteobacteria; o__Pasteurellales; f__Pasteurellaceae; g__Haemophilus	0	0	0	0	0	0	0	0	0	0	0	0	8	0	0	0	0	0	0	0	0	0	0	621	0	1	630
4337090	k__Bacteria; p__Firmicutes; c__Bacilli; o__Lactobacillales; f__Streptococcaceae; g__Streptococcus	42	0	0	186	0	0	0	918	0	0	336	1	0	3	858	0	0	0	6	0	0	0	1156	3	0	36	3545
4337755	k__Bacteria; p__Firmicutes; c__Bacilli; o__Gemellales; f__Gemellaceae	0	0	0	0	0	0	0	0	0	0	0	0	0	0	0	0	0	0	0	0	0	0	0	0	0	0	0
4344213	k__Bacteria; p__Firmicutes; c__Bacilli; o__Lactobacillales; f__Streptococcaceae; g__Streptococcus	6	0	0	65	0	0	0	141	2	0	87	0	0	0	184	0	0	0	0	0	0	0	284	0	0	2	771
4344467	k__Bacteria; p__Firmicutes; c__Bacilli; o__Lactobacillales; f__Streptococcaceae; g__Streptococcus	58	0	0	18	0	0	0	51	1	0	3	0	0	0	32	0	0	0	0	0	0	0	115	0	0	2	280
4345285	k__Bacteria; p__Firmicutes; c__Bacilli; o__Bacillales; f__Staphylococcaceae; g__Staphylococcus	0	0	41	0	0	22	0	0	177	0	0	55	0	14	0	0	0	193	4	0	0	72	0	0	0	226	804
4346614	k__Bacteria; p__Firmicutes; c__Bacilli; o__Lactobacillales; f__Streptococcaceae; g__Streptococcus	42	0	0	130	0	0	0	440	1	0	103	2	0	1	407	0	0	0	3	0	0	0	629	1	0	17	1776
4346722	k__Bacteria; p__Firmicutes; c__Bacilli; o__Lactobacillales; f__Streptococcaceae; g__Streptococcus	132	0	0	287	0	0	0	739	1	0	212	3	0	2	909	0	0	0	11	0	0	0	1244	3	0	34	3577
4346977	k__Bacteria; p__Firmicutes; c__Bacilli; o__Lactobacillales; f__Streptococcaceae; g__Streptococcus	18	0	0	41	0	0	0	121	0	0	38	0	0	0	140	1	0	0	2	0	0	0	189	0	0	35	585
4347865	k__Bacteria; p__Firmicutes; c__Bacilli; o__Lactobacillales; f__Streptococcaceae; g__Streptococcus	1	0	0	71	0	0	0	125	2	0	17	1	0	1	131	0	0	0	1	0	0	0	244	0	0	6	600
4348151	k__Bacteria; p__Firmicutes; c__Bacilli; o__Lactobacillales	0	421	0	0	0	0	0	0	0	6	0	0	0	0	0	0	0	0	0	0	0	0	0	0	0	0	427
4354477	k__Bacteria; p__Proteobacteria; c__Gammaproteobacteria; o__Enterobacteriales; f__Enterobacteriaceae	0	0	0	3	2	0	0	55	9	37	2	2	0	1	0	0	0	0	25	3	0	0	30	3	0	24	196
4366060	k__Bacteria; p__Firmicutes; c__Bacilli; o__Lactobacillales; f__Streptococcaceae; g__Streptococcus	29	0	0	44	0	0	0	133	0	0	40	1	0	0	135	0	0	0	0	0	0	0	215	1	0	3	601
4366889	k__Bacteria; p__Firmicutes; c__Bacilli; o__Lactobacillales; f__Streptococcaceae; g__Streptococcus	89	0	0	99	0	0	0	249	1	0	68	0	0	0	240	0	0	0	6	0	0	0	480	1	0	12	1245
4369035	k__Bacteria; p__Firmicutes; c__Bacilli; o__Lactobacillales; f__Streptococcaceae; g__Streptococcus	0	1	0	3	0	0	0	37	3	0	247	0	0	0	7	0	0	0	0	0	0	0	58	0	0	2	358
4372206	k__Bacteria; p__Firmicutes; c__Bacilli; o__Lactobacillales; f__Streptococcaceae; g__Streptococcus	59	0	0	335	0	0	0	1223	0	0	112	10	0	0	1206	0	0	0	6	0	0	0	1666	2	0	60	4679
4373045	k__Bacteria; p__Firmicutes; c__Bacilli; o__Bacillales; f__Bacillaceae; g__Bacillus	0	0	0	0	0	0	0	0	0	0	1	0	936	13	0	0	0	0	0	0	412	0	0	0	0	0	1362
4373680	k__Bacteria; p__Firmicutes; c__Bacilli; o__Lactobacillales; f__Streptococcaceae; g__Streptococcus	144	0	0	93	0	0	0	175	16	1	1046	1	0	0	151	0	0	0	26	0	0	0	334	0	0	7	1994
4375000	k__Bacteria; p__Proteobacteria; c__Gammaproteobacteria; o__Enterobacteriales; f__Enterobacteriaceae	0	0	0	0	0	0	0	3	2	3	0	0	0	0	0	0	0	0	11	0	0	0	8	0	0	4	31
4376230	k__Bacteria; p__Proteobacteria; c__Gammaproteobacteria; o__Enterobacteriales; f__Enterobacteriaceae	0	0	0	0	375	0	0	0	0	0	0	1	0	0	0	0	0	1	107	14	0	0	0	0	0	0	498
4376926	k__Bacteria; p__Proteobacteria; c__Gammaproteobacteria; o__Pseudomonadales; f__Pseudomonadaceae	0	13	0	0	0	0	0	0	0	0	0	200	0	0	0	0	0	0	6	0	0	0	0	0	0	8	227
4383049	k__Bacteria; p__Firmicutes; c__Bacilli; o__Lactobacillales; f__Streptococcaceae; g__Streptococcus	483	0	0	328	0	0	0	1170	1	0	44	4	0	0	861	0	0	0	5	0	0	0	1533	1	0	38	4468
4390403	k__Bacteria; p__Firmicutes; c__Bacilli; o__Lactobacillales; f__Streptococcaceae; g__Streptococcus	7	0	0	35	0	0	0	75	0	0	3	0	0	0	56	0	0	0	0	0	0	0	230	0	0	1	407
4391262	k__Bacteria; p__Proteobacteria; c__Gammaproteobacteria; o__Enterobacteriales; f__Enterobacteriaceae	0	0	0	1	0	0	0	1	0	0	1	0	0	0	0	0	0	0	7	0	0	1	4	0	0	1	16
4395984	k__Bacteria; p__Proteobacteria; c__Gammaproteobacteria; o__Pseudomonadales; f__Pseudomonadaceae	0	11	0	0	0	0	0	0	0	0	0	263	0	0	0	0	0	0	4	0	0	0	0	0	0	11	289
4401450	k__Bacteria; p__Proteobacteria; c__Gammaproteobacteria; o__Enterobacteriales; f__Enterobacteriaceae	0	0	0	0	0	0	0	1	0	3	0	0	0	0	0	0	0	0	4	0	0	0	5	0	0	0	13
4402254	k__Bacteria; p__Firmicutes; c__Bacilli; o__Lactobacillales; f__Streptococcaceae; g__Streptococcus	7	0	0	16	0	0	0	54	11	0	1066	0	0	0	29	0	0	0	0	0	0	0	48	0	0	4	1235
4406393	k__Bacteria; p__Proteobacteria; c__Gammaproteobacteria; o__Pasteurellales; f__Pasteurellaceae; g__Haemophilus; s__influenzae	0	0	0	0	0	0	0	0	0	0	0	0	4	0	0	0	0	0	0	0	0	0	0	381	0	0	385
4407432	k__Bacteria; p__Firmicutes; c__Bacilli; o__Lactobacillales; f__Streptococcaceae; g__Streptococcus	130	0	0	31	0	0	0	108	1	0	12	0	0	0	179	0	0	0	0	0	0	0	153	0	0	4	618
4407586	k__Bacteria; p__Firmicutes; c__Bacilli; o__Lactobacillales; f__Streptococcaceae; g__Streptococcus	200	0	0	83	0	0	0	722	1	1	120	4	0	0	577	0	0	0	3	0	0	0	858	4	0	10	2583
4412801	k__Bacteria; p__Firmicutes; c__Bacilli; o__Bacillales; f__Bacillaceae; g__Bacillus	0	0	0	0	0	0	0	0	0	0	0	0	547	5	0	0	0	0	0	0	130	0	0	0	0	0	682
4415177	k__Bacteria; p__Firmicutes; c__Bacilli; o__Lactobacillales; f__Streptococcaceae; g__Streptococcus	0	0	0	1	0	0	0	1	2	0	268	0	0	0	1	0	0	0	0	0	0	0	3	0	0	0	276
4424863	k__Bacteria; p__Proteobacteria; c__Gammaproteobacteria; o__Pseudomonadales; f__Pseudomonadaceae	0	13	0	0	0	0	0	0	0	0	0	376	0	0	0	0	0	0	28	0	0	0	0	0	0	15	432
4424886	k__Bacteria; p__Firmicutes; c__Bacilli; o__Lactobacillales; f__Streptococcaceae; g__Streptococcus	55	0	0	30	0	0	0	80	0	0	17	0	1	0	54	0	0	0	0	0	0	0	224	1	0	1	463
4425571	k__Bacteria; p__Proteobacteria; c__Gammaproteobacteria; o__Enterobacteriales; f__Enterobacteriaceae	0	0	0	0	0	0	0	1	0	1	0	0	0	0	0	0	0	0	2	1	0	0	2	0	196	2	205
4428042	k__Bacteria; p__Firmicutes; c__Bacilli; o__Lactobacillales; f__Streptococcaceae; g__Streptococcus	340	0	0	136	0	0	0	310	1	0	87	0	0	0	368	0	0	0	3	0	0	0	555	2	0	9	1811
4429854	k__Bacteria; p__Proteobacteria; c__Alphaproteobacteria; o__Rhizobiales; f__Methylobacteriaceae; g__Methylobacterium	0	0	0	0	0	0	0	0	0	0	0	1648	1	8699	0	0	0	0	0	0	0	0	1	2	0	81	10432
4431922	k__Bacteria; p__Firmicutes; c__Bacilli; o__Lactobacillales; f__Streptococcaceae; g__Streptococcus	18	0	0	83	0	0	0	260	0	0	39	0	0	2	275	0	0	0	3	0	0	0	416	3	0	18	1117
4432042	k__Bacteria; p__Firmicutes; c__Bacilli; o__Lactobacillales; f__Streptococcaceae; g__Streptococcus	127	0	0	32	0	0	0	61	0	0	19	1	0	0	79	0	0	0	1	0	0	0	119	0	0	8	447
4434190	k__Bacteria; p__Proteobacteria; c__Gammaproteobacteria; o__Pseudomonadales; f__Pseudomonadaceae	0	0	0	0	0	0	0	0	0	0	0	3	0	0	0	0	0	0	353	0	0	0	0	0	0	0	356
4437024	k__Bacteria; p__Firmicutes; c__Bacilli; o__Lactobacillales; f__Streptococcaceae; g__Streptococcus	395	0	0	158	0	0	0	178	1	0	32	0	0	0	305	0	0	0	2	0	0	0	332	0	0	11	1414
4438166	k__Bacteria; p__Firmicutes; c__Bacilli; o__Lactobacillales; f__Streptococcaceae; g__Streptococcus	87	0	0	2	0	0	0	18	6	0	568	0	0	0	8	0	0	0	6	0	0	0	33	0	0	1	729
4438564	k__Bacteria; p__Proteobacteria; c__Gammaproteobacteria; o__Pseudomonadales; f__Pseudomonadaceae; g__Pseudomonas	0	16	0	0	0	0	0	0	0	0	0	10200	0	0	0	0	0	0	29	1	0	0	0	0	0	13	10259
4438565	k__Bacteria; p__Proteobacteria; c__Gammaproteobacteria; o__Pseudomonadales; f__Pseudomonadaceae	0	76	0	0	0	0	0	1	5	0	5	0	0	2	1	0	0	0	275	6	0	0	3	3	0	467	844
4438988	k__Bacteria; p__Firmicutes; c__Bacilli; o__Lactobacillales; f__Streptococcaceae; g__Streptococcus	96	0	0	97	0	0	0	274	1	0	12	0	0	0	279	0	0	0	1	0	0	0	415	1	0	8	1184
4439603	k__Bacteria; p__Firmicutes; c__Bacilli; o__Lactobacillales; f__Streptococcaceae; g__Streptococcus	0	0	0	3	0	0	0	12	2	0	257	0	0	0	0	0	0	0	2	0	0	0	18	0	0	0	294
4442130	k__Bacteria; p__Firmicutes; c__Bacilli; o__Lactobacillales; f__Streptococcaceae; g__Streptococcus	57	0	0	13	0	0	0	54	1	0	81	0	0	0	56	0	0	0	2	0	0	0	150	0	0	5	419
4443237	k__Bacteria; p__Firmicutes; c__Bacilli; o__Gemellales; f__Gemellaceae	0	0	0	0	0	0	0	0	0	0	0	0	0	0	0	257	0	0	0	0	0	0	0	0	0	0	257
4446902	k__Bacteria; p__Firmicutes; c__Bacilli; o__Gemellales; f__Gemellaceae	0	0	0	0	0	0	0	0	0	0	0	0	0	0	0	0	0	0	0	0	0	0	0	0	0	0	0
4447476	k__Bacteria; p__Firmicutes; c__Bacilli; o__Bacillales; f__Bacillaceae; g__Bacillus	0	0	0	0	0	0	0	0	0	0	0	0	241	1	0	0	0	0	0	0	125	0	0	0	0	0	367
4448456	k__Bacteria; p__Firmicutes; c__Bacilli; o__Lactobacillales; f__Streptococcaceae; g__Streptococcus	4	0	0	15	0	0	0	32	0	0	28	0	0	0	51	0	0	0	0	0	0	0	113	0	0	2	245
4449456	k__Bacteria; p__Proteobacteria; c__Gammaproteobacteria; o__Pseudomonadales; f__Moraxellaceae; g__Acinetobacter; s__guillouiae	0	0	0	0	0	0	0	0	0	0	0	0	0	0	0	0	0	0	274	0	0	0	0	0	0	0	274
4452613	k__Bacteria; p__Proteobacteria; c__Gammaproteobacteria; o__Enterobacteriales; f__Enterobacteriaceae; g__Klebsiella	0	0	0	0	935	0	0	0	0	0	0	0	0	0	0	0	0	0	44	3	0	0	0	0	0	0	982
4453535	k__Bacteria; p__Firmicutes; c__Bacilli; o__Gemellales; f__Gemellaceae	0	0	0	0	0	0	0	0	0	0	0	0	0	0	0	273	0	0	0	0	0	0	0	0	0	0	273
4455250	k__Bacteria; p__Firmicutes; c__Bacilli; o__Lactobacillales; f__Streptococcaceae; g__Streptococcus	204	0	0	602	0	0	0	1593	2	0	35	20	1	1	3941	0	0	0	9	0	0	0	1990	6	1	132	8537
4455767	k__Bacteria; p__Firmicutes; c__Bacilli; o__Lactobacillales; f__Streptococcaceae; g__Streptococcus	5	0	0	70	0	0	0	272	1	0	799	1	0	0	197	0	0	0	3	0	0	0	367	0	0	7	1722
4455887	k__Bacteria; p__Firmicutes; c__Bacilli; o__Lactobacillales; f__Streptococcaceae; g__Streptococcus	55	0	0	31	0	0	0	49	0	0	8	1	0	0	49	0	0	0	2	0	0	0	187	0	0	4	386
4456062	k__Bacteria; p__Firmicutes; c__Bacilli; o__Bacillales; f__Bacillaceae; g__Bacillus	0	0	0	0	1	0	0	0	0	0	0	0	130	6	0	0	0	0	0	0	92	0	0	0	0	0	229
4456236	k__Bacteria; p__Firmicutes; c__Bacilli; o__Lactobacillales; f__Streptococcaceae; g__Streptococcus	11	0	0	27	0	0	0	29	0	0	19	0	0	0	34	0	0	0	1	0	0	0	152	0	0	5	278
4457268	k__Bacteria; p__Proteobacteria; c__Gammaproteobacteria; o__Enterobacteriales; f__Enterobacteriaceae	0	0	0	3	1	0	0	49	11	29	3	6	0	2	0	0	0	0	11	0	0	0	28	3	0	18	164
4461030	k__Bacteria; p__Proteobacteria; c__Gammaproteobacteria; o__Enterobacteriales; f__Enterobacteriaceae	0	0	0	0	0	0	0	0	0	0	1	1	0	0	0	0	0	0	113	9	0	0	0	0	0	0	124
4467992	k__Bacteria; p__Firmicutes; c__Bacilli; o__Lactobacillales; f__Streptococcaceae; g__Streptococcus	132	0	0	1	0	0	0	13	2	0	234	0	0	0	8	0	0	0	3	0	0	0	31	0	0	1	425
4469833	k__Bacteria; p__Firmicutes; c__Bacilli; o__Bacillales; f__Bacillaceae; g__Bacillus	0	0	0	0	0	0	0	0	0	0	0	0	298	1	0	0	0	0	0	0	95	0	1	0	0	0	395
4471251	k__Bacteria; p__Proteobacteria; c__Gammaproteobacteria; o__Pasteurellales; f__Pasteurellaceae; g__Haemophilus	0	0	0	0	0	0	0	0	0	0	0	0	1	0	0	0	0	0	0	0	0	0	0	220	0	0	221
4477719	k__Bacteria; p__Proteobacteria; c__Gammaproteobacteria; o__Enterobacteriales; f__Enterobacteriaceae; g__Morganella; s__morganii	0	0	0	0	1	0	0	0	0	0	0	87	2	5094	0	0	0	0	0	0	0	0	4	2	0	8	5198
4479762	k__Bacteria; p__Actinobacteria; c__Actinobacteria; o__Actinomycetales; f__Williamsiaceae; g__Williamsia; s__serinedens	0	0	18	0	0	0	0	4	0	1	4	2	0	0	1	2	50396	0	0	0	0	0	1	2	1	1	50433
4479989	k__Bacteria; p__Firmicutes; c__Bacilli; o__Lactobacillales; f__Streptococcaceae; g__Streptococcus	43	0	0	103	0	0	0	170	1	0	32	0	0	0	178	0	0	0	2	0	0	0	337	0	0	9	875
4484460	k__Bacteria; p__Firmicutes; c__Bacilli; o__Bacillales; f__Bacillaceae; g__Bacillus	0	0	0	0	0	0	0	0	0	0	0	0	189	2	0	0	0	0	0	0	35	0	0	0	0	0	226
New.CleanUp.ReferenceOTU1022176	k__Bacteria; p__Proteobacteria; c__Gammaproteobacteria; o__Enterobacteriales; f__Enterobacteriaceae; g__Escherichia; s__coli	0	0	0	0	0	0	0	4	1	2	1	1	0	0	0	0	0	0	3	0	0	0	2	2	379	1	396
New.CleanUp.ReferenceOTU1039862	k__Bacteria; p__Proteobacteria; c__Gammaproteobacteria; o__Pasteurellales; f__Pasteurellaceae; g__Haemophilus; s__influenzae	0	0	0	0	0	0	0	0	0	0	0	0	4	0	0	0	0	0	0	0	0	0	1	252	0	0	257
New.CleanUp.ReferenceOTU1059091	k__Bacteria; p__Firmicutes; c__Bacilli; o__Bacillales; f__Bacillaceae; g__Bacillus; unclassified	0	0	0	0	0	0	0	0	0	0	0	0	518	11	0	0	0	0	0	0	72	0	0	0	0	0	601
New.CleanUp.ReferenceOTU1064737	k__Bacteria; p__Proteobacteria; c__Gammaproteobacteria; o__Pseudomonadales; f__Pseudomonadaceae; g__Pseudomonas; s__pseudoalcaligenes	0	0	0	0	0	0	0	0	0	0	0	310	0	0	0	0	0	0	14	0	0	0	0	0	0	6	330
New.CleanUp.ReferenceOTU1092493	k__Bacteria; p__Proteobacteria; c__Gammaproteobacteria; o__Pseudomonadales; f__Pseudomonadaceae; unclassified; unclassified	0	0	0	0	0	0	0	0	0	0	0	364	0	0	0	0	0	0	1	0	0	0	0	0	0	5	370
New.CleanUp.ReferenceOTU1114156	k__Bacteria; p__Proteobacteria; c__Gammaproteobacteria; o__Pasteurellales; f__Pasteurellaceae; g__Haemophilus; s__influenzae	0	0	0	0	0	0	0	0	0	0	0	0	17	0	0	0	0	0	0	0	0	0	0	1198	0	0	1215
New.CleanUp.ReferenceOTU1117876	k__Bacteria; p__Firmicutes; c__Bacilli; unclassified; unclassified; unclassified; unclassified	0	0	0	0	0	0	0	0	0	0	0	1	564	12	0	0	0	0	1	0	89	0	0	1	0	0	668
New.CleanUp.ReferenceOTU1139536	k__Bacteria; p__Firmicutes; c__Bacilli; o__Bacillales; unclassified; unclassified; unclassified	0	0	0	0	0	0	0	0	0	0	0	150	0	118	0	0	3	1	1	0	0	1	0	0	0	4	278
New.CleanUp.ReferenceOTU1146450	k__Bacteria; unclassified; unclassified; unclassified; unclassified; unclassified; unclassified	0	0	0	0	14	0	8	20	65	14	87	256	28	167	5	0	0	9	15	9	2	0	71	38	53	66	927
New.CleanUp.ReferenceOTU1171231	k__Bacteria; p__Actinobacteria; c__Actinobacteria; o__Actinomycetales; f__Frankiaceae; unclassified; unclassified	0	0	0	0	0	0	0	0	0	0	0	0	0	0	0	0	273	0	0	0	0	0	0	0	0	0	273
New.CleanUp.ReferenceOTU1199872	k__Bacteria; p__Firmicutes; c__Bacilli; o__Lactobacillales; f__Streptococcaceae; g__Streptococcus; unclassified	0	0	0	4	0	0	0	0	0	0	35	2	0	0	1	0	0	0	0	0	0	0	242	0	0	2	286
New.CleanUp.ReferenceOTU1200702	k__Bacteria; p__Firmicutes; c__Bacilli; o__Bacillales; f__Staphylococcaceae; g__Staphylococcus; unclassified	0	0	0	0	0	0	0	0	0	0	0	46	0	0	0	0	0	42	0	0	0	3	0	0	0	139	230
New.CleanUp.ReferenceOTU1213628	k__Bacteria; p__Firmicutes; c__Bacilli; o__Lactobacillales; f__Streptococcaceae; g__Streptococcus; unclassified	0	0	0	0	0	0	0	0	0	0	334	0	0	0	0	0	0	0	0	0	0	0	20	0	0	0	354
New.CleanUp.ReferenceOTU123946	k__Bacteria; p__Actinobacteria; c__Actinobacteria; o__Actinomycetales; unclassified; unclassified; unclassified	0	0	0	0	0	0	0	0	0	0	0	0	0	0	0	0	266	0	1	0	0	0	0	0	0	0	267
New.CleanUp.ReferenceOTU1245743	k__Bacteria; p__Firmicutes; c__Bacilli; o__Lactobacillales; f__Enterococcaceae; g__Enterococcus; unclassified	0	0	0	0	0	0	0	0	0	230	0	0	0	0	0	0	0	0	0	0	0	0	0	0	0	0	230
New.CleanUp.ReferenceOTU1264316	k__Bacteria; p__Firmicutes; c__Bacilli; o__Lactobacillales; f__Enterococcaceae; g__Enterococcus; unclassified	0	4	0	0	0	0	0	0	0	292	0	0	0	0	0	0	0	0	0	0	0	0	0	0	0	0	296
New.CleanUp.ReferenceOTU1302320	k__Bacteria; p__Firmicutes; c__Bacilli; o__Lactobacillales; unclassified; unclassified; unclassified	0	0	0	0	0	0	0	165	3	0	0	0	0	0	683	0	0	0	1	0	0	0	0	0	0	9	861
New.CleanUp.ReferenceOTU1312434	k__Bacteria; p__Firmicutes; c__Bacilli; o__Bacillales; f__Staphylococcaceae; g__Staphylococcus; s__epidermidis	0	0	109	0	0	0	0	0	5	0	0	19	0	0	0	0	0	6	3	0	0	1	0	0	0	19	162
New.CleanUp.ReferenceOTU1344893	k__Bacteria; p__Firmicutes; c__Bacilli; o__Lactobacillales; f__Streptococcaceae; g__Streptococcus; s__infantis	229	0	0	71	0	0	0	48	1	0	2	0	0	1	372	0	0	0	0	0	0	0	45	0	0	11	780
New.CleanUp.ReferenceOTU1377116	k__Bacteria; unclassified; unclassified; unclassified; unclassified; unclassified; unclassified	62	63	45	0	0	0	0	0	0	0	0	0	0	0	0	22	33	0	0	0	1	0	0	0	0	0	226
New.CleanUp.ReferenceOTU1390183	k__Bacteria; p__Proteobacteria; c__Gammaproteobacteria; unclassified; unclassified; unclassified; unclassified	0	0	0	0	0	0	354	0	0	0	0	0	0	0	0	0	0	0	0	1	0	0	0	0	0	0	355
New.CleanUp.ReferenceOTU1393352	k__Bacteria; p__Firmicutes; c__Bacilli; o__Bacillales; unclassified; unclassified; unclassified	0	0	357	0	0	0	0	0	0	0	0	0	0	0	0	0	0	0	0	0	0	0	0	0	0	0	357
New.CleanUp.ReferenceOTU1404937	k__Bacteria; p__Proteobacteria; c__Gammaproteobacteria; o__Enterobacteriales; f__Enterobacteriaceae; unclassified; unclassified	0	0	0	0	0	0	0	3	3	1	9	2	1	0	0	0	0	0	0	0	0	0	4	1	0	6	30
New.CleanUp.ReferenceOTU1405095	k__Bacteria; p__Actinobacteria; c__Actinobacteria; o__Actinomycetales; unclassified; unclassified; unclassified	0	0	0	0	0	0	0	0	0	0	0	2	0	0	0	0	2410	0	13	0	0	0	0	2	0	1	2428
New.CleanUp.ReferenceOTU1432687	k__Bacteria; p__Firmicutes; c__Bacilli; o__Bacillales; unclassified; unclassified; unclassified	0	0	0	0	0	0	0	0	0	0	0	0	342	6	0	0	0	0	0	0	36	0	0	0	0	0	384
New.CleanUp.ReferenceOTU1437812	k__Bacteria; p__Proteobacteria; c__Gammaproteobacteria; o__Pseudomonadales; f__Pseudomonadaceae; unclassified; unclassified	0	0	0	0	0	0	0	0	0	0	0	370	0	0	0	0	0	0	1	0	0	0	0	0	0	19	390
New.CleanUp.ReferenceOTU1457959	k__Bacteria; p__Proteobacteria; c__Alphaproteobacteria; o__Rhizobiales; f__Methylobacteriaceae; g__Methylobacterium; s__organophilum	0	0	0	0	0	0	0	0	0	0	0	122	0	292	0	0	4	0	1	0	0	0	0	0	0	4	423
New.CleanUp.ReferenceOTU153416	k__Bacteria; p__Proteobacteria; c__Alphaproteobacteria; o__Rhizobiales; unclassified; unclassified; unclassified	0	0	0	0	0	0	0	0	0	0	0	2	0	255	0	0	0	0	0	0	0	0	0	0	0	0	257
New.CleanUp.ReferenceOTU156641	k__Bacteria; p__Firmicutes; c__Bacilli; o__Lactobacillales; f__Streptococcaceae; g__Streptococcus; s__infantis	1	0	0	38	0	0	0	16	0	0	5	2	0	0	746	0	0	0	0	0	0	0	5	0	0	7	820
New.CleanUp.ReferenceOTU1580149	k__Bacteria; p__Firmicutes; c__Bacilli; o__Lactobacillales; f__Streptococcaceae; g__Streptococcus; unclassified	610	0	0	0	0	0	0	0	0	0	0	0	0	0	0	0	0	0	0	0	0	0	0	0	0	0	610
New.CleanUp.ReferenceOTU1580386	k__Bacteria; p__Firmicutes; c__Bacilli; o__Lactobacillales; unclassified; unclassified; unclassified	0	0	0	0	0	0	0	138	0	0	0	0	0	0	175	0	0	0	0	0	0	0	0	1	0	2	316
New.CleanUp.ReferenceOTU1587800	k__Bacteria; p__Firmicutes; c__Bacilli; o__Lactobacillales; f__Streptococcaceae; g__Streptococcus; unclassified	471	0	0	7	0	0	0	24	0	0	0	0	0	0	130	0	0	0	0	0	0	0	13	0	0	6	651
New.CleanUp.ReferenceOTU1627058	k__Bacteria; p__Firmicutes; c__Bacilli; o__Bacillales; f__Planococcaceae; g__Staphylococcus; s__saprophyticus	0	0	0	0	0	0	0	0	0	0	0	13	0	0	0	0	0	46	0	0	0	2	0	0	0	906	967
New.CleanUp.ReferenceOTU1644408	k__Bacteria; p__Firmicutes; c__Bacilli; o__Lactobacillales; f__Streptococcaceae; g__Streptococcus; unclassified	0	0	0	0	0	0	0	20	0	0	62	3	1	0	23	0	0	0	0	0	0	0	141	0	0	2	252
New.CleanUp.ReferenceOTU1645315	k__Bacteria; p__Firmicutes; c__Bacilli; o__Bacillales; f__Planococcaceae; g__Staphylococcus; s__saprophyticus	0	0	0	0	0	0	0	0	333	0	0	0	0	1	0	0	0	0	0	0	0	0	0	0	0	0	334
New.CleanUp.ReferenceOTU1657409	k__Bacteria; p__Proteobacteria; unclassified; unclassified; unclassified; unclassified; unclassified	0	0	0	0	0	0	0	0	0	0	0	456	0	0	0	0	0	0	0	0	0	0	0	0	0	9	465
New.CleanUp.ReferenceOTU1672682	k__Bacteria; p__Firmicutes; c__Bacilli; o__Bacillales; f__Staphylococcaceae; g__Staphylococcus; unclassified	0	0	0	0	0	0	0	0	53	0	0	101	0	2	0	0	0	36	0	0	0	9	0	0	0	118	319
New.CleanUp.ReferenceOTU1732403	k__Bacteria; p__Firmicutes; c__Bacilli; o__Bacillales; f__Bacillaceae; g__Bacillus; unclassified	0	0	0	0	0	0	0	0	0	0	0	0	190	1	0	0	0	0	0	0	36	0	0	0	0	0	227
New.CleanUp.ReferenceOTU1734017	k__Bacteria; p__Firmicutes; c__Bacilli; o__Bacillales; f__Bacillaceae; g__Bacillus; unclassified	0	0	0	0	0	0	0	0	0	0	0	0	125	0	0	0	0	0	0	0	149	0	0	0	0	0	274
New.CleanUp.ReferenceOTU1750313	k__Bacteria; p__Proteobacteria; c__Gammaproteobacteria; o__Enterobacteriales; f__Enterobacteriaceae; unclassified; unclassified	0	0	0	0	7	0	0	16	3	0	65	56	0	5	2	0	0	0	0	0	0	0	34	4	4	84	280
New.CleanUp.ReferenceOTU1752655	k__Bacteria; p__Proteobacteria; c__Gammaproteobacteria; o__Enterobacteriales; f__Enterobacteriaceae; g__Escherichia; s__coli	0	0	0	0	0	0	0	2	1	2	0	1	0	0	0	0	0	0	7	0	0	0	0	1	351	1	366
New.CleanUp.ReferenceOTU1766806	k__Bacteria; p__Firmicutes; c__Bacilli; o__Bacillales; f__Staphylococcaceae; g__Staphylococcus; unclassified	0	0	104	0	0	2	0	0	43	0	0	22	0	2	0	0	1	7	1	0	0	4	0	0	0	39	225
New.CleanUp.ReferenceOTU1787388	k__Bacteria; p__Firmicutes; c__Bacilli; unclassified; unclassified; unclassified; unclassified	0	0	0	0	0	0	0	0	0	0	0	0	0	0	0	241	0	0	0	0	0	0	0	0	0	0	241
New.CleanUp.ReferenceOTU1826752	k__Bacteria; p__Proteobacteria; c__Gammaproteobacteria; o__Enterobacteriales; f__Enterobacteriaceae; g__Shigella; s__sonnei	0	0	0	0	0	0	0	0	0	0	0	0	0	0	0	0	0	0	0	0	0	0	0	0	287	0	287
New.CleanUp.ReferenceOTU1827350	k__Bacteria; p__Proteobacteria; c__Alphaproteobacteria; o__Rhizobiales; unclassified; unclassified; unclassified	0	0	0	0	0	0	0	0	0	0	0	5	0	880	0	0	0	0	0	0	0	0	0	0	0	0	885
New.CleanUp.ReferenceOTU1863447	k__Bacteria; p__Firmicutes; c__Bacilli; o__Lactobacillales; unclassified; unclassified; unclassified	0	0	0	0	0	0	0	0	0	706	0	0	0	0	0	0	0	0	0	0	0	0	0	0	0	0	706
New.CleanUp.ReferenceOTU1876808	k__Bacteria; p__Firmicutes; c__Bacilli; o__Bacillales; f__Staphylococcaceae; g__Staphylococcus; unclassified	0	0	0	0	1	5	0	0	58	0	0	146	0	3	0	0	0	53	0	0	0	27	0	0	0	336	629
New.CleanUp.ReferenceOTU1894304	k__Bacteria; p__Actinobacteria; c__Actinobacteria; o__Actinomycetales; unclassified; unclassified; unclassified	0	0	0	0	0	0	0	0	0	0	0	0	0	0	0	0	585	0	0	0	0	0	0	0	0	0	585
New.CleanUp.ReferenceOTU1894338	k__Bacteria; p__Proteobacteria; c__Alphaproteobacteria; unclassified; unclassified; unclassified; unclassified	0	0	0	0	0	0	0	0	0	0	0	0	0	451	0	0	0	0	0	0	0	0	0	0	0	0	451
New.CleanUp.ReferenceOTU1930565	k__Bacteria; p__Firmicutes; c__Bacilli; o__Lactobacillales; unclassified; unclassified; unclassified	0	0	0	2	0	0	0	0	0	0	8	0	0	1	0	0	0	0	0	0	0	0	479	0	0	3	493
New.CleanUp.ReferenceOTU1989575	k__Bacteria; unclassified; unclassified; unclassified; unclassified; unclassified; unclassified	0	0	0	0	25	0	39	21	66	35	100	897	35	93	63	0	0	17	22	17	8	5	151	18	127	275	2014
New.CleanUp.ReferenceOTU1995443	k__Bacteria; p__Firmicutes; c__Bacilli; o__Lactobacillales; f__Enterococcaceae; unclassified; unclassified	0	0	0	0	0	0	0	0	0	556	1	0	0	0	0	0	0	0	0	0	0	0	0	0	0	0	557
New.CleanUp.ReferenceOTU2023306	k__Bacteria; p__Firmicutes; c__Bacilli; o__Lactobacillales; f__Streptococcaceae; g__Streptococcus; unclassified	0	0	0	9	0	0	0	87	1	0	157	2	0	0	66	0	0	0	0	0	0	0	619	1	0	5	947
New.CleanUp.ReferenceOTU2026833	k__Bacteria; p__Proteobacteria; c__Gammaproteobacteria; o__Pasteurellales; f__Pasteurellaceae; g__Haemophilus; s__influenzae	0	0	0	0	0	0	0	0	0	0	0	0	8	0	0	0	0	0	0	0	0	0	0	318	0	0	326
New.CleanUp.ReferenceOTU2026851	k__Bacteria; p__Firmicutes; c__Bacilli; o__Bacillales; unclassified; unclassified; unclassified	0	0	0	0	0	3	0	0	54	0	0	145	0	11	0	0	0	92	5	0	0	16	0	0	0	320	646
New.CleanUp.ReferenceOTU2057081	k__Bacteria; p__Firmicutes; c__Bacilli; o__Lactobacillales; f__Streptococcaceae; g__Streptococcus; unclassified	1	0	0	0	0	0	0	0	0	0	37	0	0	0	0	0	0	0	0	0	0	0	241	0	0	6	285
New.CleanUp.ReferenceOTU2070720	k__Bacteria; p__Proteobacteria; c__Gammaproteobacteria; o__Enterobacteriales; f__Enterobacteriaceae; unclassified; unclassified	0	0	0	0	0	0	0	5	2	3	0	0	0	0	0	0	0	0	2	0	0	0	1	0	0	0	13
New.CleanUp.ReferenceOTU2076410	k__Bacteria; p__Firmicutes; c__Bacilli; o__Bacillales; unclassified; unclassified; unclassified	0	0	0	0	0	0	0	0	0	0	0	0	0	0	0	335	0	0	0	0	0	0	0	0	0	0	335
New.CleanUp.ReferenceOTU208582	k__Bacteria; p__Firmicutes; c__Bacilli; o__Lactobacillales; f__Streptococcaceae; g__Streptococcus; unclassified	0	0	0	3	0	0	0	63	0	0	70	0	0	0	3	0	0	0	0	0	0	0	507	0	0	7	653
New.CleanUp.ReferenceOTU2121195	k__Bacteria; p__Firmicutes; c__Bacilli; o__Lactobacillales; f__Streptococcaceae; g__Streptococcus; unclassified	318	0	0	0	0	0	0	0	0	0	0	0	0	0	0	0	0	0	0	0	0	0	0	0	0	0	318
New.CleanUp.ReferenceOTU2121463	k__Bacteria; p__Actinobacteria; c__Actinobacteria; o__Actinomycetales; unclassified; unclassified; unclassified	0	0	0	0	0	0	0	0	0	0	0	0	0	0	0	0	315	0	0	0	0	0	0	0	0	0	315
New.CleanUp.ReferenceOTU2121849	k__Bacteria; p__Proteobacteria; c__Gammaproteobacteria; o__Enterobacteriales; f__Enterobacteriaceae; g__Shigella; s__sonnei	0	0	0	0	0	0	0	0	1	0	0	1	0	0	0	0	0	0	1	0	0	0	1	0	829	0	833
New.CleanUp.ReferenceOTU2146582	k__Bacteria; p__Firmicutes; c__Bacilli; unclassified; unclassified; unclassified; unclassified	0	0	0	0	0	0	0	0	0	0	0	0	0	0	0	222	0	0	1	0	0	0	0	0	0	0	223
New.CleanUp.ReferenceOTU2183524	k__Bacteria; p__Proteobacteria; c__Gammaproteobacteria; o__Pseudomonadales; f__Pseudomonadaceae; g__Pseudomonas; s__pseudoalcaligenes	0	0	0	0	0	0	0	0	0	0	0	870	0	0	0	0	0	0	32	0	0	0	0	0	0	28	930
New.CleanUp.ReferenceOTU2227292	k__Bacteria; p__Proteobacteria; c__Gammaproteobacteria; o__Pseudomonadales; f__Pseudomonadaceae; g__Pseudomonas; unclassified	0	0	0	0	0	0	0	0	0	0	0	231	0	0	0	0	0	0	2	0	0	0	0	0	0	12	245
New.CleanUp.ReferenceOTU2239722	k__Bacteria; p__Proteobacteria; c__Gammaproteobacteria; o__Enterobacteriales; f__Enterobacteriaceae; g__Escherichia; s__coli	0	0	0	0	0	0	0	3	0	3	0	0	0	0	0	0	0	0	2	0	0	0	3	0	192	1	204
New.CleanUp.ReferenceOTU2286917	k__Bacteria; p__Proteobacteria; c__Gammaproteobacteria; o__Pseudomonadales; f__Pseudomonadaceae; unclassified; unclassified	0	0	0	0	0	0	1	0	0	0	0	267	0	0	0	0	0	0	0	0	0	0	0	0	0	7	275
New.CleanUp.ReferenceOTU2287101	k__Bacteria; p__Proteobacteria; c__Gammaproteobacteria; o__Enterobacteriales; f__Enterobacteriaceae; g__Escherichia; s__coli	0	0	0	0	0	0	0	5	1	4	0	1	0	0	0	0	0	0	2	0	0	0	4	2	327	2	348
New.CleanUp.ReferenceOTU2356302	k__Bacteria; unclassified; unclassified; unclassified; unclassified; unclassified; unclassified	29	9	20	0	14	0	0	0	1	0	0	12	0	0	1	10	72	0	0	0	5	0	44	1	0	21	239
New.CleanUp.ReferenceOTU2373228	k__Bacteria; p__Firmicutes; c__Bacilli; o__Bacillales; f__Bacillaceae; g__Bacillus; unclassified	0	0	0	0	0	0	0	0	0	0	0	0	227	4	0	0	0	0	0	0	18	0	0	0	0	0	249
New.CleanUp.ReferenceOTU2376198	k__Bacteria; p__Proteobacteria; c__Gammaproteobacteria; o__Pseudomonadales; f__Pseudomonadaceae; g__Pseudomonas; s__pseudoalcaligenes	0	0	0	0	0	0	0	0	0	0	0	593	0	0	0	0	0	0	4	0	0	0	0	0	0	24	621
New.CleanUp.ReferenceOTU2405447	k__Bacteria; p__Firmicutes; c__Bacilli; o__Bacillales; f__Staphylococcaceae; g__Staphylococcus; unclassified	0	0	0	0	0	4	0	0	194	0	0	152	0	16	0	0	0	46	0	0	0	22	1	0	0	237	672
New.CleanUp.ReferenceOTU2407343	k__Bacteria; p__Firmicutes; c__Bacilli; o__Lactobacillales; f__Streptococcaceae; g__Streptococcus; unclassified	0	0	0	0	0	0	0	17	3	0	389	0	0	0	4	0	0	0	0	0	0	0	41	0	0	0	454
New.CleanUp.ReferenceOTU2426218	k__Bacteria; p__Proteobacteria; c__Gammaproteobacteria; o__Enterobacteriales; f__Enterobacteriaceae; g__Klebsiella; unclassified	0	0	0	0	935	0	0	0	0	0	0	0	0	0	0	0	0	0	82	5	0	0	0	0	0	0	1022
New.CleanUp.ReferenceOTU2440582	k__Bacteria; p__Firmicutes; c__Bacilli; o__Lactobacillales; f__Enterococcaceae; unclassified; unclassified	0	390	0	0	0	0	0	0	0	132	1	0	0	0	0	0	0	0	0	0	0	0	0	0	0	0	523
New.CleanUp.ReferenceOTU2448159	k__Bacteria; p__Firmicutes; c__Bacilli; o__Lactobacillales; f__Streptococcaceae; g__Streptococcus; unclassified	0	0	0	1	0	0	0	0	0	0	387	1	0	0	0	0	0	0	0	0	0	0	65	0	0	4	458
New.CleanUp.ReferenceOTU2461056	k__Bacteria; p__Firmicutes; c__Bacilli; o__Lactobacillales; f__Streptococcaceae; g__Streptococcus; unclassified	4	0	0	12	0	0	0	40	0	0	127	0	0	0	24	0	0	0	0	0	0	0	453	0	0	7	667
New.CleanUp.ReferenceOTU2504558	k__Bacteria; p__Firmicutes; c__Bacilli; o__Bacillales; f__Staphylococcaceae; g__Staphylococcus; s__epidermidis	0	0	157	0	0	1	0	0	31	0	0	16	0	2	0	0	0	11	0	0	0	2	0	0	0	54	274
New.CleanUp.ReferenceOTU2524661	k__Bacteria; p__Proteobacteria; c__Gammaproteobacteria; o__Enterobacteriales; f__Enterobacteriaceae; unclassified; unclassified	0	0	0	0	0	0	0	0	1	1	0	0	0	0	0	0	0	0	0	0	0	0	1	0	164	0	167
New.CleanUp.ReferenceOTU2529264	k__Bacteria; p__Proteobacteria; c__Alphaproteobacteria; o__Rhizobiales; unclassified; unclassified; unclassified	0	0	0	0	0	0	0	0	0	0	0	127	0	348	1	0	0	0	0	0	0	0	0	0	0	8	484
New.CleanUp.ReferenceOTU2588943	k__Bacteria; p__Proteobacteria; c__Gammaproteobacteria; o__Pseudomonadales; f__Moraxellaceae; g__Acinetobacter; unclassified	0	0	0	0	0	0	0	0	1	0	0	0	0	0	0	0	0	0	287	2	0	0	0	0	0	4	294
New.CleanUp.ReferenceOTU2595784	k__Bacteria; p__Firmicutes; c__Bacilli; unclassified; unclassified; unclassified; unclassified	0	0	0	0	0	0	0	0	0	0	0	0	442	9	0	0	0	0	0	0	97	0	0	0	0	0	548
New.CleanUp.ReferenceOTU2616787	k__Bacteria; p__Firmicutes; c__Bacilli; o__Lactobacillales; f__Streptococcaceae; g__Streptococcus; s__infantis	0	0	0	3	0	0	0	67	0	0	28	1	0	0	73	0	0	0	1	0	0	0	118	0	0	1	292
New.CleanUp.ReferenceOTU2627488	k__Bacteria; p__Firmicutes; c__Bacilli; o__Lactobacillales; f__Streptococcaceae; g__Streptococcus; unclassified	0	0	0	10	0	0	0	96	0	0	2	7	0	0	29	0	0	0	1	0	0	0	1136	0	0	15	1296
New.CleanUp.ReferenceOTU266526	k__Bacteria; unclassified; unclassified; unclassified; unclassified; unclassified; unclassified	0	0	0	3	0	0	0	0	0	0	0	0	0	0	0	0	0	0	0	0	0	0	260	0	0	5	268
New.CleanUp.ReferenceOTU268776	k__Bacteria; p__Actinobacteria; c__Actinobacteria; o__Actinomycetales; unclassified; unclassified; unclassified	0	0	0	0	0	0	0	0	0	0	0	0	0	0	0	0	408	0	0	0	0	0	0	0	0	0	408
New.CleanUp.ReferenceOTU2725755	k__Bacteria; p__Proteobacteria; c__Alphaproteobacteria; o__Rhizobiales; unclassified; unclassified; unclassified	0	0	0	0	0	0	0	0	0	0	0	78	0	194	0	0	0	0	0	0	0	0	0	0	0	7	279
New.CleanUp.ReferenceOTU2745188	k__Bacteria; p__Firmicutes; c__Bacilli; o__Lactobacillales; f__Enterococcaceae; g__Enterococcus; unclassified	0	0	0	0	0	0	0	0	0	349	4	0	0	0	0	0	0	0	0	0	0	0	0	0	0	0	353
New.CleanUp.ReferenceOTU2758364	k__Bacteria; p__Firmicutes; c__Bacilli; o__Lactobacillales; f__Streptococcaceae; g__Streptococcus; unclassified	0	0	0	0	0	0	0	0	0	0	0	0	0	0	225	0	0	0	0	0	0	0	0	0	0	0	225
New.CleanUp.ReferenceOTU2783667	k__Bacteria; p__Firmicutes; c__Bacilli; o__Lactobacillales; f__Streptococcaceae; g__Streptococcus; unclassified	0	0	0	0	0	0	0	0	3	0	227	0	0	0	0	0	0	0	2	0	0	0	1	0	0	0	233
New.CleanUp.ReferenceOTU2787622	k__Bacteria; p__Firmicutes; c__Bacilli; o__Lactobacillales; f__Streptococcaceae; g__Streptococcus; unclassified	0	0	0	2	0	0	0	0	0	0	341	0	0	0	0	0	0	0	1	0	0	0	55	0	0	2	401
New.CleanUp.ReferenceOTU2795336	k__Bacteria; p__Proteobacteria; unclassified; unclassified; unclassified; unclassified; unclassified	0	0	0	0	0	0	324	0	0	0	0	0	0	0	0	0	0	0	0	0	0	0	0	0	0	0	324
New.CleanUp.ReferenceOTU2796138	k__Bacteria; p__Firmicutes; c__Bacilli; o__Lactobacillales; f__Streptococcaceae; g__Streptococcus; unclassified	0	0	0	1	0	0	0	0	1	0	663	0	0	0	0	0	0	0	0	0	0	0	4	0	0	0	669
New.CleanUp.ReferenceOTU2808204	k__Bacteria; p__Firmicutes; c__Bacilli; o__Lactobacillales; unclassified; unclassified; unclassified	0	0	0	2	0	0	0	0	0	0	821	0	0	0	0	0	0	0	0	0	0	0	4	0	0	0	827
New.CleanUp.ReferenceOTU2894086	k__Bacteria; p__Firmicutes; c__Bacilli; o__Bacillales; f__Bacillaceae; g__Bacillus; unclassified	0	0	0	0	0	0	0	0	0	0	0	0	284	10	0	0	0	0	0	0	74	0	0	0	0	0	368
New.CleanUp.ReferenceOTU2898265	k__Bacteria; p__Firmicutes; c__Bacilli; o__Lactobacillales; f__Enterococcaceae; g__Enterococcus; unclassified	0	0	0	0	0	0	0	0	0	392	1	0	0	0	0	0	0	0	0	0	0	0	0	0	0	0	393
New.CleanUp.ReferenceOTU289850	k__Bacteria; p__Firmicutes; c__Bacilli; o__Lactobacillales; f__Streptococcaceae; g__Streptococcus; unclassified	0	0	0	6	0	0	0	70	0	0	0	0	0	0	98	0	0	0	0	0	0	0	104	0	0	2	280
New.CleanUp.ReferenceOTU2916063	k__Bacteria; p__Firmicutes; c__Bacilli; o__Bacillales; unclassified; unclassified; unclassified	0	0	298	0	0	0	0	0	0	0	0	0	0	0	0	0	0	0	0	0	0	0	0	0	0	0	298
New.CleanUp.ReferenceOTU2917782	k__Bacteria; p__Firmicutes; c__Bacilli; o__Lactobacillales; f__Enterococcaceae; g__Enterococcus; unclassified	0	0	0	0	0	0	0	0	0	253	2	0	0	0	0	0	0	0	0	0	0	0	0	0	0	0	255
New.CleanUp.ReferenceOTU2921745	k__Bacteria; p__Firmicutes; c__Bacilli; o__Lactobacillales; f__Enterococcaceae; g__Enterococcus; unclassified	0	144	0	0	0	0	0	0	0	109	0	0	0	0	0	0	0	0	0	0	0	0	0	0	0	0	253
New.CleanUp.ReferenceOTU292978	k__Bacteria; p__Firmicutes; c__Bacilli; o__Bacillales; f__Staphylococcaceae; g__Staphylococcus; unclassified	0	0	26	0	0	2	0	0	109	0	0	68	0	11	0	0	0	40	2	0	0	19	0	0	0	216	493
New.CleanUp.ReferenceOTU2948751	k__Bacteria; unclassified; unclassified; unclassified; unclassified; unclassified; unclassified	0	0	0	0	0	0	0	42	18	8	41	45	12	9	7	0	0	0	0	0	0	0	41	15	10	29	277
New.CleanUp.ReferenceOTU3000582	k__Bacteria; unclassified; unclassified; unclassified; unclassified; unclassified; unclassified	23	17	2	0	11	0	0	10	19	0	4	3	0	0	0	6	57	1	0	0	9	0	245	1	0	119	527
New.CleanUp.ReferenceOTU3001804	k__Bacteria; p__Firmicutes; c__Bacilli; o__Bacillales; f__Bacillaceae; g__Bacillus; unclassified	0	0	0	0	0	0	0	0	0	0	0	0	147	0	0	0	0	0	0	0	243	0	0	0	0	0	390
New.CleanUp.ReferenceOTU3009385	k__Bacteria; p__Firmicutes; c__Bacilli; o__Bacillales; f__Bacillaceae; unclassified; unclassified	0	0	0	0	0	0	0	0	0	0	0	0	193	6	0	0	0	0	0	0	57	0	0	0	0	0	256
New.CleanUp.ReferenceOTU3036798	k__Bacteria; p__Proteobacteria; c__Gammaproteobacteria; o__Enterobacteriales; f__Enterobacteriaceae; unclassified; unclassified	0	0	0	0	0	0	0	0	0	0	0	1	0	0	0	0	0	0	0	0	0	0	0	0	0	0	1
New.CleanUp.ReferenceOTU3053568	k__Bacteria; p__Firmicutes; c__Bacilli; unclassified; unclassified; unclassified; unclassified	0	0	0	0	0	0	0	0	0	299	0	0	0	0	0	0	0	0	0	0	0	0	0	0	0	0	299
New.CleanUp.ReferenceOTU3076951	k__Bacteria; p__Firmicutes; c__Bacilli; o__Lactobacillales; f__Streptococcaceae; g__Streptococcus; unclassified	0	0	0	5	0	0	0	14	0	0	61	0	0	0	11	0	0	0	0	0	0	0	549	0	0	7	647
New.CleanUp.ReferenceOTU3087558	k__Bacteria; p__Proteobacteria; c__Gammaproteobacteria; o__Pseudomonadales; f__Moraxellaceae; g__Acinetobacter; unclassified	0	0	0	1	0	0	0	0	0	0	0	0	0	0	0	0	0	0	301	0	0	0	2	0	0	0	304
New.CleanUp.ReferenceOTU3093110	k__Bacteria; p__Firmicutes; c__Bacilli; o__Lactobacillales; f__Streptococcaceae; g__Streptococcus; unclassified	0	0	0	8	0	0	0	2	0	0	61	3	0	0	0	0	0	0	0	0	0	0	417	0	0	6	497
New.CleanUp.ReferenceOTU312233	k__Bacteria; p__Firmicutes; c__Bacilli; o__Lactobacillales; f__Streptococcaceae; g__Streptococcus; unclassified	175	0	0	1	0	0	0	0	0	0	0	0	0	0	49	0	0	0	0	0	0	0	1	0	0	3	229
New.CleanUp.ReferenceOTU3127254	unknown; unclassified; unclassified; unclassified; unclassified; unclassified; unclassified	22	10	30	4	26	0	0	4	1	1	1	53	3	6	4	11	41	4	3	0	28	6	45	0	0	31	334
New.CleanUp.ReferenceOTU3164566	k__Bacteria; p__Firmicutes; c__Bacilli; unclassified; unclassified; unclassified; unclassified	0	0	0	0	0	0	0	0	0	0	0	0	227	5	0	0	0	0	0	0	8	0	0	0	0	0	240
New.CleanUp.ReferenceOTU3181368	k__Bacteria; p__Proteobacteria; c__Alphaproteobacteria; o__Rhizobiales; f__Methylobacteriaceae; g__Methylobacterium; unclassified	0	0	0	0	0	0	0	0	0	0	0	57	0	191	0	0	0	0	1	0	0	0	0	0	0	3	252
New.CleanUp.ReferenceOTU3194279	k__Bacteria; p__Proteobacteria; c__Gammaproteobacteria; o__Pasteurellales; f__Pasteurellaceae; unclassified; unclassified	0	0	0	0	0	0	0	0	0	0	0	0	3	0	0	0	0	0	0	0	0	0	0	222	0	0	225
New.CleanUp.ReferenceOTU3210256	k__Bacteria; p__Firmicutes; c__Bacilli; o__Lactobacillales; f__Streptococcaceae; g__Streptococcus; unclassified	8	0	0	5	0	0	0	31	1	0	74	3	0	0	70	0	0	0	1	0	0	0	269	1	0	4	467
New.CleanUp.ReferenceOTU3243233	k__Bacteria; p__Firmicutes; c__Bacilli; o__Lactobacillales; f__Streptococcaceae; g__Streptococcus; unclassified	0	0	0	0	0	0	0	0	2	0	216	0	0	0	0	0	0	0	0	0	0	0	0	0	0	0	218
New.CleanUp.ReferenceOTU3280365	k__Bacteria; p__Firmicutes; c__Bacilli; o__Lactobacillales; f__Streptococcaceae; g__Streptococcus; unclassified	0	0	0	1	0	0	0	91	0	0	7	0	0	0	6	0	0	0	0	0	0	0	200	0	0	0	305
New.CleanUp.ReferenceOTU3357697	k__Bacteria; p__Firmicutes; c__Bacilli; o__Bacillales; f__Bacillaceae; g__Bacillus; unclassified	0	0	0	0	0	0	0	0	0	0	0	0	441	17	0	0	0	0	0	0	27	0	0	0	0	0	485
New.CleanUp.ReferenceOTU3405916	k__Bacteria; p__Firmicutes; c__Bacilli; o__Lactobacillales; f__Streptococcaceae; g__Streptococcus; unclassified	0	0	0	1	0	0	0	0	0	0	56	2	0	0	0	0	0	0	0	0	0	0	217	0	0	2	278
New.CleanUp.ReferenceOTU3412334	k__Bacteria; p__Firmicutes; c__Bacilli; o__Lactobacillales; f__Streptococcaceae; g__Streptococcus; unclassified	0	0	0	0	0	0	0	0	0	0	230	0	0	0	1	0	0	0	0	0	0	0	1	0	0	0	232
New.CleanUp.ReferenceOTU3443783	k__Bacteria; p__Firmicutes; c__Bacilli; o__Bacillales; unclassified; unclassified; unclassified	0	0	94	0	1	8	0	0	101	0	0	37	0	8	0	0	0	40	2	0	0	17	0	0	0	92	400
New.CleanUp.ReferenceOTU3454918	k__Bacteria; p__Firmicutes; c__Bacilli; o__Bacillales; f__Bacillaceae; g__Bacillus; unclassified	0	0	0	0	0	0	0	0	0	0	0	0	184	5	0	0	0	0	0	0	64	0	0	0	0	0	253
New.CleanUp.ReferenceOTU3456796	k__Bacteria; p__Firmicutes; c__Bacilli; o__Lactobacillales; unclassified; unclassified; unclassified	0	1587	0	0	0	0	0	0	0	0	0	0	0	0	0	0	0	0	0	0	0	0	0	0	0	0	1587
New.CleanUp.ReferenceOTU3482272	k__Bacteria; p__Proteobacteria; c__Alphaproteobacteria; o__Sphingomonadales; f__Sphingomonadaceae; g__Sphingomonas; unclassified	0	0	0	0	0	0	0	0	0	0	0	0	0	0	0	0	528	0	0	0	0	0	0	0	0	0	528
New.CleanUp.ReferenceOTU3496899	k__Bacteria; p__Proteobacteria; c__Gammaproteobacteria; o__Pseudomonadales; f__Moraxellaceae; g__Acinetobacter; unclassified	0	0	0	0	0	0	0	0	1	0	0	0	0	0	0	0	0	0	267	0	0	0	1	0	0	0	269
New.CleanUp.ReferenceOTU3505851	k__Bacteria; p__Firmicutes; c__Bacilli; o__Bacillales; f__Bacillaceae; g__Bacillus; unclassified	0	0	0	0	0	0	0	0	0	0	0	0	1261	18	0	0	0	0	0	0	754	0	0	1	0	0	2034
New.CleanUp.ReferenceOTU3509617	k__Bacteria; p__Proteobacteria; c__Alphaproteobacteria; o__Rhizobiales; unclassified; unclassified; unclassified	0	0	0	0	0	0	0	0	0	0	0	0	0	393	0	0	0	0	0	0	0	0	0	0	0	0	393
New.CleanUp.ReferenceOTU3538991	k__Bacteria; p__Firmicutes; c__Bacilli; o__Lactobacillales; f__Streptococcaceae; g__Streptococcus; unclassified	3766	0	0	0	0	0	0	0	0	0	0	0	0	0	0	0	0	0	0	0	0	0	0	0	0	0	3766
New.CleanUp.ReferenceOTU3548652	k__Bacteria; p__Firmicutes; c__Bacilli; o__Lactobacillales; f__Streptococcaceae; g__Streptococcus; unclassified	0	0	0	8	0	0	0	177	0	0	40	1	0	0	104	0	0	0	1	0	0	0	278	0	0	5	614
New.CleanUp.ReferenceOTU3590178	k__Bacteria; p__Firmicutes; c__Bacilli; o__Lactobacillales; f__Streptococcaceae; g__Streptococcus; unclassified	0	0	0	1	0	0	0	0	0	0	411	0	0	0	0	0	0	0	0	0	0	0	4	0	0	0	416
New.CleanUp.ReferenceOTU359319	k__Bacteria; p__Firmicutes; c__Bacilli; o__Gemellales; f__Gemellaceae; g__Gemella; unclassified	0	0	0	0	0	0	0	0	0	0	0	0	0	0	0	1178	0	0	0	0	0	0	0	0	0	0	1178
New.CleanUp.ReferenceOTU3615153	k__Bacteria; unclassified; unclassified; unclassified; unclassified; unclassified; unclassified	94	73	23	0	2	0	0	1	0	0	0	9	0	0	0	20	92	15	0	0	0	0	7	0	0	3	339
New.CleanUp.ReferenceOTU3622958	k__Bacteria; p__Firmicutes; c__Bacilli; o__Lactobacillales; f__Streptococcaceae; g__Streptococcus; unclassified	0	0	0	7	0	0	0	61	0	0	56	2	0	0	158	0	0	0	0	0	0	0	288	0	0	9	581
New.CleanUp.ReferenceOTU3664986	k__Bacteria; p__Firmicutes; c__Bacilli; o__Lactobacillales; f__Streptococcaceae; g__Streptococcus; unclassified	75	0	0	7	0	0	0	65	0	0	214	6	0	0	68	0	0	0	1	0	0	0	432	0	0	7	875
New.CleanUp.ReferenceOTU3671483	k__Bacteria; p__Firmicutes; c__Bacilli; o__Bacillales; unclassified; unclassified; unclassified	0	0	0	0	0	1	0	0	285	0	0	1	0	22	0	0	0	0	0	0	0	0	0	0	0	4	313
New.CleanUp.ReferenceOTU3677145	k__Bacteria; p__Firmicutes; c__Bacilli; o__Lactobacillales; f__Streptococcaceae; g__Streptococcus; unclassified	0	0	0	0	0	0	0	0	10	0	1890	0	0	0	0	0	0	0	1	0	0	0	0	0	0	0	1901
New.CleanUp.ReferenceOTU3732492	k__Bacteria; p__Proteobacteria; c__Gammaproteobacteria; o__Enterobacteriales; f__Enterobacteriaceae; unclassified; unclassified	0	0	0	0	82	0	0	0	0	0	0	1	0	0	0	0	0	0	103	6	0	0	0	0	0	0	192
New.CleanUp.ReferenceOTU3744971	k__Bacteria; p__Proteobacteria; c__Gammaproteobacteria; o__Pasteurellales; f__Pasteurellaceae; g__Haemophilus; s__influenzae	0	0	0	0	0	0	0	0	0	0	0	0	3	0	0	0	0	0	0	0	0	0	0	312	0	0	315
New.CleanUp.ReferenceOTU3747664	unknown; unclassified; unclassified; unclassified; unclassified; unclassified; unclassified	3	6	8	0	18	0	0	6	8	0	2	10	2	3	0	2	27	0	0	0	5	0	80	1	0	49	230
New.CleanUp.ReferenceOTU3810381	k__Bacteria; p__Firmicutes; c__Bacilli; o__Bacillales; f__Bacillaceae; g__Bacillus; unclassified	0	0	0	0	0	0	0	0	0	0	0	1	865	13	0	0	0	0	1	0	378	0	0	0	0	0	1258
New.CleanUp.ReferenceOTU3813228	k__Bacteria; p__Proteobacteria; c__Gammaproteobacteria; o__Pseudomonadales; f__Pseudomonadaceae; g__Pseudomonas; s__pseudoalcaligenes	0	0	0	0	0	0	0	0	0	0	0	657	0	0	0	0	0	0	29	0	0	0	0	0	0	21	707
New.CleanUp.ReferenceOTU3850239	k__Bacteria; p__Proteobacteria; c__Gammaproteobacteria; o__Pasteurellales; f__Pasteurellaceae; unclassified; unclassified	0	0	0	0	0	0	0	0	0	0	0	0	1	0	0	0	0	0	0	0	0	0	0	265	0	0	266
New.CleanUp.ReferenceOTU3886482	k__Bacteria; p__Firmicutes; c__Bacilli; o__Bacillales; unclassified; unclassified; unclassified	0	0	0	0	0	4	0	0	311	0	0	27	0	32	0	0	0	8	0	0	0	2	0	0	0	55	439
New.CleanUp.ReferenceOTU3910965	k__Bacteria; p__Firmicutes; c__Bacilli; o__Lactobacillales; f__Enterococcaceae; g__Enterococcus; unclassified	0	0	0	0	0	0	0	0	0	801	2	0	0	0	0	0	0	0	0	0	0	0	1	0	1	0	805
New.CleanUp.ReferenceOTU3922408	k__Bacteria; p__Firmicutes; c__Bacilli; o__Lactobacillales; f__Enterococcaceae; g__Enterococcus; unclassified	0	422	0	0	0	0	0	0	0	0	0	0	0	0	0	0	0	0	1	0	0	0	0	0	0	1	424
New.CleanUp.ReferenceOTU3944262	k__Bacteria; p__Firmicutes; c__Bacilli; o__Lactobacillales; f__Streptococcaceae; g__Streptococcus; unclassified	0	0	0	0	0	0	0	12	3	0	508	0	0	0	4	0	0	0	1	0	0	0	103	0	0	1	632
New.CleanUp.ReferenceOTU3975715	k__Bacteria; p__Proteobacteria; c__Gammaproteobacteria; o__Enterobacteriales; f__Enterobacteriaceae; unclassified; unclassified	0	0	0	0	0	0	0	2	0	0	0	0	0	0	0	0	0	0	1	0	0	0	3	0	0	0	6
New.CleanUp.ReferenceOTU4041616	k__Bacteria; p__Firmicutes; c__Bacilli; o__Bacillales; f__Staphylococcaceae; g__Staphylococcus; unclassified	0	0	164	0	0	9	0	0	46	0	0	6	0	4	0	0	0	41	3	0	0	31	0	0	0	50	354
New.CleanUp.ReferenceOTU4093568	k__Bacteria; p__Firmicutes; c__Bacilli; o__Lactobacillales; f__Enterococcaceae; unclassified; unclassified	0	0	0	0	0	0	0	0	0	477	2	0	0	0	0	0	0	0	0	0	0	0	0	0	0	0	479
New.CleanUp.ReferenceOTU4120242	k__Bacteria; p__Proteobacteria; c__Alphaproteobacteria; o__Rhizobiales; f__Methylobacteriaceae; g__Methylobacterium; unclassified	0	0	0	0	0	0	0	0	0	0	0	0	0	0	0	0	397	0	0	0	0	0	0	0	0	0	397
New.CleanUp.ReferenceOTU4120613	k__Bacteria; p__Proteobacteria; c__Gammaproteobacteria; o__Pasteurellales; f__Pasteurellaceae; g__Haemophilus; s__influenzae	0	0	0	0	0	0	0	0	0	0	0	0	8	0	0	0	0	0	0	0	0	0	0	581	0	0	589
New.CleanUp.ReferenceOTU4130290	k__Bacteria; p__Firmicutes; c__Bacilli; o__Gemellales; f__Gemellaceae; g__Gemella; unclassified	0	0	0	0	0	0	0	0	0	0	0	0	0	0	0	253	0	0	0	0	0	0	0	0	0	0	253
New.CleanUp.ReferenceOTU4148770	k__Bacteria; p__Firmicutes; unclassified; unclassified; unclassified; unclassified; unclassified	0	0	0	0	0	0	0	0	0	0	0	1	0	0	0	0	0	4	0	0	0	0	0	0	0	488	493
New.CleanUp.ReferenceOTU4165929	k__Bacteria; p__Firmicutes; c__Bacilli; o__Lactobacillales; f__Streptococcaceae; g__Streptococcus; unclassified	2	0	0	25	0	0	0	34	0	0	265	3	0	0	4	0	0	0	0	0	0	0	1004	0	0	17	1354
New.CleanUp.ReferenceOTU4189967	k__Bacteria; p__Firmicutes; c__Bacilli; o__Bacillales; unclassified; unclassified; unclassified	0	0	222	0	0	11	0	0	42	0	0	11	0	7	0	0	0	14	4	0	0	5	0	0	0	17	333
New.CleanUp.ReferenceOTU4197999	k__Bacteria; unclassified; unclassified; unclassified; unclassified; unclassified; unclassified	29	12	31	0	20	0	0	1	5	0	3	114	6	9	2	12	43	2	0	0	39	3	75	2	0	34	442
New.CleanUp.ReferenceOTU4213947	k__Bacteria; p__Proteobacteria; c__Alphaproteobacteria; o__Sphingomonadales; f__Sphingomonadaceae; g__Sphingomonas; unclassified	0	0	0	0	0	0	0	0	0	0	0	0	0	0	0	0	527	0	1	0	0	0	0	0	0	0	528
New.CleanUp.ReferenceOTU4277179	k__Bacteria; p__Proteobacteria; c__Gammaproteobacteria; o__Pseudomonadales; f__Pseudomonadaceae; unclassified; unclassified	0	0	0	0	0	0	353	0	0	0	0	0	0	0	0	0	0	0	0	0	0	0	0	0	0	0	353
New.CleanUp.ReferenceOTU4282276	k__Bacteria; p__Proteobacteria; c__Gammaproteobacteria; o__Pseudomonadales; f__Pseudomonadaceae; unclassified; unclassified	0	0	0	0	0	0	0	0	0	0	0	223	0	0	0	0	0	0	0	0	0	0	0	0	0	3	226
New.CleanUp.ReferenceOTU4290816	k__Bacteria; p__Proteobacteria; c__Gammaproteobacteria; o__Pasteurellales; f__Pasteurellaceae; unclassified; unclassified	0	0	0	0	0	0	0	0	0	0	0	0	5	0	0	0	0	0	0	0	0	0	0	548	0	0	553
New.CleanUp.ReferenceOTU4323914	k__Bacteria; p__Firmicutes; c__Bacilli; o__Lactobacillales; f__Streptococcaceae; g__Streptococcus; unclassified	0	0	0	0	0	0	0	550	10	0	2	0	0	0	1268	0	0	0	0	0	0	0	0	2	0	17	1849
New.CleanUp.ReferenceOTU4352749	k__Bacteria; p__Firmicutes; c__Bacilli; o__Lactobacillales; f__Streptococcaceae; g__Streptococcus; unclassified	0	0	0	13	0	0	0	162	1	0	47	4	0	0	227	0	0	0	1	0	0	0	746	0	0	18	1219
New.CleanUp.ReferenceOTU4363839	k__Bacteria; p__Firmicutes; c__Bacilli; o__Bacillales; unclassified; unclassified; unclassified	0	0	0	0	0	2	0	2	505	0	0	0	0	32	0	0	0	0	1	0	0	1	0	0	0	1	544
New.CleanUp.ReferenceOTU4370183	k__Bacteria; p__Proteobacteria; c__Gammaproteobacteria; o__Pseudomonadales; f__Moraxellaceae; g__Acinetobacter; unclassified	0	0	0	0	0	0	0	0	0	0	0	0	0	0	0	0	0	0	261	0	0	0	0	0	0	1	262
New.CleanUp.ReferenceOTU4429672	k__Bacteria; p__Firmicutes; c__Bacilli; o__Bacillales; f__Bacillaceae; g__Bacillus; unclassified	0	0	0	0	0	0	0	0	0	0	0	0	763	16	0	0	0	0	0	0	56	0	0	1	0	0	836
New.CleanUp.ReferenceOTU44446	k__Bacteria; p__Proteobacteria; c__Gammaproteobacteria; o__Pseudomonadales; f__Pseudomonadaceae; g__Pseudomonas; unclassified	0	0	0	0	0	0	0	0	0	0	0	886	0	1	0	0	0	0	12	0	0	0	0	0	0	39	938
New.CleanUp.ReferenceOTU445622	k__Bacteria; p__Firmicutes; c__Bacilli; o__Bacillales; f__Bacillaceae; g__Bacillus; unclassified	0	0	0	0	0	0	0	0	0	0	0	0	275	8	0	0	0	0	0	0	40	0	0	0	0	0	323
New.CleanUp.ReferenceOTU4469481	k__Bacteria; p__Proteobacteria; c__Gammaproteobacteria; o__Pseudomonadales; f__Pseudomonadaceae; g__Pseudomonas; unclassified	0	0	0	0	0	0	0	0	0	0	0	250	0	0	0	0	0	0	1	0	0	0	0	0	0	10	261
New.CleanUp.ReferenceOTU4483908	k__Bacteria; p__Firmicutes; c__Bacilli; o__Lactobacillales; f__Streptococcaceae; g__Streptococcus; unclassified	0	0	0	0	0	0	0	0	0	0	230	0	0	0	0	0	0	0	0	0	0	0	0	0	0	0	230
New.CleanUp.ReferenceOTU450147	k__Bacteria; p__Firmicutes; c__Bacilli; o__Lactobacillales; f__Streptococcaceae; g__Streptococcus; unclassified	0	0	0	20	0	0	0	20	1	0	1	5	0	0	389	0	0	0	1	0	0	0	41	0	1	9	488
New.CleanUp.ReferenceOTU4505728	k__Bacteria; p__Proteobacteria; c__Alphaproteobacteria; o__Rhizobiales; f__Methylobacteriaceae; g__Methylobacterium; s__organophilum	0	0	0	0	0	0	0	0	0	0	0	84	0	231	0	0	0	0	0	0	0	0	0	0	0	4	319
New.CleanUp.ReferenceOTU4523682	k__Bacteria; p__Firmicutes; c__Bacilli; o__Bacillales; f__Bacillaceae; g__Bacillus; unclassified	0	0	0	0	0	0	0	0	0	0	0	0	199	4	0	0	0	0	0	0	31	0	0	0	0	0	234
New.CleanUp.ReferenceOTU4544549	k__Bacteria; p__Firmicutes; c__Bacilli; o__Lactobacillales; f__Enterococcaceae; unclassified; unclassified	0	0	0	0	0	0	0	0	0	1357	5	0	0	0	0	0	0	0	0	0	0	0	0	0	0	0	1362
New.CleanUp.ReferenceOTU4586707	k__Bacteria; p__Firmicutes; c__Bacilli; o__Lactobacillales; f__Streptococcaceae; g__Streptococcus; unclassified	0	0	0	4	0	0	0	50	0	0	25	0	0	0	49	0	0	0	0	0	0	0	230	0	0	0	358
New.CleanUp.ReferenceOTU4656897	k__Bacteria; p__Firmicutes; c__Bacilli; o__Bacillales; f__Staphylococcaceae; g__Staphylococcus; s__epidermidis	0	0	58	0	2	50	0	1	849	0	1	194	0	56	0	0	0	618	16	0	0	333	0	0	0	993	3171
New.CleanUp.ReferenceOTU4658152	k__Bacteria; p__Firmicutes; c__Bacilli; unclassified; unclassified; unclassified; unclassified	0	0	0	0	0	0	0	0	0	0	0	0	770	24	0	0	0	0	0	0	86	0	0	0	0	0	880
New.CleanUp.ReferenceOTU4671069	k__Bacteria; p__Proteobacteria; c__Alphaproteobacteria; o__Rhizobiales; f__Methylobacteriaceae; g__Methylobacterium; s__organophilum	0	0	0	0	0	0	0	0	0	0	0	396	0	8	0	0	0	0	0	0	0	0	0	0	0	17	421
New.CleanUp.ReferenceOTU4677079	k__Bacteria; p__Firmicutes; c__Bacilli; o__Bacillales; f__Staphylococcaceae; g__Staphylococcus; unclassified	0	0	6	0	0	4	0	0	320	0	0	97	0	38	0	0	0	26	0	0	0	2	0	0	0	80	573
New.CleanUp.ReferenceOTU4694798	k__Bacteria; p__Firmicutes; c__Bacilli; o__Lactobacillales; f__Streptococcaceae; g__Streptococcus; unclassified	0	0	0	0	0	0	0	0	1	0	252	0	0	0	0	0	0	0	0	0	0	0	0	0	0	0	253
New.CleanUp.ReferenceOTU4709792	k__Bacteria; p__Firmicutes; c__Bacilli; o__Lactobacillales; f__Streptococcaceae; g__Streptococcus; unclassified	0	0	0	0	0	0	0	1	2	1	234	0	0	0	0	0	0	0	0	0	0	0	1	0	0	0	239
New.CleanUp.ReferenceOTU4719894	k__Bacteria; p__Proteobacteria; c__Gammaproteobacteria; o__Pseudomonadales; f__Pseudomonadaceae; unclassified; unclassified	0	0	0	0	0	0	0	0	0	0	0	0	0	1	0	0	0	0	4	0	0	0	0	0	0	48	53
New.CleanUp.ReferenceOTU4729632	k__Bacteria; p__Firmicutes; c__Bacilli; o__Bacillales; f__Bacillaceae; g__Bacillus; unclassified	0	0	0	0	0	0	0	0	0	0	0	0	2575	48	0	0	0	0	1	0	880	0	0	0	0	0	3504
New.CleanUp.ReferenceOTU4742728	k__Bacteria; p__Firmicutes; c__Bacilli; o__Bacillales; f__Bacillaceae; g__Bacillus; unclassified	0	0	0	0	0	0	0	0	0	0	0	0	215	7	0	0	0	0	0	0	32	0	0	0	0	0	254
New.CleanUp.ReferenceOTU4744090	k__Bacteria; p__Firmicutes; c__Bacilli; o__Bacillales; f__Staphylococcaceae; g__Staphylococcus; unclassified	0	0	222	0	0	1	0	0	8	0	0	1	0	1	0	0	0	10	0	0	0	8	0	0	0	22	273
New.CleanUp.ReferenceOTU4746251	unknown; unclassified; unclassified; unclassified; unclassified; unclassified; unclassified	0	0	0	0	0	0	0	42	14	8	38	29	8	5	6	0	0	0	0	0	0	0	37	10	14	27	238
New.CleanUp.ReferenceOTU4770716	k__Bacteria; p__Firmicutes; c__Bacilli; o__Lactobacillales; f__Streptococcaceae; g__Streptococcus; s__equi	232	0	0	0	0	0	0	0	0	0	0	0	0	0	0	0	0	0	0	0	0	0	0	0	0	0	232
New.CleanUp.ReferenceOTU4798360	k__Bacteria; p__Firmicutes; c__Bacilli; o__Lactobacillales; f__Enterococcaceae; g__Enterococcus; unclassified	0	0	0	0	0	0	0	0	0	515	3	0	0	0	0	0	0	0	0	0	0	0	0	0	1	0	519
New.CleanUp.ReferenceOTU4799092	k__Bacteria; p__Firmicutes; c__Bacilli; o__Lactobacillales; f__Streptococcaceae; g__Streptococcus; unclassified	0	0	0	1	0	0	0	9	10	0	771	0	0	0	7	0	0	0	0	0	0	0	13	0	0	0	811
New.CleanUp.ReferenceOTU4810504	k__Bacteria; p__Firmicutes; c__Bacilli; o__Bacillales; f__Staphylococcaceae; g__Staphylococcus; unclassified	0	0	2	0	0	1	0	0	72	0	0	76	0	1	0	0	0	20	1	0	0	15	0	0	0	199	387
New.CleanUp.ReferenceOTU4818050	k__Bacteria; p__Proteobacteria; c__Gammaproteobacteria; o__Pseudomonadales; f__Pseudomonadaceae; g__Pseudomonas; unclassified	0	0	0	0	0	0	0	0	0	0	0	1191	0	0	0	0	0	0	4	0	0	0	0	0	0	10	1205
New.CleanUp.ReferenceOTU4856669	unknown; unclassified; unclassified; unclassified; unclassified; unclassified; unclassified	0	0	0	0	0	0	0	42	0	0	234	10	0	142	15	0	0	0	0	0	0	0	22	1	1	29	496
New.CleanUp.ReferenceOTU4883013	k__Bacteria; p__Firmicutes; c__Bacilli; o__Lactobacillales; f__Streptococcaceae; g__Streptococcus; unclassified	216	0	0	2	0	0	0	27	0	0	13	0	0	0	26	1	0	0	0	0	0	0	144	0	0	3	432
New.CleanUp.ReferenceOTU4962353	k__Bacteria; p__Firmicutes; c__Bacilli; o__Lactobacillales; unclassified; unclassified; unclassified	0	8165	0	0	0	0	0	0	0	0	0	0	0	0	0	0	0	0	0	0	0	0	0	0	0	0	8165
New.CleanUp.ReferenceOTU4981102	k__Bacteria; p__Proteobacteria; c__Alphaproteobacteria; o__Rhizobiales; unclassified; unclassified; unclassified	0	0	0	0	0	0	0	0	0	0	0	19	0	859	0	0	0	0	0	0	0	0	0	0	0	0	878
New.CleanUp.ReferenceOTU5004281	k__Bacteria; p__Firmicutes; c__Bacilli; o__Lactobacillales; unclassified; unclassified; unclassified	0	0	0	0	0	0	0	0	0	576	2	0	0	0	0	0	0	0	0	0	0	0	0	0	2	0	580
New.CleanUp.ReferenceOTU5037243	k__Bacteria; p__Proteobacteria; c__Gammaproteobacteria; o__Pseudomonadales; f__Pseudomonadaceae; g__Pseudomonas; unclassified	0	0	0	0	0	0	0	0	0	0	0	303	0	0	0	0	0	0	7	0	0	0	0	0	0	18	328
New.CleanUp.ReferenceOTU5048281	k__Bacteria; p__Firmicutes; c__Bacilli; o__Bacillales; unclassified; unclassified; unclassified	0	0	0	0	1	0	0	0	23	0	0	60	0	4	0	0	0	19	0	0	0	4	0	0	0	128	239
New.CleanUp.ReferenceOTU5050684	k__Bacteria; p__Firmicutes; c__Bacilli; o__Lactobacillales; f__Streptococcaceae; g__Streptococcus; s__infantis	56	0	0	2	0	0	0	45	0	0	9	0	0	0	12	0	0	0	0	0	0	0	131	1	0	0	256
New.CleanUp.ReferenceOTU5058231	k__Bacteria; p__Proteobacteria; c__Gammaproteobacteria; o__Alteromonadales; f__[Chromatiaceae]; g__Rheinheimera; unclassified	0	0	0	0	0	0	0	0	0	0	0	0	0	0	0	0	0	0	372	0	0	0	0	0	0	0	372
New.CleanUp.ReferenceOTU5079930	k__Bacteria; p__Proteobacteria; c__Gammaproteobacteria; o__Pseudomonadales; f__Moraxellaceae; unclassified; unclassified	0	0	0	0	0	0	0	41	8	1	280	267	5	18	7	0	0	0	0	0	0	0	109	3	46	378	1163
New.CleanUp.ReferenceOTU5099363	k__Bacteria; p__Firmicutes; c__Bacilli; o__Lactobacillales; f__Enterococcaceae; unclassified; unclassified	0	0	0	0	0	0	0	0	0	462	3	0	0	0	0	0	0	0	0	0	0	0	0	0	0	0	465
New.CleanUp.ReferenceOTU511941	k__Bacteria; unclassified; unclassified; unclassified; unclassified; unclassified; unclassified	0	0	0	1	4	0	8	13	18	5	17	110	12	27	0	0	0	5	3	3	3	3	20	8	9	49	318
New.CleanUp.ReferenceOTU5128184	k__Bacteria; p__Firmicutes; c__Bacilli; o__Lactobacillales; f__Streptococcaceae; g__Streptococcus; unclassified	36	0	0	33	1	0	0	910	1	0	55	5	0	1	667	0	0	0	3	0	0	0	1673	3	0	15	3403
New.CleanUp.ReferenceOTU5177578	k__Bacteria; p__Firmicutes; c__Bacilli; o__Gemellales; f__Gemellaceae; g__Gemella; unclassified	0	0	0	0	0	0	0	0	0	0	0	0	0	0	0	273	0	0	0	0	0	0	0	0	0	0	273
New.CleanUp.ReferenceOTU5179879	k__Bacteria; p__Firmicutes; c__Bacilli; o__Gemellales; f__Gemellaceae; g__Gemella; unclassified	0	0	0	0	0	0	0	0	0	0	0	0	0	0	0	4463	0	0	0	0	0	0	0	0	0	0	4463
New.CleanUp.ReferenceOTU518049	k__Bacteria; p__Firmicutes; c__Bacilli; o__Bacillales; unclassified; unclassified; unclassified	0	0	0	0	0	0	0	0	0	0	0	0	0	0	0	468	0	0	0	0	0	0	0	0	0	0	468
New.CleanUp.ReferenceOTU5190670	k__Bacteria; p__Proteobacteria; c__Gammaproteobacteria; o__Pseudomonadales; f__Pseudomonadaceae; unclassified; unclassified	0	0	0	0	0	0	0	0	0	0	0	367	0	0	0	0	0	0	0	0	0	0	0	0	0	8	375
New.CleanUp.ReferenceOTU5209571	k__Bacteria; p__Firmicutes; c__Bacilli; o__Lactobacillales; f__Streptococcaceae; g__Streptococcus; unclassified	0	0	0	0	0	0	0	9	0	0	304	0	0	0	5	0	0	0	0	0	0	0	21	0	0	1	340
New.CleanUp.ReferenceOTU5259313	k__Bacteria; p__Firmicutes; c__Bacilli; o__Bacillales; f__Bacillaceae; g__Bacillus; unclassified	0	0	0	0	0	0	0	0	0	0	0	0	227	0	0	0	0	0	0	0	146	0	0	0	0	0	373
New.CleanUp.ReferenceOTU5293210	unknown; unclassified; unclassified; unclassified; unclassified; unclassified; unclassified	36	21	10	0	76	0	0	3	0	0	1	23	0	0	1	5	51	4	0	0	22	0	5	0	0	6	264
New.CleanUp.ReferenceOTU535742	k__Bacteria; unclassified; unclassified; unclassified; unclassified; unclassified; unclassified	0	0	0	3	0	0	0	0	0	0	281	0	0	0	0	0	0	0	0	0	0	0	0	0	0	0	284
New.CleanUp.ReferenceOTU558797	k__Bacteria; p__Proteobacteria; c__Gammaproteobacteria; o__Pseudomonadales; f__Pseudomonadaceae; g__Pseudomonas; unclassified	0	0	0	0	0	0	0	0	0	0	0	746	0	0	0	0	0	0	3	0	0	0	0	0	0	35	784
New.CleanUp.ReferenceOTU569104	k__Bacteria; p__Firmicutes; c__Bacilli; unclassified; unclassified; unclassified; unclassified	0	0	0	0	0	0	0	0	0	380	0	0	0	0	0	0	0	0	0	0	0	0	0	0	0	0	380
New.CleanUp.ReferenceOTU604509	k__Bacteria; unclassified; unclassified; unclassified; unclassified; unclassified; unclassified	0	0	0	0	0	0	0	0	0	0	0	192	0	0	0	0	0	0	12	0	0	0	0	0	0	6	210
New.CleanUp.ReferenceOTU624718	k__Bacteria; p__Firmicutes; c__Bacilli; o__Lactobacillales; f__Enterococcaceae; g__Enterococcus; unclassified	0	305	0	0	0	0	0	0	0	0	0	0	0	0	0	0	0	0	0	0	0	0	0	0	0	0	305
New.CleanUp.ReferenceOTU678232	k__Bacteria; p__Firmicutes; c__Bacilli; o__Lactobacillales; f__Streptococcaceae; g__Streptococcus; unclassified	0	0	0	0	0	0	0	0	0	0	0	0	0	0	0	0	0	0	0	0	0	0	278	0	0	0	278
New.CleanUp.ReferenceOTU682684	unknown; unclassified; unclassified; unclassified; unclassified; unclassified; unclassified	0	0	0	1	48	0	28	58	96	38	119	243	79	119	31	0	0	29	38	7	7	3	118	33	96	112	1303
New.CleanUp.ReferenceOTU690249	k__Bacteria; p__Proteobacteria; c__Gammaproteobacteria; o__Pseudomonadales; f__Pseudomonadaceae; g__Pseudomonas; unclassified	0	0	0	0	0	0	0	0	0	0	0	271	0	0	0	0	0	0	2	0	0	0	0	0	0	9	282
New.CleanUp.ReferenceOTU70516	k__Bacteria; p__Firmicutes; c__Bacilli; o__Bacillales; unclassified; unclassified; unclassified	0	0	0	0	0	0	0	0	0	0	0	0	0	0	0	262	0	0	0	0	0	0	0	0	0	0	262
New.CleanUp.ReferenceOTU715994	k__Bacteria; p__Firmicutes; c__Bacilli; o__Bacillales; unclassified; unclassified; unclassified	0	0	1	0	0	0	0	0	5	0	0	162	0	0	0	0	0	74	1	0	0	17	2	0	0	638	900
New.CleanUp.ReferenceOTU723250	k__Bacteria; p__Firmicutes; c__Bacilli; o__Lactobacillales; f__Enterococcaceae; g__Enterococcus; unclassified	0	348	0	0	0	0	0	0	0	0	0	0	0	0	0	0	0	0	0	0	0	0	0	0	0	0	348
New.CleanUp.ReferenceOTU748057	k__Bacteria; unclassified; unclassified; unclassified; unclassified; unclassified; unclassified	0	0	0	0	0	0	0	38	11	1	45	41	13	11	3	0	0	0	0	0	0	0	31	11	5	23	233
New.CleanUp.ReferenceOTU751682	k__Bacteria; p__Proteobacteria; c__Gammaproteobacteria; o__Pasteurellales; f__Pasteurellaceae; g__Haemophilus; s__influenzae	0	0	0	0	0	0	0	0	0	0	0	1	10	0	0	0	0	0	0	0	0	0	0	1715	0	0	1726
New.CleanUp.ReferenceOTU778767	k__Bacteria; p__Firmicutes; c__Bacilli; o__Gemellales; f__Gemellaceae; g__Gemella; unclassified	0	0	0	0	0	0	0	0	0	0	0	0	0	0	0	250	0	0	0	0	0	0	0	0	0	0	250
New.CleanUp.ReferenceOTU785725	k__Bacteria; p__Firmicutes; c__Bacilli; o__Lactobacillales; f__Streptococcaceae; g__Streptococcus; unclassified	0	0	0	0	0	0	0	6	0	0	0	0	0	0	224	0	0	0	0	0	0	0	0	0	0	0	230
New.CleanUp.ReferenceOTU812217	k__Bacteria; p__Firmicutes; c__Bacilli; o__Bacillales; f__Bacillaceae; g__Bacillus; unclassified	0	0	0	0	0	0	0	0	0	0	0	0	151	2	0	0	0	0	0	0	153	0	0	0	0	0	306
New.CleanUp.ReferenceOTU849944	k__Bacteria; p__Actinobacteria; c__Actinobacteria; o__Actinomycetales; f__Corynebacteriaceae; g__Corynebacterium; unclassified	0	0	0	2	0	0	0	0	0	0	2	2	0	0	0	0	1	0	580	15	0	0	7	0	0	1	610
New.CleanUp.ReferenceOTU934033	k__Bacteria; p__Firmicutes; c__Bacilli; o__Lactobacillales; f__Streptococcaceae; g__Streptococcus; unclassified	0	0	0	22	0	0	0	81	0	0	117	0	0	0	72	0	0	0	2	0	0	0	392	0	0	19	705
New.ReferenceOTU1002	k__Bacteria; p__Firmicutes; c__Bacilli; o__Bacillales; f__Staphylococcaceae; g__Staphylococcus; s__haemolyticus	0	0	0	0	0	0	0	0	1	0	0	353	0	0	0	0	0	1	14	1	0	0	0	0	0	17	387
New.ReferenceOTU1005	k__Bacteria; p__Proteobacteria; c__Gammaproteobacteria; unclassified; unclassified; unclassified; unclassified	0	0	0	0	1	0	270	0	0	0	0	0	0	0	0	0	0	0	0	0	0	0	0	0	0	0	271
New.ReferenceOTU1006	k__Bacteria; p__Firmicutes; c__Bacilli; o__Bacillales; f__Bacillaceae; g__Bacillus; unclassified	0	0	0	1	0	0	0	0	2	0	0	12	70652	1092	0	0	0	0	6	0	24535	0	1	2	0	0	96303
New.ReferenceOTU1009	k__Bacteria; p__Firmicutes; c__Bacilli; o__Lactobacillales; f__Enterococcaceae; unclassified; unclassified	0	0	0	0	0	0	0	0	0	232	0	0	0	0	0	0	0	0	0	0	0	0	0	0	0	0	232
New.ReferenceOTU1018	k__Bacteria; p__Firmicutes; c__Bacilli; o__Bacillales; f__Bacillaceae; g__Bacillus; unclassified	0	0	0	0	0	0	0	0	0	0	0	0	6623	68	0	0	0	0	1	0	2634	0	0	0	0	0	9326
New.ReferenceOTU1027	k__Bacteria; p__Firmicutes; c__Bacilli; o__Lactobacillales; f__Enterococcaceae; unclassified; unclassified	0	0	0	0	0	0	0	0	0	2096	5	0	0	0	0	0	0	0	0	0	0	0	1	0	0	0	2102
New.ReferenceOTU1032	k__Bacteria; p__Firmicutes; c__Bacilli; o__Lactobacillales; unclassified; unclassified; unclassified	0	0	0	0	0	0	0	0	0	2902	6	0	0	0	0	0	0	0	0	0	0	0	0	1	1	0	2910
New.ReferenceOTU1033	k__Bacteria; p__Proteobacteria; c__Gammaproteobacteria; o__Pasteurellales; f__Pasteurellaceae; unclassified; unclassified	0	0	0	0	0	0	0	0	0	0	0	0	27	0	0	0	0	0	0	0	0	0	0	2485	0	0	2512
New.ReferenceOTU1036	k__Bacteria; p__Firmicutes; c__Bacilli; o__Lactobacillales; f__Streptococcaceae; g__Streptococcus; unclassified	0	0	0	129	0	0	0	104	0	0	10	9	0	0	1860	0	0	0	1	0	0	0	78	0	0	52	2243
New.ReferenceOTU1041	k__Bacteria; p__Proteobacteria; c__Gammaproteobacteria; o__Enterobacteriales; f__Enterobacteriaceae; unclassified; unclassified	0	0	0	0	0	0	0	0	0	0	0	0	0	0	0	0	0	0	402	0	0	0	2	0	0	1	405
New.ReferenceOTU1050	k__Bacteria; p__Firmicutes; c__Bacilli; o__Lactobacillales; f__Enterococcaceae; unclassified; unclassified	0	0	0	0	0	0	0	0	0	612	3	0	0	0	0	0	0	0	0	0	0	0	0	0	0	0	615
New.ReferenceOTU1051	k__Bacteria; p__Firmicutes; c__Bacilli; o__Bacillales; f__Staphylococcaceae; g__Staphylococcus; unclassified	0	0	0	0	0	24	0	0	208	0	0	49	0	16	0	0	0	171	6	0	0	69	0	0	0	320	863
New.ReferenceOTU1053	k__Bacteria; p__Proteobacteria; c__Gammaproteobacteria; o__Pseudomonadales; f__Pseudomonadaceae; g__Pseudomonas; s__mendocina	0	718	0	0	0	0	0	0	0	0	1	6	0	0	0	0	0	0	11	2	1	0	1	0	0	0	740
New.ReferenceOTU1055	k__Bacteria; p__Firmicutes; c__Bacilli; o__Bacillales; unclassified; unclassified; unclassified	0	0	0	0	0	0	0	0	0	0	0	49	0	0	0	0	0	27	0	0	0	30	0	0	0	1449	1555
New.ReferenceOTU1057	k__Bacteria; p__Proteobacteria; c__Gammaproteobacteria; o__Pasteurellales; f__Pasteurellaceae; g__Haemophilus; s__influenzae	0	0	0	0	0	0	0	0	0	0	0	0	3	0	0	0	0	0	0	0	0	0	0	226	0	0	229
New.ReferenceOTU1058	k__Bacteria; p__Firmicutes; c__Bacilli; o__Lactobacillales; f__Enterococcaceae; g__Enterococcus; unclassified	0	417	0	0	0	0	0	0	0	0	0	0	0	0	0	0	0	0	0	0	0	0	1	0	0	0	418
New.ReferenceOTU1060	k__Bacteria; p__Firmicutes; c__Bacilli; o__Lactobacillales; unclassified; unclassified; unclassified	1	0	0	6	0	0	0	166	0	0	0	2	0	0	817	0	0	0	0	0	0	0	37	1	0	4	1034
New.ReferenceOTU1063	k__Bacteria; unclassified; unclassified; unclassified; unclassified; unclassified; unclassified	0	0	0	0	2	0	0	0	0	0	0	0	0	0	0	0	0	2	0	0	0	0	0	0	0	348	352
New.ReferenceOTU1065	k__Bacteria; p__Firmicutes; c__Bacilli; o__Bacillales; unclassified; unclassified; unclassified	0	0	0	0	0	0	0	0	6	0	0	503	0	0	0	0	0	51	0	0	0	24	1	0	0	359	944
New.ReferenceOTU1067	k__Bacteria; p__Firmicutes; c__Bacilli; o__Lactobacillales; f__Streptococcaceae; g__Streptococcus; unclassified	0	0	0	30	0	0	0	161	2	0	272	7	0	0	79	0	0	0	0	0	0	0	1684	0	0	11	2246
New.ReferenceOTU1079	k__Bacteria; p__Firmicutes; c__Bacilli; o__Bacillales; f__Bacillaceae; g__Bacillus; unclassified	0	0	0	0	0	0	0	0	0	0	0	0	3551	73	0	0	0	0	0	0	2749	0	0	1	0	0	6374
New.ReferenceOTU1085	k__Bacteria; p__Proteobacteria; c__Gammaproteobacteria; unclassified; unclassified; unclassified; unclassified	0	0	0	0	0	0	4	0	0	0	0	3931	0	0	0	0	0	0	0	0	0	0	0	0	0	86	4021
New.ReferenceOTU1086	k__Bacteria; p__Proteobacteria; c__Gammaproteobacteria; o__Enterobacteriales; f__Enterobacteriaceae; g__Escherichia; s__coli	0	0	0	0	0	0	0	9	3	3	1	0	0	1	0	0	0	0	10	1	0	0	5	0	9415	2	9450
New.ReferenceOTU1096	k__Bacteria; unclassified; unclassified; unclassified; unclassified; unclassified; unclassified	0	0	0	0	0	0	0	0	0	0	4	0	0	0	2	0	0	0	0	0	0	0	2	0	0	695	703
New.ReferenceOTU110	k__Bacteria; p__Firmicutes; c__Bacilli; o__Lactobacillales; f__Streptococcaceae; g__Streptococcus; unclassified	0	0	0	4	0	0	0	393	4	0	26	0	0	0	269	0	0	0	0	0	0	0	129	0	0	2	827
New.ReferenceOTU1101	k__Bacteria; p__Proteobacteria; c__Gammaproteobacteria; o__Pseudomonadales; f__Pseudomonadaceae; unclassified; unclassified	0	0	0	0	0	0	0	0	0	0	1	0	0	0	0	0	0	0	1	0	0	0	1	0	0	59	62
New.ReferenceOTU1103	k__Bacteria; p__Proteobacteria; c__Gammaproteobacteria; o__Pseudomonadales; f__Pseudomonadaceae; g__Pseudomonas; unclassified	0	0	0	0	0	0	0	0	1	0	1	2201	0	0	0	0	0	0	3	0	0	0	1	0	0	37	2244
New.ReferenceOTU111	k__Bacteria; p__Firmicutes; c__Bacilli; o__Bacillales; unclassified; unclassified; unclassified	0	0	0	0	0	0	0	0	0	0	0	0	907	1	0	0	0	0	0	0	2	0	0	0	0	0	910
New.ReferenceOTU1114	k__Bacteria; p__Proteobacteria; c__Gammaproteobacteria; o__Enterobacteriales; f__Enterobacteriaceae; unclassified; unclassified	0	0	0	0	0	0	0	0	0	0	0	0	0	0	0	0	0	0	0	0	0	0	0	0	0	0	0
New.ReferenceOTU1119	k__Bacteria; p__Proteobacteria; c__Gammaproteobacteria; o__Enterobacteriales; f__Enterobacteriaceae; g__Escherichia; s__coli	0	0	0	0	1	0	0	2	0	0	0	0	0	0	0	0	0	0	0	0	0	0	1	0	179	1	184
New.ReferenceOTU1126	k__Bacteria; p__Proteobacteria; c__Gammaproteobacteria; o__Enterobacteriales; f__Enterobacteriaceae; g__Escherichia; s__coli	0	0	0	1	0	0	0	2	0	3	0	0	0	0	0	0	0	0	3	0	0	0	1	0	640	1	651
New.ReferenceOTU1130	k__Bacteria; p__Firmicutes; c__Bacilli; unclassified; unclassified; unclassified; unclassified	0	0	0	0	0	0	0	0	228	0	0	0	0	2	0	0	0	0	0	0	0	0	0	0	0	0	230
New.ReferenceOTU1136	k__Bacteria; p__Firmicutes; c__Bacilli; o__Lactobacillales; f__Streptococcaceae; g__Streptococcus; unclassified	0	0	0	13	0	0	0	6	0	0	0	0	0	0	217	0	0	0	0	0	0	0	3	0	0	3	242
New.ReferenceOTU1141	k__Bacteria; unclassified; unclassified; unclassified; unclassified; unclassified; unclassified	0	0	0	0	0	0	0	0	0	0	0	0	1134	0	0	0	0	0	0	0	6	0	0	0	0	0	1140
New.ReferenceOTU1143	k__Bacteria; p__Proteobacteria; c__Gammaproteobacteria; o__Pasteurellales; f__Pasteurellaceae; unclassified; unclassified	0	0	0	0	0	0	0	0	0	0	0	0	3	0	0	0	0	0	0	0	0	0	1	340	0	0	344
New.ReferenceOTU1145	k__Bacteria; p__Proteobacteria; c__Gammaproteobacteria; o__Pasteurellales; f__Pasteurellaceae; g__Haemophilus; s__influenzae	0	0	0	0	0	0	0	0	0	0	0	1	34	0	0	0	0	0	0	0	0	0	2	5625	0	0	5662
New.ReferenceOTU1146	k__Bacteria; p__Proteobacteria; c__Alphaproteobacteria; o__Rhizobiales; unclassified; unclassified; unclassified	0	0	0	0	0	0	0	0	0	0	0	90	0	213	0	0	0	0	0	0	0	0	0	0	0	3	306
New.ReferenceOTU1149	k__Bacteria; p__Firmicutes; c__Bacilli; o__Lactobacillales; f__Enterococcaceae; g__Enterococcus; unclassified	0	0	0	0	0	0	0	0	0	309	0	0	0	0	0	0	0	0	0	0	0	0	0	0	0	0	309
New.ReferenceOTU1152	k__Bacteria; unclassified; unclassified; unclassified; unclassified; unclassified; unclassified	0	0	0	0	0	0	0	0	0	0	0	0	0	0	0	0	0	4	0	0	0	0	0	0	0	391	395
New.ReferenceOTU1157	k__Bacteria; p__Proteobacteria; c__Alphaproteobacteria; o__Rhizobiales; unclassified; unclassified; unclassified	0	0	0	0	0	0	0	0	0	0	0	243	0	619	0	0	0	0	2	0	0	0	0	1	0	11	876
New.ReferenceOTU1158	k__Bacteria; p__Proteobacteria; unclassified; unclassified; unclassified; unclassified; unclassified	0	0	0	0	0	0	0	0	0	0	0	0	0	365	0	0	0	0	0	0	0	0	0	0	0	0	365
New.ReferenceOTU1167	k__Bacteria; p__Firmicutes; c__Bacilli; unclassified; unclassified; unclassified; unclassified	0	0	0	0	0	0	0	0	0	390	0	0	0	0	0	0	0	0	0	0	0	0	0	0	0	0	390
New.ReferenceOTU1172	k__Bacteria; p__Firmicutes; c__Bacilli; o__Lactobacillales; unclassified; unclassified; unclassified	4	0	0	26	0	0	0	73	0	0	4	5	0	0	103	0	0	0	0	0	0	0	1475	1	0	13	1704
New.ReferenceOTU1178	k__Bacteria; p__Firmicutes; c__Bacilli; o__Lactobacillales; f__Enterococcaceae; unclassified; unclassified	0	0	0	0	0	0	0	0	0	1087	2	0	0	0	0	0	0	0	0	0	0	0	0	0	0	0	1089
New.ReferenceOTU1180	k__Bacteria; p__Proteobacteria; c__Gammaproteobacteria; o__Pseudomonadales; f__Pseudomonadaceae; unclassified; unclassified	0	0	0	1	1	0	5298	0	0	0	0	0	0	0	0	0	0	2	9	0	0	0	0	0	0	0	5311
New.ReferenceOTU1187	k__Bacteria; p__Firmicutes; c__Bacilli; o__Bacillales; f__Bacillaceae; g__Bacillus; unclassified	0	0	0	0	0	0	0	0	0	0	0	0	980	18	0	0	0	0	0	0	556	0	0	0	0	0	1554
New.ReferenceOTU1191	k__Bacteria; p__Proteobacteria; c__Alphaproteobacteria; o__Rhizobiales; unclassified; unclassified; unclassified	0	0	0	0	0	0	0	0	0	0	0	67	0	468	0	0	3	0	0	0	0	0	0	0	0	3	541
New.ReferenceOTU1192	k__Bacteria; unclassified; unclassified; unclassified; unclassified; unclassified; unclassified	0	0	0	0	0	0	0	0	0	496	0	0	0	0	0	0	0	0	0	0	0	0	0	0	0	0	496
New.ReferenceOTU1193	k__Bacteria; p__Firmicutes; c__Bacilli; o__Bacillales; unclassified; unclassified; unclassified	0	0	0	0	6	0	0	0	0	0	0	72	0	0	0	0	0	156	0	0	0	31	0	0	0	3982	4247
New.ReferenceOTU1198	k__Bacteria; p__Firmicutes; c__Bacilli; o__Lactobacillales; f__Streptococcaceae; g__Streptococcus; unclassified	0	0	0	130	0	0	0	130	2	0	0	8	0	0	2762	0	0	0	3	0	0	0	103	0	0	56	3194
New.ReferenceOTU12	k__Bacteria; p__Firmicutes; c__Bacilli; o__Lactobacillales; f__Streptococcaceae; g__Streptococcus; s__infantis	0	0	0	185	0	0	0	221	0	0	23	3	0	0	645	0	0	0	1	0	0	0	244	1	1	17	1341
New.ReferenceOTU1203	k__Bacteria; p__Firmicutes; c__Bacilli; o__Lactobacillales; f__Streptococcaceae; g__Streptococcus; unclassified	0	0	0	9	0	0	0	222	0	0	3	1	0	0	107	0	0	0	0	0	0	0	286	0	0	2	630
New.ReferenceOTU1206	k__Bacteria; p__Firmicutes; c__Bacilli; o__Bacillales; f__Staphylococcaceae; g__Staphylococcus; unclassified	0	0	143	0	0	2	0	0	29	0	0	2	0	0	0	0	0	24	0	0	0	12	0	0	0	38	250
New.ReferenceOTU1208	k__Bacteria; p__Proteobacteria; c__Gammaproteobacteria; o__Enterobacteriales; f__Enterobacteriaceae; unclassified; unclassified	0	0	0	0	0	0	0	0	0	0	0	0	0	0	0	0	0	0	2	0	0	0	0	0	0	0	2
New.ReferenceOTU1215	k__Bacteria; p__Firmicutes; c__Bacilli; unclassified; unclassified; unclassified; unclassified	0	0	0	0	0	0	0	0	0	1170	0	0	0	0	0	0	0	0	0	0	0	0	0	0	0	0	1170
New.ReferenceOTU1217	k__Bacteria; p__Proteobacteria; c__Gammaproteobacteria; o__Pasteurellales; f__Pasteurellaceae; unclassified; unclassified	0	0	0	0	0	0	0	0	0	0	0	0	2	0	0	0	0	0	0	0	0	0	0	542	0	0	544
New.ReferenceOTU1223	k__Bacteria; p__Firmicutes; c__Bacilli; o__Bacillales; f__Staphylococcaceae; g__Staphylococcus; s__epidermidis	0	0	0	0	1	6	0	0	72	0	0	15	0	0	0	0	0	55	1	0	0	40	0	0	0	98	288
New.ReferenceOTU1226	k__Bacteria; p__Proteobacteria; c__Gammaproteobacteria; o__Pasteurellales; f__Pasteurellaceae; g__Haemophilus; s__influenzae	0	0	0	0	0	0	0	0	0	0	0	0	8	0	0	0	0	0	0	0	0	0	0	999	0	0	1007
New.ReferenceOTU1233	k__Bacteria; p__Proteobacteria; c__Gammaproteobacteria; o__Pseudomonadales; f__Pseudomonadaceae; unclassified; unclassified	0	0	0	0	0	0	0	0	0	0	0	0	0	0	0	0	0	0	7	0	0	0	0	0	0	1	8
New.ReferenceOTU1238	k__Bacteria; p__Proteobacteria; c__Gammaproteobacteria; o__Pseudomonadales; f__Pseudomonadaceae; g__Pseudomonas; unclassified	0	0	0	0	0	0	0	0	0	0	0	1361	0	0	0	0	0	0	4	0	0	0	0	0	0	39	1404
New.ReferenceOTU1246	k__Bacteria; p__Firmicutes; c__Bacilli; o__Lactobacillales; f__Streptococcaceae; g__Streptococcus; unclassified	0	0	0	0	0	0	0	0	0	0	471	0	0	0	0	0	0	0	0	0	0	0	4	0	0	0	475
New.ReferenceOTU1248	k__Bacteria; unclassified; unclassified; unclassified; unclassified; unclassified; unclassified	0	0	0	1	0	0	0	0	0	0	3	1	0	0	0	0	0	0	0	0	0	0	542	0	0	3	550
New.ReferenceOTU1256	k__Bacteria; p__Firmicutes; c__Bacilli; o__Lactobacillales; f__Streptococcaceae; g__Streptococcus; unclassified	1	0	0	60	0	0	0	68	0	0	0	0	1	1	1503	0	0	0	2	0	0	0	59	1	0	27	1723
New.ReferenceOTU1261	k__Bacteria; p__Firmicutes; c__Bacilli; o__Bacillales; f__Bacillaceae; g__Bacillus; unclassified	0	0	0	0	0	0	0	0	0	0	0	0	641	10	0	0	0	0	0	0	404	0	0	0	0	0	1055
New.ReferenceOTU1270	k__Bacteria; p__Firmicutes; c__Bacilli; unclassified; unclassified; unclassified; unclassified	0	0	0	0	0	0	0	1	0	1348	0	0	0	0	0	0	0	0	0	0	0	0	0	0	0	0	1349
New.ReferenceOTU1271	k__Bacteria; p__Firmicutes; c__Bacilli; o__Bacillales; unclassified; unclassified; unclassified	0	0	0	0	12	8	1	0	100	0	2	675	0	23	0	0	0	447	9	0	0	173	2	0	0	4376	5828
New.ReferenceOTU1272	k__Bacteria; p__Firmicutes; c__Bacilli; o__Lactobacillales; f__Enterococcaceae; unclassified; unclassified	0	0	0	0	0	0	0	0	0	359	0	0	0	0	0	0	0	0	0	0	0	0	0	0	0	0	359
New.ReferenceOTU1274	k__Bacteria; p__Firmicutes; c__Bacilli; o__Bacillales; f__Staphylococcaceae; g__Staphylococcus; unclassified	0	0	0	0	0	22	0	0	60	0	0	22	0	4	0	0	0	61	1	0	0	121	0	0	0	388	679
New.ReferenceOTU1278	k__Bacteria; p__Proteobacteria; c__Alphaproteobacteria; o__Sphingomonadales; f__Sphingomonadaceae; g__Sphingomonas; s__yabuuchiae	0	0	0	190	0	0	0	2	1	0	1	3	0	0	0	0	1308	0	347	0	0	1	0	0	0	0	1853
New.ReferenceOTU1279	k__Bacteria; p__Firmicutes; c__Bacilli; unclassified; unclassified; unclassified; unclassified	0	0	0	5	0	0	0	0	0	0	471	0	0	0	0	0	0	0	0	0	0	0	6	0	0	1	483
New.ReferenceOTU1281	k__Bacteria; p__Firmicutes; c__Bacilli; o__Bacillales; f__Staphylococcaceae; g__Staphylococcus; unclassified	0	0	0	0	0	25	0	0	80	0	0	18	0	3	0	0	0	121	5	0	0	100	0	0	0	140	492
New.ReferenceOTU1289	k__Bacteria; p__Proteobacteria; c__Alphaproteobacteria; unclassified; unclassified; unclassified; unclassified	0	0	0	0	0	0	0	0	0	0	0	0	0	2789	0	0	0	0	0	0	0	0	0	0	0	0	2789
New.ReferenceOTU1292	k__Bacteria; p__Proteobacteria; c__Gammaproteobacteria; o__Enterobacteriales; f__Enterobacteriaceae; g__Escherichia; s__coli	0	0	0	1	1	0	0	8	1	2	1	0	0	0	0	0	0	0	12	1	0	1	4	3	1259	3	1297
New.ReferenceOTU1293	k__Bacteria; p__Firmicutes; c__Bacilli; o__Lactobacillales; f__Streptococcaceae; g__Streptococcus; unclassified	0	0	0	0	0	0	0	0	12	0	1544	0	0	0	0	0	0	0	0	0	0	0	0	0	0	0	1556
New.ReferenceOTU130	k__Bacteria; p__Proteobacteria; c__Gammaproteobacteria; o__Pseudomonadales; f__Pseudomonadaceae; unclassified; unclassified	0	0	0	0	0	0	684	0	0	0	0	0	0	0	0	0	0	0	2	0	0	0	0	0	0	0	686
New.ReferenceOTU1300	k__Bacteria; p__Firmicutes; c__Bacilli; o__Bacillales; unclassified; unclassified; unclassified	0	0	0	0	0	0	0	0	0	0	0	77	0	0	0	0	0	25	0	0	0	6	0	0	0	487	595
New.ReferenceOTU1308	k__Bacteria; p__Proteobacteria; c__Gammaproteobacteria; o__Pasteurellales; f__Pasteurellaceae; unclassified; unclassified	0	0	0	0	0	0	0	0	0	0	0	0	3	0	0	0	0	0	0	0	0	0	0	2651	0	0	2654
New.ReferenceOTU1309	k__Bacteria; p__Firmicutes; c__Bacilli; o__Lactobacillales; f__Streptococcaceae; g__Streptococcus; unclassified	0	0	0	36	0	0	0	477	2	0	72	11	0	0	1493	0	0	0	0	0	0	0	935	2	0	49	3077
New.ReferenceOTU131	k__Bacteria; p__Firmicutes; c__Bacilli; o__Bacillales; unclassified; unclassified; unclassified	0	0	0	0	0	0	0	0	0	0	0	24	0	0	0	0	0	231	1	0	0	2	0	0	0	207	465
New.ReferenceOTU1313	unknown; unclassified; unclassified; unclassified; unclassified; unclassified; unclassified	0	0	0	0	0	0	0	0	0	0	0	0	0	0	0	0	0	0	0	0	0	0	0	0	0	594	594
New.ReferenceOTU1315	k__Bacteria; p__Proteobacteria; c__Gammaproteobacteria; o__Pasteurellales; f__Pasteurellaceae; unclassified; unclassified	0	0	0	0	0	0	0	0	0	0	0	0	0	0	0	0	0	0	0	0	0	0	0	228	0	0	228
New.ReferenceOTU132	k__Bacteria; p__Firmicutes; c__Bacilli; unclassified; unclassified; unclassified; unclassified	0	0	0	0	0	0	0	0	0	1439	0	0	0	0	0	0	0	0	0	0	0	0	0	0	0	0	1439
New.ReferenceOTU1323	k__Bacteria; p__Firmicutes; c__Bacilli; o__Lactobacillales; f__Streptococcaceae; g__Streptococcus; unclassified	0	0	0	9	0	0	0	129	2	0	109	5	0	0	586	0	0	0	0	0	0	0	304	1	0	17	1162
New.ReferenceOTU1328	k__Bacteria; p__Proteobacteria; c__Gammaproteobacteria; o__Pasteurellales; f__Pasteurellaceae; g__Haemophilus; s__influenzae	0	0	0	0	0	0	0	0	0	0	0	0	16	0	0	0	0	0	0	0	0	0	0	1104	0	1	1121
New.ReferenceOTU1329	k__Bacteria; unclassified; unclassified; unclassified; unclassified; unclassified; unclassified	0	0	0	0	0	0	0	0	0	0	0	0	0	0	0	0	0	0	0	0	0	0	660	0	0	0	660
New.ReferenceOTU1335	k__Bacteria; p__Proteobacteria; c__Gammaproteobacteria; o__Pasteurellales; f__Pasteurellaceae; g__Haemophilus; s__influenzae	0	0	0	0	0	0	0	0	0	0	0	0	32	0	0	0	0	0	0	0	0	0	0	2567	0	0	2599
New.ReferenceOTU1342	k__Bacteria; p__Firmicutes; c__Bacilli; o__Lactobacillales; f__Streptococcaceae; g__Streptococcus; unclassified	0	0	0	1	0	0	0	164	1	0	29	3	0	0	1055	0	0	0	0	0	0	0	88	0	0	17	1358
New.ReferenceOTU1344	k__Bacteria; p__Firmicutes; c__Bacilli; o__Lactobacillales; f__Streptococcaceae; g__Streptococcus; s__infantis	0	0	0	37	0	0	0	157	2	0	2	0	0	0	299	0	0	0	1	0	0	0	203	1	0	9	711
New.ReferenceOTU1347	k__Bacteria; p__Firmicutes; c__Bacilli; o__Lactobacillales; f__Streptococcaceae; g__Streptococcus; unclassified	0	0	0	4	0	0	0	365	0	0	0	0	0	0	87	0	0	0	2	0	0	0	641	1	0	4	1104
New.ReferenceOTU1355	k__Bacteria; p__Firmicutes; c__Bacilli; o__Lactobacillales; f__Streptococcaceae; g__Streptococcus; unclassified	41	0	0	16	0	0	0	67	0	0	4	2	0	0	71	0	0	0	1	0	0	0	372	0	0	4	578
New.ReferenceOTU1360	k__Bacteria; p__Firmicutes; c__Bacilli; o__Lactobacillales; unclassified; unclassified; unclassified	0	0	0	0	0	0	0	0	0	5591	15	0	0	0	0	0	0	0	0	0	0	0	0	2	0	0	5608
New.ReferenceOTU1364	k__Bacteria; p__Firmicutes; c__Bacilli; o__Bacillales; f__Bacillaceae; g__Bacillus; unclassified	0	0	0	0	0	0	0	0	0	0	0	0	177	2	0	0	0	0	0	0	124	0	0	0	0	0	303
New.ReferenceOTU1375	k__Bacteria; p__Firmicutes; c__Bacilli; o__Bacillales; f__Staphylococcaceae; g__Staphylococcus; s__epidermidis	0	0	263	0	0	0	0	0	0	0	0	0	0	0	0	0	0	0	0	0	0	0	0	0	0	0	263
New.ReferenceOTU1381	k__Bacteria; p__Firmicutes; c__Bacilli; o__Lactobacillales; unclassified; unclassified; unclassified	0	0	0	0	0	0	0	1	0	0	5	0	0	0	0	0	0	0	0	0	0	0	309	0	0	0	315
New.ReferenceOTU1384	k__Bacteria; p__Firmicutes; c__Bacilli; unclassified; unclassified; unclassified; unclassified	0	0	0	0	0	0	1	0	0	0	0	793	0	0	0	0	0	1	0	0	0	5	0	0	0	16	816
New.ReferenceOTU1395	k__Bacteria; p__Firmicutes; c__Bacilli; o__Lactobacillales; f__Streptococcaceae; g__Streptococcus; s__infantis	0	0	0	9	0	0	0	14	0	0	0	3	0	0	405	0	0	0	0	0	0	0	9	0	0	15	455
New.ReferenceOTU1397	k__Bacteria; p__Firmicutes; c__Bacilli; o__Bacillales; f__Bacillaceae; unclassified; unclassified	0	0	0	0	0	0	0	0	0	0	0	0	235	0	0	0	0	0	0	0	7	0	0	0	0	0	242
New.ReferenceOTU1402	k__Bacteria; p__Firmicutes; c__Bacilli; unclassified; unclassified; unclassified; unclassified	0	0	0	0	0	0	0	0	0	1172	0	0	0	0	0	0	0	0	0	0	0	0	0	0	0	0	1172
New.ReferenceOTU141	k__Bacteria; p__Proteobacteria; c__Alphaproteobacteria; o__Rhizobiales; f__Methylobacteriaceae; unclassified; unclassified	0	0	0	0	0	0	0	0	0	0	0	114	0	399	0	0	0	0	0	0	0	0	0	0	0	3	516
New.ReferenceOTU142	k__Bacteria; p__Firmicutes; c__Bacilli; o__Lactobacillales; f__Streptococcaceae; g__Streptococcus; unclassified	0	0	0	26	0	0	0	44	0	0	6	0	0	0	381	0	0	0	0	0	0	0	36	1	0	17	511
New.ReferenceOTU1422	k__Bacteria; p__Firmicutes; c__Bacilli; o__Lactobacillales; f__Enterococcaceae; unclassified; unclassified	0	0	0	0	0	0	0	0	0	361	2	0	0	0	0	0	0	0	0	0	0	0	0	0	0	0	363
New.ReferenceOTU1424	k__Bacteria; p__Proteobacteria; c__Gammaproteobacteria; o__Pseudomonadales; f__Pseudomonadaceae; unclassified; unclassified	0	0	0	0	0	0	1	0	0	0	0	0	0	0	0	0	0	0	0	0	0	0	0	0	0	1	2
New.ReferenceOTU1429	k__Bacteria; p__Proteobacteria; c__Gammaproteobacteria; o__Pasteurellales; f__Pasteurellaceae; g__Haemophilus; s__influenzae	0	0	0	0	0	0	0	0	0	0	0	0	9	0	0	0	0	0	0	0	0	0	0	1075	0	0	1084
New.ReferenceOTU1434	k__Bacteria; p__Firmicutes; c__Bacilli; o__Lactobacillales; f__Streptococcaceae; g__Streptococcus; s__infantis	0	0	0	162	0	0	0	334	3	0	33	0	0	0	357	0	0	0	6	0	0	0	511	1	1	7	1415
New.ReferenceOTU1436	k__Bacteria; unclassified; unclassified; unclassified; unclassified; unclassified; unclassified	0	0	0	0	0	0	0	0	0	0	0	264	0	0	0	0	0	0	4	0	0	0	0	0	0	14	282
New.ReferenceOTU1440	k__Bacteria; p__Firmicutes; c__Bacilli; o__Bacillales; f__Bacillaceae; g__Bacillus; unclassified	0	0	0	0	0	0	0	0	0	0	0	0	46	1	0	0	0	0	0	0	201	0	0	0	0	0	248
New.ReferenceOTU1441	k__Bacteria; unclassified; unclassified; unclassified; unclassified; unclassified; unclassified	0	0	0	0	0	0	0	0	0	0	0	0	0	0	0	0	0	0	0	0	0	0	1	0	0	561	562
New.ReferenceOTU1443	k__Bacteria; p__Proteobacteria; c__Gammaproteobacteria; o__Pasteurellales; f__Pasteurellaceae; g__Haemophilus; s__influenzae	0	0	0	0	0	0	0	0	0	0	0	0	5	0	0	0	0	0	0	0	0	0	0	540	0	0	545
New.ReferenceOTU1444	k__Bacteria; p__Firmicutes; c__Bacilli; o__Bacillales; f__Bacillaceae; g__Bacillus; unclassified	0	0	0	0	0	0	0	0	0	0	0	0	2060	36	0	0	0	0	1	0	1358	0	0	0	0	0	3455
New.ReferenceOTU1447	k__Bacteria; p__Firmicutes; c__Bacilli; o__Lactobacillales; f__Streptococcaceae; g__Streptococcus; s__infantis	0	0	0	12	0	0	0	127	0	0	0	0	0	0	80	0	0	0	0	0	0	0	144	0	0	0	363
New.ReferenceOTU1448	k__Bacteria; p__Firmicutes; c__Bacilli; o__Bacillales; f__Staphylococcaceae; g__Staphylococcus; unclassified	0	0	312	0	0	12	0	0	261	0	0	96	0	17	0	0	0	95	5	0	0	74	0	0	0	411	1283
New.ReferenceOTU1458	k__Bacteria; p__Proteobacteria; c__Gammaproteobacteria; o__Enterobacteriales; f__Enterobacteriaceae; unclassified; unclassified	0	0	0	0	0	0	0	0	0	0	0	0	0	0	0	0	0	0	89	1	0	0	0	0	0	0	90
New.ReferenceOTU1459	k__Bacteria; p__Firmicutes; c__Bacilli; o__Bacillales; f__Staphylococcaceae; g__Staphylococcus; unclassified	0	0	0	0	0	23	0	0	185	0	0	54	0	11	0	0	0	159	5	0	0	67	0	0	0	196	700
New.ReferenceOTU146	k__Bacteria; unclassified; unclassified; unclassified; unclassified; unclassified; unclassified	214	112	154	0	231	0	0	16	3	1	4	297	15	19	5	71	415	556	2	0	9	0	97	1	0	68	2290
New.ReferenceOTU1466	k__Bacteria; p__Firmicutes; c__Bacilli; o__Lactobacillales; f__Enterococcaceae; unclassified; unclassified	0	0	0	0	0	0	0	0	0	515	1	0	0	0	0	0	0	0	0	0	0	0	0	0	0	0	516
New.ReferenceOTU1467	k__Bacteria; p__Proteobacteria; c__Gammaproteobacteria; o__Pasteurellales; f__Pasteurellaceae; unclassified; unclassified	0	0	0	0	0	0	0	0	0	0	0	0	0	0	0	0	0	0	0	0	0	0	0	851	0	0	851
New.ReferenceOTU1497	k__Bacteria; unclassified; unclassified; unclassified; unclassified; unclassified; unclassified	0	0	0	0	0	0	0	0	0	0	0	0	0	0	0	0	0	0	0	0	0	0	0	0	0	1502	1502
New.ReferenceOTU1499	k__Bacteria; p__Firmicutes; c__Bacilli; o__Lactobacillales; f__Streptococcaceae; g__Streptococcus; unclassified	2	0	0	9	0	0	0	64	0	0	0	0	0	0	394	0	0	0	0	0	0	0	49	0	0	4	522
New.ReferenceOTU15	k__Bacteria; p__Firmicutes; c__Bacilli; unclassified; unclassified; unclassified; unclassified	0	0	0	0	0	0	0	0	0	4503	0	0	0	0	0	0	0	0	0	0	0	0	0	0	0	0	4503
New.ReferenceOTU150	k__Bacteria; p__Proteobacteria; c__Gammaproteobacteria; o__Pasteurellales; f__Pasteurellaceae; g__Haemophilus; s__influenzae	0	0	0	0	0	0	0	0	0	0	0	0	23	0	0	0	0	0	0	0	0	0	2	2276	0	0	2301
New.ReferenceOTU1509	k__Bacteria; p__Firmicutes; c__Bacilli; o__Lactobacillales; f__Streptococcaceae; g__Streptococcus; unclassified	204	0	0	1	0	0	0	41	0	0	1	0	0	0	19	0	0	0	0	0	0	0	104	0	0	0	370
New.ReferenceOTU1513	k__Bacteria; p__Firmicutes; c__Bacilli; o__Lactobacillales; unclassified; unclassified; unclassified	0	0	0	0	0	0	0	0	0	1917	0	0	0	0	0	0	0	0	0	0	0	0	0	0	0	0	1917
New.ReferenceOTU1515	k__Bacteria; p__Firmicutes; c__Bacilli; o__Bacillales; unclassified; unclassified; unclassified	0	0	0	0	0	0	0	0	0	0	0	295	0	0	0	0	0	2	0	0	0	0	0	0	0	5	302
New.ReferenceOTU1517	k__Bacteria; p__Firmicutes; c__Bacilli; o__Lactobacillales; f__Streptococcaceae; g__Streptococcus; unclassified	0	0	0	6	0	0	0	0	0	0	46	4	0	0	82	0	0	0	0	0	0	0	93	0	0	347	578
New.ReferenceOTU1518	k__Bacteria; p__Firmicutes; c__Bacilli; o__Lactobacillales; f__Streptococcaceae; g__Streptococcus; s__infantis	1	0	0	44	0	0	0	126	0	0	168	0	0	0	156	0	0	0	1	0	0	0	211	0	0	8	715
New.ReferenceOTU1519	k__Bacteria; p__Firmicutes; c__Bacilli; o__Lactobacillales; f__Enterococcaceae; g__Enterococcus; unclassified	0	0	0	0	0	0	0	0	0	389	1	0	0	0	0	0	0	0	0	0	0	0	0	0	0	0	390
New.ReferenceOTU152	k__Bacteria; p__Firmicutes; c__Bacilli; o__Lactobacillales; f__Enterococcaceae; unclassified; unclassified	0	0	0	0	0	0	0	0	0	1143	2	0	0	0	0	0	0	0	0	0	0	0	0	0	1	0	1146
New.ReferenceOTU1528	k__Bacteria; p__Firmicutes; c__Bacilli; o__Bacillales; f__Staphylococcaceae; g__Staphylococcus; unclassified	0	0	331	0	0	15	0	0	151	0	0	71	0	14	0	0	0	86	4	0	0	22	0	0	0	228	922
New.ReferenceOTU1531	k__Bacteria; p__Firmicutes; c__Bacilli; o__Bacillales; unclassified; unclassified; unclassified	0	0	8288	0	0	0	0	0	4	0	0	2	0	0	0	0	0	0	0	0	0	0	0	0	0	6	8300
New.ReferenceOTU1532	k__Bacteria; unclassified; unclassified; unclassified; unclassified; unclassified; unclassified	0	4509	0	0	0	0	0	0	0	4	0	7	0	0	0	0	0	0	0	0	0	0	0	0	0	0	4520
New.ReferenceOTU1535	k__Bacteria; p__Proteobacteria; c__Gammaproteobacteria; o__Pseudomonadales; f__Pseudomonadaceae; unclassified; unclassified	0	0	0	0	0	0	247	0	0	0	0	0	0	0	0	0	0	0	1	0	0	0	0	0	0	0	248
New.ReferenceOTU1536	k__Bacteria; p__Firmicutes; c__Bacilli; o__Lactobacillales; f__Streptococcaceae; g__Streptococcus; unclassified	0	0	0	19	0	0	0	16	0	0	0	1	0	0	470	0	0	0	0	0	0	0	18	0	0	13	537
New.ReferenceOTU1540	k__Bacteria; unclassified; unclassified; unclassified; unclassified; unclassified; unclassified	0	0	0	0	0	0	0	0	0	0	356	0	0	0	0	0	0	0	0	0	0	0	0	0	0	0	356
New.ReferenceOTU1545	k__Bacteria; p__Firmicutes; c__Bacilli; o__Lactobacillales; f__Enterococcaceae; unclassified; unclassified	0	0	0	0	0	0	0	0	0	225	3	0	0	0	0	0	0	0	0	0	0	0	0	0	0	0	228
New.ReferenceOTU1551	k__Bacteria; p__Proteobacteria; c__Gammaproteobacteria; o__Pseudomonadales; f__Pseudomonadaceae; g__Pseudomonas; s__mendocina	0	0	0	0	0	0	0	0	0	0	0	2394	0	0	0	0	0	0	21	0	0	0	0	0	0	57	2472
New.ReferenceOTU1565	k__Bacteria; p__Proteobacteria; c__Gammaproteobacteria; o__Enterobacteriales; f__Enterobacteriaceae; g__Escherichia; s__coli	0	0	0	1	0	0	0	6	1	4	0	0	0	0	0	0	0	0	4	0	0	0	6	0	652	1	675
New.ReferenceOTU1566	k__Bacteria; p__Proteobacteria; c__Gammaproteobacteria; o__Pasteurellales; f__Pasteurellaceae; g__Haemophilus; s__influenzae	0	0	0	0	0	0	0	0	0	0	0	0	14	0	0	0	0	0	0	0	0	0	0	1224	0	0	1238
New.ReferenceOTU1567	k__Bacteria; p__Proteobacteria; c__Gammaproteobacteria; o__Pseudomonadales; f__Moraxellaceae; g__Acinetobacter; unclassified	0	0	0	0	0	0	0	0	0	0	0	0	0	0	0	0	0	0	244	0	0	0	0	0	0	0	244
New.ReferenceOTU1569	k__Bacteria; p__Proteobacteria; unclassified; unclassified; unclassified; unclassified; unclassified	0	0	0	0	0	0	0	0	0	0	0	0	0	0	0	0	0	0	0	0	0	0	0	1163	0	0	1163
New.ReferenceOTU1571	k__Bacteria; p__Proteobacteria; c__Gammaproteobacteria; o__Enterobacteriales; f__Enterobacteriaceae; unclassified; unclassified	0	0	0	1	0	0	0	1	0	3	0	3	0	0	0	0	0	0	1	0	0	0	6	0	0	3	18
New.ReferenceOTU1583	k__Bacteria; p__Firmicutes; c__Bacilli; o__Bacillales; f__Staphylococcaceae; g__Staphylococcus; unclassified	0	0	112	1	11	41	0	2	1534	0	1	670	0	109	0	0	0	681	39	0	1	233	3	0	0	1718	5156
New.ReferenceOTU1584	k__Bacteria; p__Proteobacteria; c__Gammaproteobacteria; o__Enterobacteriales; f__Enterobacteriaceae; g__Escherichia; s__coli	0	0	0	0	1	0	0	9	1	2	0	0	0	0	0	0	0	0	1	0	0	0	4	0	455	1	474
New.ReferenceOTU1585	k__Bacteria; p__Firmicutes; c__Bacilli; o__Lactobacillales; f__Streptococcaceae; g__Streptococcus; s__infantis	0	0	0	91	0	0	0	48	0	0	1	2	0	0	1055	0	0	0	0	0	0	0	52	0	0	29	1278
New.ReferenceOTU159	k__Bacteria; p__Firmicutes; c__Bacilli; o__Lactobacillales; f__Enterococcaceae; g__Enterococcus; unclassified	0	0	0	0	0	0	0	0	0	1394	6	0	0	0	0	0	0	0	0	0	0	0	0	0	0	0	1400
New.ReferenceOTU1590	k__Bacteria; p__Proteobacteria; c__Gammaproteobacteria; o__Enterobacteriales; f__Enterobacteriaceae; g__Escherichia; s__coli	0	0	0	0	0	0	0	7	1	3	0	0	0	0	0	0	0	0	4	0	0	0	5	0	460	4	484
New.ReferenceOTU1591	k__Bacteria; p__Firmicutes; c__Bacilli; o__Lactobacillales; unclassified; unclassified; unclassified	0	0	0	0	0	0	0	0	0	0	657	0	0	0	0	0	0	0	0	0	0	0	0	0	0	0	657
New.ReferenceOTU1594	k__Bacteria; p__Firmicutes; c__Bacilli; unclassified; unclassified; unclassified; unclassified	0	0	0	0	0	0	0	0	0	0	0	0	462	0	0	0	0	0	0	0	0	0	0	0	0	0	462
New.ReferenceOTU1598	k__Bacteria; p__Firmicutes; c__Bacilli; o__Lactobacillales; f__Streptococcaceae; g__Streptococcus; unclassified	0	0	0	1	0	0	0	58	0	0	2	0	0	0	1445	0	0	0	0	0	0	0	10	0	0	2	1518
New.ReferenceOTU160	k__Bacteria; p__Proteobacteria; c__Gammaproteobacteria; o__Enterobacteriales; f__Enterobacteriaceae; g__Escherichia; s__coli	0	0	0	0	1	0	0	3	1	1	0	0	0	0	0	0	0	0	1	0	0	0	1	0	203	1	212
New.ReferenceOTU1600	k__Bacteria; p__Firmicutes; c__Bacilli; o__Bacillales; f__Staphylococcaceae; g__Staphylococcus; s__haemolyticus	0	0	6	0	1	0	0	0	3	0	0	104	0	12	0	0	0	11	16	0	0	3	0	0	0	28	184
New.ReferenceOTU1602	k__Bacteria; unclassified; unclassified; unclassified; unclassified; unclassified; unclassified	0	0	0	0	0	0	0	0	0	0	0	0	0	0	0	0	0	0	0	0	0	0	1009	0	0	0	1009
New.ReferenceOTU1604	k__Bacteria; p__Firmicutes; c__Bacilli; o__Bacillales; f__Staphylococcaceae; g__Staphylococcus; unclassified	0	0	0	0	0	15	0	0	90	0	1	12	0	4	0	0	0	141	3	0	0	42	0	0	0	105	413
New.ReferenceOTU1605	k__Bacteria; p__Proteobacteria; c__Gammaproteobacteria; o__Pasteurellales; f__Pasteurellaceae; g__Haemophilus; s__influenzae	0	0	0	0	0	0	0	0	0	0	0	0	3	0	0	0	0	0	0	0	0	0	0	315	0	1	319
New.ReferenceOTU1609	k__Bacteria; p__Firmicutes; c__Bacilli; o__Lactobacillales; f__Streptococcaceae; g__Streptococcus; unclassified	0	0	0	78	0	0	0	93	1	0	1	1	0	0	526	0	0	0	1	0	0	0	87	0	0	13	801
New.ReferenceOTU1614	k__Bacteria; p__Firmicutes; c__Bacilli; o__Bacillales; f__Bacillaceae; unclassified; unclassified	0	0	0	0	0	0	0	0	0	0	0	0	248	5	0	0	0	0	0	0	56	0	0	0	0	0	309
New.ReferenceOTU1620	k__Bacteria; p__Firmicutes; c__Bacilli; unclassified; unclassified; unclassified; unclassified	0	0	0	0	0	0	0	0	0	0	0	0	0	0	0	658	0	0	0	0	0	0	0	0	0	0	658
New.ReferenceOTU1625	k__Bacteria; p__Firmicutes; c__Bacilli; o__Lactobacillales; f__Streptococcaceae; g__Streptococcus; unclassified	0	0	0	0	0	0	0	9	0	0	9	0	0	0	3	0	0	0	0	0	0	0	204	0	0	1	226
New.ReferenceOTU163	k__Bacteria; p__Firmicutes; c__Bacilli; o__Lactobacillales; f__Streptococcaceae; g__Streptococcus; unclassified	0	0	0	26	0	0	0	13	0	0	352	5	0	0	1	0	0	0	0	0	0	0	864	0	0	9	1270
New.ReferenceOTU1639	k__Bacteria; p__Proteobacteria; unclassified; unclassified; unclassified; unclassified; unclassified	0	0	0	0	0	0	0	0	0	0	0	0	0	0	0	0	0	0	0	0	0	0	0	842	0	0	842
New.ReferenceOTU1645	k__Bacteria; p__Firmicutes; c__Bacilli; o__Bacillales; f__Bacillaceae; g__Bacillus; unclassified	0	0	0	0	0	0	0	0	0	0	0	0	333	6	0	0	0	0	0	0	173	0	0	0	0	0	512
New.ReferenceOTU1646	k__Bacteria; p__Firmicutes; c__Bacilli; o__Lactobacillales; f__Streptococcaceae; g__Streptococcus; unclassified	0	0	0	0	0	0	0	8	22	0	2070	0	0	0	0	0	0	0	0	0	0	0	2	0	0	0	2102
New.ReferenceOTU1652	k__Bacteria; p__Firmicutes; c__Bacilli; o__Bacillales; f__Bacillaceae; g__Bacillus; unclassified	0	0	0	0	0	0	0	0	0	0	0	0	42	1	0	0	0	0	0	0	596	0	0	0	0	0	639
New.ReferenceOTU1669	k__Bacteria; p__Proteobacteria; c__Gammaproteobacteria; o__Enterobacteriales; f__Enterobacteriaceae; g__Escherichia; s__coli	0	0	0	2	2	0	1	8	2	8	0	0	0	0	0	1	1	0	36	3	0	0	15	2	11045	12	11138
New.ReferenceOTU1672	k__Bacteria; p__Proteobacteria; c__Gammaproteobacteria; o__Pasteurellales; f__Pasteurellaceae; unclassified; unclassified	0	0	0	0	0	0	0	0	0	0	0	0	1	0	0	0	0	0	0	0	0	0	1	242	0	0	244
New.ReferenceOTU1673	k__Bacteria; p__Firmicutes; c__Bacilli; o__Bacillales; f__Staphylococcaceae; g__Staphylococcus; unclassified	0	0	0	0	0	2	0	0	56	0	0	11	0	5	0	0	0	63	0	0	0	23	0	0	0	94	254
New.ReferenceOTU1675	k__Bacteria; p__Firmicutes; c__Bacilli; o__Bacillales; f__Staphylococcaceae; g__Staphylococcus; unclassified	0	0	0	0	0	0	0	1	62	0	0	79	0	2	0	0	0	23	0	0	0	7	0	0	0	121	295
New.ReferenceOTU1676	k__Bacteria; p__Firmicutes; c__Bacilli; o__Lactobacillales; f__Enterococcaceae; unclassified; unclassified	0	0	0	0	0	0	0	0	0	1342	6	0	0	0	0	0	0	0	0	0	0	0	0	0	0	0	1348
New.ReferenceOTU1677	k__Bacteria; p__Actinobacteria; c__Actinobacteria; o__Actinomycetales; f__Williamsiaceae; g__Williamsia; s__serinedens	0	0	1	0	0	0	0	3	1	1	1	1	0	1	1	0	1912	0	0	0	0	0	1	0	0	1	1924
New.ReferenceOTU1679	k__Bacteria; p__Proteobacteria; c__Gammaproteobacteria; o__Pseudomonadales; f__Pseudomonadaceae; g__Pseudomonas; s__mendocina	0	0	0	0	0	0	0	0	0	0	0	294	0	0	0	0	0	0	2	0	0	0	0	0	0	15	311
New.ReferenceOTU1683	k__Bacteria; p__Proteobacteria; c__Gammaproteobacteria; o__Pasteurellales; f__Pasteurellaceae; unclassified; unclassified	0	0	0	0	0	0	0	0	0	0	0	0	0	0	0	0	0	0	2	0	0	0	0	571	0	0	573
New.ReferenceOTU1685	k__Bacteria; p__Proteobacteria; c__Gammaproteobacteria; o__Enterobacteriales; f__Enterobacteriaceae; unclassified; unclassified	0	0	0	0	0	0	0	0	0	0	0	0	0	0	0	0	0	0	0	0	0	0	0	0	0	0	0
New.ReferenceOTU1689	k__Bacteria; p__Firmicutes; c__Bacilli; o__Bacillales; f__Bacillaceae; g__Bacillus; unclassified	0	0	0	0	0	0	0	0	0	0	0	1	709	3	0	0	0	0	0	0	147	0	0	0	0	0	860
New.ReferenceOTU169	k__Bacteria; p__Firmicutes; c__Bacilli; o__Bacillales; unclassified; unclassified; unclassified	0	0	0	0	0	0	0	0	282	0	0	1	0	3	0	0	0	0	0	0	0	1	0	0	0	0	287
New.ReferenceOTU1690	k__Bacteria; unclassified; unclassified; unclassified; unclassified; unclassified; unclassified	97	44	72	0	329	0	0	4	1	0	2	39	1	1	1	18	300	0	0	0	335	105	96	0	0	50	1495
New.ReferenceOTU1693	k__Bacteria; p__Proteobacteria; c__Gammaproteobacteria; o__Enterobacteriales; f__Enterobacteriaceae; g__Escherichia; s__coli	0	0	0	0	0	0	0	0	0	0	0	0	0	0	0	0	0	0	0	0	0	0	0	0	166	0	166
New.ReferenceOTU1694	k__Bacteria; p__Firmicutes; c__Bacilli; o__Bacillales; f__Bacillaceae; g__Bacillus; unclassified	0	0	0	0	0	0	0	0	0	0	0	4	31521	556	0	0	0	0	3	0	14401	0	0	3	0	0	46488
New.ReferenceOTU1699	k__Bacteria; p__Firmicutes; c__Bacilli; o__Bacillales; f__Staphylococcaceae; g__Staphylococcus; unclassified	0	0	0	0	0	9	0	0	123	0	1	44	0	13	0	0	0	83	6	0	0	32	0	0	0	127	438
New.ReferenceOTU170	k__Bacteria; p__Firmicutes; c__Bacilli; o__Lactobacillales; f__Streptococcaceae; g__Streptococcus; unclassified	0	0	0	0	0	0	0	0	3	0	282	0	0	0	0	0	0	0	0	0	0	0	0	0	0	0	285
New.ReferenceOTU1706	k__Bacteria; p__Proteobacteria; c__Gammaproteobacteria; o__Enterobacteriales; f__Enterobacteriaceae; unclassified; unclassified	0	0	0	0	0	0	0	0	0	0	0	0	0	0	0	0	0	0	0	0	0	0	0	0	0	0	0
New.ReferenceOTU1708	k__Bacteria; p__Proteobacteria; c__Gammaproteobacteria; o__Pasteurellales; f__Pasteurellaceae; g__Haemophilus; s__influenzae	0	0	0	0	0	0	0	0	0	0	0	0	6	0	0	0	0	0	0	0	0	0	0	1185	0	0	1191
New.ReferenceOTU1715	k__Bacteria; p__Firmicutes; c__Bacilli; o__Bacillales; f__Staphylococcaceae; g__Staphylococcus; unclassified	0	0	0	0	0	0	1	0	0	0	0	545	0	0	0	0	0	1	14	0	0	0	0	0	0	18	579
New.ReferenceOTU1722	k__Bacteria; p__Proteobacteria; c__Gammaproteobacteria; o__Enterobacteriales; f__Enterobacteriaceae; g__Escherichia; s__coli	0	0	0	0	0	0	0	1	0	1	0	0	0	0	0	0	0	0	0	0	0	0	0	0	190	0	192
New.ReferenceOTU1727	k__Bacteria; p__Proteobacteria; c__Gammaproteobacteria; o__Pseudomonadales; f__Moraxellaceae; g__Acinetobacter; s__johnsonii	0	0	0	0	0	0	0	0	0	0	0	0	0	0	0	0	0	0	465	0	0	0	0	0	0	0	465
New.ReferenceOTU1731	k__Bacteria; p__Firmicutes; c__Bacilli; o__Lactobacillales; f__Streptococcaceae; g__Streptococcus; unclassified	900	0	0	0	0	0	0	0	0	0	1	0	0	0	0	0	0	0	0	0	0	0	0	0	0	0	901
New.ReferenceOTU1734	k__Bacteria; unclassified; unclassified; unclassified; unclassified; unclassified; unclassified	0	0	0	0	0	0	0	0	0	255	0	0	0	0	0	0	0	0	0	0	0	0	0	0	0	0	255
New.ReferenceOTU1735	k__Bacteria; p__Firmicutes; c__Bacilli; o__Bacillales; f__Bacillaceae; g__Bacillus; unclassified	0	0	0	0	0	0	0	0	0	0	0	0	649	10	0	0	0	0	0	0	144	0	0	0	0	0	803
New.ReferenceOTU1754	k__Bacteria; p__Firmicutes; c__Bacilli; o__Lactobacillales; unclassified; unclassified; unclassified	0	0	0	0	0	0	0	29	0	0	0	0	0	0	912	0	0	0	0	0	0	0	0	0	0	0	941
New.ReferenceOTU1756	k__Bacteria; unclassified; unclassified; unclassified; unclassified; unclassified; unclassified	0	0	0	0	0	0	0	0	0	0	0	0	0	0	0	0	0	0	0	0	0	0	520	0	0	0	520
New.ReferenceOTU1760	k__Bacteria; p__Proteobacteria; c__Gammaproteobacteria; o__Pasteurellales; f__Pasteurellaceae; unclassified; unclassified	0	0	0	0	0	0	0	0	0	0	0	0	0	0	0	0	0	0	0	0	0	0	0	352	0	0	352
New.ReferenceOTU1778	k__Bacteria; p__Proteobacteria; c__Gammaproteobacteria; o__Pseudomonadales; f__Pseudomonadaceae; unclassified; unclassified	0	0	0	0	0	0	0	0	0	0	0	0	0	0	0	0	0	0	37	0	0	0	0	0	0	188	225
New.ReferenceOTU1784	k__Bacteria; p__Proteobacteria; c__Gammaproteobacteria; o__Enterobacteriales; f__Enterobacteriaceae; g__Escherichia; s__coli	0	0	0	0	0	0	0	0	0	0	0	0	0	0	0	0	0	0	1	0	0	0	0	0	228	0	229
New.ReferenceOTU1787	k__Bacteria; p__Proteobacteria; c__Alphaproteobacteria; o__Rhizobiales; unclassified; unclassified; unclassified	0	0	0	0	0	0	0	0	0	0	0	446	1	1395	0	0	0	0	0	0	0	0	0	0	0	25	1867
New.ReferenceOTU1791	k__Bacteria; p__Firmicutes; c__Bacilli; o__Lactobacillales; f__Streptococcaceae; g__Streptococcus; s__infantis	0	0	0	7	0	0	0	138	0	0	35	0	0	1	95	0	0	0	0	0	0	0	275	0	0	1	552
New.ReferenceOTU1793	k__Bacteria; unclassified; unclassified; unclassified; unclassified; unclassified; unclassified	0	0	0	0	0	0	0	0	0	1692	0	0	0	0	0	0	0	0	0	0	0	0	0	0	0	0	1692
New.ReferenceOTU1798	k__Bacteria; p__Proteobacteria; c__Gammaproteobacteria; o__Enterobacteriales; f__Enterobacteriaceae; unclassified; unclassified	0	0	0	3	1	0	0	3	1	5	1	3	0	0	0	0	0	0	3	0	0	0	24	1	0	9	54
New.ReferenceOTU1800	k__Bacteria; p__Firmicutes; c__Bacilli; o__Bacillales; unclassified; unclassified; unclassified	0	0	0	0	0	1	0	0	7	0	0	213	0	0	0	0	0	23	0	0	0	12	0	0	0	126	382
New.ReferenceOTU1804	k__Bacteria; p__Firmicutes; c__Bacilli; o__Lactobacillales; f__Enterococcaceae; unclassified; unclassified	0	0	0	0	0	0	0	1	0	1199	1	0	0	0	0	0	0	0	0	0	0	0	0	0	0	0	1201
New.ReferenceOTU1806	k__Bacteria; p__Firmicutes; c__Bacilli; o__Lactobacillales; f__Streptococcaceae; g__Streptococcus; s__infantis	33	0	0	56	0	0	0	23	0	0	0	1	0	0	672	0	0	0	0	0	0	0	19	0	0	5	809
New.ReferenceOTU1808	k__Bacteria; p__Proteobacteria; c__Alphaproteobacteria; o__Rhizobiales; unclassified; unclassified; unclassified	0	0	0	0	0	0	0	0	0	0	0	96	0	518	0	0	0	0	0	0	0	0	0	0	0	4	618
New.ReferenceOTU1815	k__Bacteria; unclassified; unclassified; unclassified; unclassified; unclassified; unclassified	29	16	17	0	15	0	0	1	6	0	1	49	2	1	1	11	80	0	0	0	5	0	72	2	0	21	329
New.ReferenceOTU1817	k__Bacteria; p__Firmicutes; c__Bacilli; o__Bacillales; f__Staphylococcaceae; g__Staphylococcus; unclassified	0	0	0	0	0	4	0	0	160	0	0	41	0	7	0	0	0	80	0	0	0	64	0	0	0	214	570
New.ReferenceOTU1823	k__Bacteria; p__Firmicutes; c__Bacilli; o__Lactobacillales; f__Streptococcaceae; g__Streptococcus; unclassified	426	0	0	38	0	0	0	49	0	0	0	3	0	1	335	2	1	0	0	0	0	0	109	0	0	8	972
New.ReferenceOTU1838	k__Bacteria; p__Firmicutes; c__Bacilli; o__Lactobacillales; f__Enterococcaceae; g__Enterococcus; unclassified	0	0	0	0	0	0	0	0	0	1280	5	0	0	0	0	0	0	0	0	0	0	0	0	0	1	0	1286
New.ReferenceOTU1839	k__Bacteria; p__Firmicutes; c__Bacilli; o__Bacillales; f__Bacillaceae; g__Bacillus; unclassified	0	0	0	0	0	0	0	0	0	0	0	0	282	8	0	0	0	0	0	0	85	0	0	0	0	0	375
New.ReferenceOTU1850	k__Bacteria; p__Firmicutes; c__Bacilli; o__Bacillales; unclassified; unclassified; unclassified	0	0	0	0	0	0	0	0	0	0	0	0	159	3	0	0	0	0	0	0	69	0	0	0	0	0	231
New.ReferenceOTU1861	k__Bacteria; p__Proteobacteria; c__Gammaproteobacteria; o__Pasteurellales; f__Pasteurellaceae; g__Haemophilus; s__influenzae	0	0	0	0	0	0	0	0	0	0	0	0	26	0	0	0	0	0	0	0	0	0	2	2617	0	2	2647
New.ReferenceOTU1863	k__Bacteria; p__Firmicutes; c__Bacilli; o__Bacillales; unclassified; unclassified; unclassified	0	0	1713	0	0	0	0	0	0	0	0	0	0	0	0	0	0	1	0	0	0	0	0	0	0	3	1717
New.ReferenceOTU1867	k__Bacteria; unclassified; unclassified; unclassified; unclassified; unclassified; unclassified	0	0	0	0	0	0	0	0	0	0	0	0	0	0	0	0	275	0	0	0	0	0	0	0	0	0	275
New.ReferenceOTU1869	k__Bacteria; p__Firmicutes; c__Bacilli; o__Lactobacillales; f__Streptococcaceae; g__Streptococcus; unclassified	0	0	0	6	0	0	0	35	0	0	0	0	0	0	23	0	0	0	0	0	0	0	784	0	0	4	852
New.ReferenceOTU1876	k__Bacteria; unclassified; unclassified; unclassified; unclassified; unclassified; unclassified	0	0	0	0	0	0	0	505	0	0	0	0	0	0	21	0	0	0	0	0	0	0	0	0	0	0	526
New.ReferenceOTU1883	k__Bacteria; p__Proteobacteria; c__Alphaproteobacteria; o__Rhizobiales; f__Methylobacteriaceae; g__Methylobacterium; s__organophilum	0	0	0	0	0	0	0	0	0	0	0	643	0	1207	0	0	0	0	0	0	0	0	0	0	0	25	1875
New.ReferenceOTU1890	k__Bacteria; p__Firmicutes; c__Bacilli; o__Lactobacillales; f__Streptococcaceae; g__Streptococcus; unclassified	0	0	0	1	0	0	0	3	0	0	20	0	0	0	0	0	0	0	0	0	0	0	257	0	0	3	284
New.ReferenceOTU1894	k__Bacteria; p__Proteobacteria; unclassified; unclassified; unclassified; unclassified; unclassified	0	0	0	0	0	0	0	0	0	0	0	0	0	2381	0	0	0	0	0	0	0	0	0	0	0	0	2381
New.ReferenceOTU190	k__Bacteria; p__Proteobacteria; unclassified; unclassified; unclassified; unclassified; unclassified	0	0	0	0	0	0	0	0	0	0	0	0	2	0	0	0	0	0	0	0	0	0	0	270	0	0	272
New.ReferenceOTU1901	k__Bacteria; p__Firmicutes; c__Bacilli; o__Lactobacillales; f__Enterococcaceae; g__Enterococcus; unclassified	0	0	0	0	0	0	0	0	0	632	4	0	0	0	0	0	0	0	0	0	0	0	0	0	0	0	636
New.ReferenceOTU1919	k__Bacteria; p__Firmicutes; c__Bacilli; o__Lactobacillales; unclassified; unclassified; unclassified	0	0	0	0	0	0	0	0	0	378	0	0	0	0	0	0	0	0	0	0	0	0	0	0	0	0	378
New.ReferenceOTU1923	k__Bacteria; p__Firmicutes; c__Bacilli; o__Lactobacillales; f__Enterococcaceae; g__Enterococcus; unclassified	0	93	0	0	0	0	0	0	0	2378	11	0	0	0	0	0	0	0	1	0	0	0	0	0	1	0	2484
New.ReferenceOTU1935	k__Bacteria; p__Proteobacteria; c__Gammaproteobacteria; o__Pseudomonadales; f__Pseudomonadaceae; g__Pseudomonas; unclassified	0	0	0	0	0	0	0	0	0	0	0	4709	0	0	0	0	0	0	6	0	0	0	0	0	0	11	4726
New.ReferenceOTU1943	k__Bacteria; p__Firmicutes; c__Bacilli; o__Lactobacillales; unclassified; unclassified; unclassified	0	1	0	0	0	0	0	0	0	1369	0	0	0	0	0	0	0	0	0	0	0	0	0	0	0	0	1370
New.ReferenceOTU1945	k__Bacteria; p__Firmicutes; c__Bacilli; o__Lactobacillales; unclassified; unclassified; unclassified	0	0	0	0	0	0	0	0	0	1650	14	0	0	0	0	0	0	0	0	0	0	0	1	0	2	0	1667
New.ReferenceOTU1946	k__Bacteria; p__Firmicutes; c__Bacilli; unclassified; unclassified; unclassified; unclassified	0	0	0	0	0	0	0	0	0	365	0	0	0	0	0	0	0	0	0	0	0	0	0	0	0	0	365
New.ReferenceOTU1950	unknown; unclassified; unclassified; unclassified; unclassified; unclassified; unclassified	0	0	0	0	0	0	0	60	21	12	46	40	20	15	3	0	0	0	0	0	0	0	62	13	19	35	346
New.ReferenceOTU196	k__Bacteria; p__Firmicutes; c__Bacilli; o__Lactobacillales; f__Streptococcaceae; g__Streptococcus; unclassified	0	0	0	0	0	0	0	0	3	0	264	0	0	0	0	0	0	0	0	0	0	0	0	0	0	0	267
New.ReferenceOTU1968	k__Bacteria; p__Firmicutes; c__Bacilli; o__Bacillales; unclassified; unclassified; unclassified	0	0	1	0	0	0	0	0	3	0	1	134	0	0	0	0	0	123	0	0	0	29	0	0	0	3820	4111
New.ReferenceOTU1969	k__Bacteria; p__Firmicutes; c__Bacilli; o__Bacillales; f__Staphylococcaceae; g__Staphylococcus; unclassified	0	0	0	0	1	24	0	1	482	0	0	97	0	25	0	0	0	445	18	0	1	158	0	0	0	459	1711
New.ReferenceOTU1971	k__Bacteria; p__Firmicutes; c__Bacilli; o__Lactobacillales; f__Enterococcaceae; g__Enterococcus; unclassified	0	377	0	0	0	0	0	0	0	0	0	0	0	0	0	0	0	0	0	0	0	0	0	0	0	0	377
New.ReferenceOTU1975	k__Bacteria; p__Proteobacteria; c__Gammaproteobacteria; unclassified; unclassified; unclassified; unclassified	0	0	0	0	0	0	0	0	0	0	0	0	0	0	0	0	0	0	0	0	0	0	0	0	1444	0	1444
New.ReferenceOTU1978	k__Bacteria; p__Firmicutes; c__Bacilli; o__Bacillales; unclassified; unclassified; unclassified	0	0	0	0	0	1	0	0	1655	0	0	0	0	58	0	0	0	0	0	0	0	0	0	0	0	0	1714
New.ReferenceOTU1981	k__Bacteria; p__Proteobacteria; c__Gammaproteobacteria; o__Pseudomonadales; f__Pseudomonadaceae; g__Pseudomonas; unclassified	0	0	0	0	0	0	0	0	0	0	0	1139	0	0	0	0	0	0	62	0	0	0	0	0	0	38	1239
New.ReferenceOTU199	k__Bacteria; p__Firmicutes; c__Bacilli; o__Lactobacillales; f__Enterococcaceae; g__Enterococcus; unclassified	0	0	0	0	0	0	0	0	0	320	2	0	0	0	0	0	0	0	0	0	0	0	0	0	0	0	322
New.ReferenceOTU1991	k__Bacteria; p__Firmicutes; c__Bacilli; o__Bacillales; unclassified; unclassified; unclassified	0	0	0	0	0	0	0	0	0	0	0	0	0	0	0	0	0	1	0	0	0	0	0	0	0	243	244
New.ReferenceOTU2014	k__Bacteria; p__Actinobacteria; c__Actinobacteria; o__Actinomycetales; f__Microbacteriaceae; unclassified; unclassified	0	0	0	0	0	0	0	0	0	0	0	0	0	0	0	0	165	0	0	0	0	0	0	0	0	0	165
New.ReferenceOTU2021	k__Bacteria; p__Firmicutes; c__Bacilli; o__Bacillales; f__Bacillaceae; g__Bacillus; unclassified	0	0	0	0	0	0	0	0	0	0	0	0	288	6	0	0	0	0	0	0	172	0	0	0	0	0	466
New.ReferenceOTU2022	k__Bacteria; p__Firmicutes; c__Bacilli; unclassified; unclassified; unclassified; unclassified	0	0	0	18	0	0	0	0	0	0	208	3	0	0	0	0	0	0	0	0	0	0	1777	0	0	3	2009
New.ReferenceOTU2040	k__Bacteria; p__Proteobacteria; c__Gammaproteobacteria; unclassified; unclassified; unclassified; unclassified	0	0	0	0	0	0	0	0	0	0	0	0	7	0	0	0	0	0	0	0	0	0	0	1686	0	0	1693
New.ReferenceOTU2041	k__Bacteria; unclassified; unclassified; unclassified; unclassified; unclassified; unclassified	0	0	0	0	0	0	0	0	0	0	8	3	0	0	0	0	0	0	0	0	0	0	10	0	0	527	548
New.ReferenceOTU2042	k__Bacteria; p__Firmicutes; c__Bacilli; o__Lactobacillales; f__Streptococcaceae; g__Streptococcus; unclassified	0	0	0	16	0	0	0	31	0	0	0	0	0	0	325	0	0	0	0	0	0	0	15	0	0	9	396
New.ReferenceOTU2046	k__Bacteria; p__Proteobacteria; c__Gammaproteobacteria; o__Enterobacteriales; f__Enterobacteriaceae; unclassified; unclassified	0	0	0	0	0	0	0	0	0	0	0	0	0	0	0	0	0	0	0	0	0	0	0	0	0	0	0
New.ReferenceOTU2048	k__Bacteria; p__Proteobacteria; c__Gammaproteobacteria; o__Pseudomonadales; f__Pseudomonadaceae; unclassified; unclassified	0	0	0	0	0	0	0	0	0	0	0	0	0	0	0	0	0	0	1	0	0	0	0	0	0	10	11
New.ReferenceOTU2050	k__Bacteria; p__Firmicutes; c__Bacilli; o__Lactobacillales; f__Streptococcaceae; g__Streptococcus; s__infantis	0	0	0	9	0	0	0	96	1	0	30	1	0	0	21	0	0	0	0	0	0	0	191	0	0	1	350
New.ReferenceOTU2055	k__Bacteria; p__Firmicutes; c__Bacilli; unclassified; unclassified; unclassified; unclassified	0	0	0	0	0	0	0	1	0	6447	0	0	0	0	0	0	0	0	1	0	0	0	0	0	0	0	6449
New.ReferenceOTU2061	k__Bacteria; p__Firmicutes; c__Bacilli; unclassified; unclassified; unclassified; unclassified	0	0	0	0	0	0	0	690	0	0	0	0	0	0	3	0	0	0	0	0	0	0	0	0	0	0	693
New.ReferenceOTU2063	k__Bacteria; p__Firmicutes; c__Bacilli; o__Bacillales; f__Bacillaceae; g__Bacillus; unclassified	0	0	0	0	0	0	0	0	0	0	0	0	5329	122	0	0	0	0	1	0	1793	0	0	0	0	0	7245
New.ReferenceOTU2072	k__Bacteria; p__Firmicutes; c__Bacilli; o__Bacillales; f__Bacillaceae; g__Bacillus; unclassified	0	0	0	0	0	0	0	0	0	0	0	0	1783	22	0	0	0	0	0	0	1481	0	0	0	0	0	3286
New.ReferenceOTU2079	k__Bacteria; p__Firmicutes; c__Bacilli; o__Lactobacillales; f__Enterococcaceae; g__Enterococcus; unclassified	0	301	0	0	0	0	0	0	0	2045	11	0	0	0	0	0	0	0	0	0	0	0	0	0	0	0	2357
New.ReferenceOTU2082	k__Bacteria; p__Firmicutes; c__Bacilli; o__Bacillales; f__Bacillaceae; g__Bacillus; unclassified	0	0	0	0	0	0	0	0	0	0	0	0	536	8	0	0	0	0	0	0	516	0	0	1	0	0	1061
New.ReferenceOTU2100	k__Bacteria; p__Firmicutes; unclassified; unclassified; unclassified; unclassified; unclassified	0	0	0	0	0	0	0	2524	0	0	0	0	0	0	422	0	0	0	0	0	0	0	7	0	0	1	2954
New.ReferenceOTU2109	k__Bacteria; unclassified; unclassified; unclassified; unclassified; unclassified; unclassified	0	0	0	0	0	0	0	0	0	0	0	1	0	0	0	0	0	1	0	0	0	0	0	0	0	352	354
New.ReferenceOTU2114	k__Bacteria; p__Proteobacteria; unclassified; unclassified; unclassified; unclassified; unclassified	0	0	0	0	0	0	0	0	0	0	0	829	0	0	0	0	0	0	0	0	0	0	0	0	0	0	829
New.ReferenceOTU2120	k__Bacteria; p__Firmicutes; c__Bacilli; o__Bacillales; unclassified; unclassified; unclassified	0	0	0	0	0	0	0	0	0	0	0	0	1348	3	0	0	0	0	0	0	68	0	0	0	0	0	1419
New.ReferenceOTU2121	k__Bacteria; unclassified; unclassified; unclassified; unclassified; unclassified; unclassified	0	0	0	4	0	0	0	0	0	0	11	5	0	1	0	0	0	0	0	0	0	0	4888	0	0	49	4958
New.ReferenceOTU2123	k__Bacteria; p__Firmicutes; c__Bacilli; o__Lactobacillales; f__Streptococcaceae; g__Streptococcus; unclassified	0	0	0	77	0	0	0	45	0	0	0	1	0	0	631	0	0	0	1	0	0	0	35	0	0	12	802
New.ReferenceOTU2125	k__Bacteria; p__Firmicutes; c__Bacilli; o__Bacillales; f__Bacillaceae; g__Bacillus; unclassified	0	0	0	0	0	0	0	0	0	0	0	0	1318	36	0	0	0	0	0	0	802	0	0	0	0	0	2156
New.ReferenceOTU2126	k__Bacteria; p__Firmicutes; c__Bacilli; o__Lactobacillales; f__Streptococcaceae; g__Streptococcus; s__infantis	0	0	0	22	0	0	0	54	0	0	1	0	0	1	94	0	0	0	2	0	0	0	66	0	0	1	241
New.ReferenceOTU2132	k__Bacteria; p__Firmicutes; c__Bacilli; o__Bacillales; f__Bacillaceae; g__Bacillus; unclassified	0	0	0	0	0	0	0	0	0	0	0	1	399	2	0	0	0	0	0	0	562	0	0	0	0	0	964
New.ReferenceOTU2134	k__Bacteria; p__Proteobacteria; c__Alphaproteobacteria; o__Rhizobiales; unclassified; unclassified; unclassified	0	0	0	0	0	0	0	0	0	0	0	107	0	156	0	0	0	0	0	0	0	0	1	0	0	9	273
New.ReferenceOTU2138	k__Bacteria; p__Firmicutes; c__Bacilli; o__Bacillales; f__Staphylococcaceae; g__Staphylococcus; unclassified	0	0	0	0	0	4	0	0	103	0	0	24	0	2	0	0	0	106	4	0	0	50	0	0	0	98	391
New.ReferenceOTU2140	k__Bacteria; p__Firmicutes; c__Bacilli; o__Bacillales; unclassified; unclassified; unclassified	0	0	0	0	0	0	0	0	0	0	0	48	0	0	0	0	0	440	0	0	0	6	1	0	0	782	1277
New.ReferenceOTU2141	k__Bacteria; p__Proteobacteria; c__Gammaproteobacteria; o__Enterobacteriales; f__Enterobacteriaceae; unclassified; unclassified	0	0	0	2	0	0	0	3	0	1	1	2	0	0	0	0	0	0	1	0	0	0	16	1	0	9	36
New.ReferenceOTU2143	k__Bacteria; p__Firmicutes; c__Bacilli; o__Bacillales; unclassified; unclassified; unclassified	0	0	0	0	2	0	0	0	0	0	0	22	0	0	0	0	0	42	0	0	0	2	0	0	0	1196	1264
New.ReferenceOTU2144	k__Bacteria; p__Proteobacteria; c__Gammaproteobacteria; o__Enterobacteriales; f__Enterobacteriaceae; unclassified; unclassified	0	0	0	0	0	0	0	0	0	2	0	2	0	0	0	0	0	0	2	1	0	0	0	0	0	0	7
New.ReferenceOTU2145	k__Bacteria; p__Firmicutes; c__Bacilli; o__Gemellales; f__Gemellaceae; g__Gemella; unclassified	0	0	0	0	0	0	0	0	0	0	0	0	0	0	0	1410	0	0	0	0	0	0	0	1	0	0	1411
New.ReferenceOTU2147	k__Bacteria; p__Firmicutes; c__Bacilli; o__Bacillales; unclassified; unclassified; unclassified	0	0	0	0	3	0	0	0	0	0	0	20	0	0	0	0	0	537	0	0	0	6	0	0	0	393	959
New.ReferenceOTU2156	k__Bacteria; p__Firmicutes; c__Bacilli; o__Lactobacillales; f__Streptococcaceae; g__Streptococcus; unclassified	0	0	0	0	0	0	0	0	0	0	0	0	0	0	0	0	0	0	0	0	0	0	589	0	0	0	589
New.ReferenceOTU2158	k__Bacteria; unclassified; unclassified; unclassified; unclassified; unclassified; unclassified	8	7	6	0	57	0	1	4	6	0	0	151	3	3	1	19	12	2	0	0	3	0	55	0	0	43	381
New.ReferenceOTU2196	k__Bacteria; p__Firmicutes; c__Bacilli; unclassified; unclassified; unclassified; unclassified	0	0	0	0	0	0	0	229	0	0	0	0	0	0	309	0	0	0	1	0	0	0	25	0	0	3	567
New.ReferenceOTU2200	k__Bacteria; p__Firmicutes; c__Bacilli; o__Lactobacillales; f__Enterococcaceae; unclassified; unclassified	0	0	0	0	0	0	0	0	0	309	1	0	0	0	0	0	0	0	0	0	0	0	0	0	0	0	310
New.ReferenceOTU2202	k__Bacteria; p__Firmicutes; c__Bacilli; o__Lactobacillales; f__Streptococcaceae; g__Streptococcus; unclassified	0	0	0	0	0	0	0	4	0	0	16	0	0	0	3	0	0	0	0	0	0	0	427	0	0	4	454
New.ReferenceOTU221	k__Bacteria; unclassified; unclassified; unclassified; unclassified; unclassified; unclassified	0	0	0	0	0	0	0	0	0	0	1	0	0	0	0	0	0	0	0	0	0	0	872	0	0	0	873
New.ReferenceOTU2215	k__Bacteria; p__Firmicutes; c__Bacilli; unclassified; unclassified; unclassified; unclassified	0	0	0	0	0	0	0	0	0	0	0	0	844	3	0	0	0	0	0	0	54	0	0	0	0	0	901
New.ReferenceOTU2224	k__Bacteria; p__Firmicutes; c__Bacilli; o__Bacillales; f__Staphylococcaceae; g__Staphylococcus; unclassified	0	0	0	0	0	5	0	0	68	0	0	13	0	1	0	0	0	96	6	0	0	44	0	0	0	94	327
New.ReferenceOTU223	k__Bacteria; unclassified; unclassified; unclassified; unclassified; unclassified; unclassified	0	0	0	0	0	0	0	38	1	0	0	0	0	0	221	0	0	0	0	0	0	0	0	0	0	2	262
New.ReferenceOTU2231	k__Bacteria; p__Proteobacteria; c__Gammaproteobacteria; o__Enterobacteriales; f__Enterobacteriaceae; g__Escherichia; s__coli	0	0	0	1	0	0	0	1	0	0	0	0	0	0	0	0	0	0	3	0	0	0	1	0	229	0	235
New.ReferenceOTU2233	k__Bacteria; p__Proteobacteria; c__Gammaproteobacteria; o__Pasteurellales; f__Pasteurellaceae; g__Haemophilus; s__influenzae	0	0	0	0	0	0	0	0	0	0	0	0	6	0	0	0	0	0	0	0	0	0	0	1364	0	1	1371
New.ReferenceOTU2237	k__Bacteria; unclassified; unclassified; unclassified; unclassified; unclassified; unclassified	0	0	0	0	0	0	0	0	0	0	0	0	0	0	0	0	0	0	0	0	0	0	258	0	0	0	258
New.ReferenceOTU2238	k__Bacteria; p__Firmicutes; c__Bacilli; o__Lactobacillales; unclassified; unclassified; unclassified	0	0	0	0	0	0	0	158	1	0	0	0	0	0	2460	0	0	0	0	0	0	0	0	0	0	0	2619
New.ReferenceOTU2246	k__Bacteria; p__Proteobacteria; c__Gammaproteobacteria; o__Enterobacteriales; f__Enterobacteriaceae; unclassified; unclassified	0	0	0	0	0	0	0	0	0	0	0	0	0	0	0	0	0	0	0	0	0	0	0	0	0	0	0
New.ReferenceOTU2257	k__Bacteria; p__Firmicutes; c__Bacilli; o__Bacillales; unclassified; unclassified; unclassified	0	0	3	0	0	8	0	0	361	0	0	15	0	6	0	0	0	9	2	0	0	8	0	0	0	23	435
New.ReferenceOTU2273	k__Bacteria; p__Firmicutes; c__Bacilli; o__Lactobacillales; f__Streptococcaceae; g__Streptococcus; unclassified	0	0	0	9	0	0	0	1052	0	0	60	0	0	0	371	0	0	0	1	0	0	0	270	2	0	1	1766
New.ReferenceOTU2284	k__Bacteria; p__Firmicutes; c__Bacilli; o__Lactobacillales; f__Streptococcaceae; g__Streptococcus; unclassified	0	0	0	0	0	0	0	0	4	1	290	0	0	0	0	0	0	0	0	0	0	0	0	0	0	0	295
New.ReferenceOTU2291	k__Bacteria; p__Proteobacteria; c__Gammaproteobacteria; o__Pasteurellales; f__Pasteurellaceae; g__Haemophilus; s__influenzae	0	0	0	0	0	0	0	0	0	0	0	0	5	0	0	0	0	0	0	0	0	0	0	420	0	0	425
New.ReferenceOTU2295	k__Bacteria; p__Firmicutes; c__Bacilli; o__Bacillales; f__Bacillaceae; g__Bacillus; unclassified	0	0	0	0	0	0	0	0	0	0	0	0	941	9	0	0	0	0	0	0	656	0	0	0	0	0	1606
New.ReferenceOTU2297	k__Bacteria; p__Firmicutes; c__Bacilli; unclassified; unclassified; unclassified; unclassified	0	0	0	0	0	0	0	0	0	0	0	0	894	21	0	0	0	0	1	0	284	0	0	0	0	1	1201
New.ReferenceOTU2298	k__Bacteria; p__Firmicutes; c__Bacilli; o__Lactobacillales; f__Streptococcaceae; g__Streptococcus; s__infantis	0	0	0	11	0	0	0	188	1	0	3	1	0	0	108	0	0	0	0	0	0	0	215	0	0	0	527
New.ReferenceOTU230	k__Bacteria; p__Proteobacteria; c__Gammaproteobacteria; o__Enterobacteriales; f__Enterobacteriaceae; g__Escherichia; s__coli	0	0	0	0	1	0	0	0	0	0	0	0	0	0	0	0	0	0	2	1	0	0	2	0	159	1	166
New.ReferenceOTU2307	k__Bacteria; unclassified; unclassified; unclassified; unclassified; unclassified; unclassified	0	0	0	3	0	0	0	0	0	0	2	0	0	0	22	0	0	0	0	0	0	0	77	0	0	121	225
New.ReferenceOTU2309	k__Bacteria; p__Firmicutes; c__Bacilli; o__Lactobacillales; f__Streptococcaceae; g__Streptococcus; unclassified	0	0	0	0	0	0	0	0	2	0	254	0	0	0	0	0	0	0	0	0	0	0	0	0	0	0	256
New.ReferenceOTU2315	k__Bacteria; p__Firmicutes; c__Bacilli; unclassified; unclassified; unclassified; unclassified	0	0	0	0	0	0	0	0	0	1081	0	0	0	0	0	0	0	0	0	0	0	0	0	0	0	0	1081
New.ReferenceOTU232	k__Bacteria; p__Proteobacteria; c__Gammaproteobacteria; o__Enterobacteriales; f__Enterobacteriaceae; g__Escherichia; s__coli	0	0	0	0	0	0	0	4	0	0	2	0	0	0	0	0	0	0	1	0	0	0	0	0	259	0	266
New.ReferenceOTU2327	k__Bacteria; p__Firmicutes; c__Bacilli; o__Bacillales; unclassified; unclassified; unclassified	0	0	5	0	0	2	0	0	192	0	0	19	0	1	0	0	0	2	0	0	0	10	0	0	0	53	284
New.ReferenceOTU2328	k__Bacteria; p__Proteobacteria; c__Gammaproteobacteria; o__Enterobacteriales; f__Enterobacteriaceae; g__Shigella; s__sonnei	0	0	0	0	0	0	0	5	0	0	0	0	0	0	0	0	0	0	2	0	0	0	1	0	158	0	166
New.ReferenceOTU2336	k__Bacteria; p__Firmicutes; c__Bacilli; o__Lactobacillales; f__Streptococcaceae; g__Streptococcus; unclassified	192	0	0	39	0	0	0	170	0	0	0	3	0	4	845	1	0	0	0	0	0	0	223	0	0	21	1498
New.ReferenceOTU2339	k__Bacteria; p__Firmicutes; c__Bacilli; o__Bacillales; unclassified; unclassified; unclassified	0	0	0	0	0	0	0	0	1	0	0	41	0	0	0	0	0	139	0	0	0	3	0	0	0	231	415
New.ReferenceOTU2344	k__Bacteria; p__Proteobacteria; c__Gammaproteobacteria; o__Enterobacteriales; f__Enterobacteriaceae; g__Escherichia; s__coli	0	0	0	0	0	0	0	5	0	2	0	0	0	0	0	0	0	0	1	1	0	0	0	0	316	0	325
New.ReferenceOTU2365	k__Bacteria; p__Firmicutes; c__Bacilli; o__Bacillales; f__Bacillaceae; g__Bacillus; unclassified	0	0	0	0	0	0	0	0	0	0	0	0	474	11	0	0	0	0	0	0	422	0	0	0	0	0	907
New.ReferenceOTU2368	k__Bacteria; p__Firmicutes; c__Bacilli; o__Bacillales; f__Staphylococcaceae; g__Staphylococcus; unclassified	0	0	0	0	0	6	0	0	115	0	0	22	0	10	0	0	0	47	0	0	0	37	0	0	0	125	362
New.ReferenceOTU2369	k__Bacteria; p__Firmicutes; c__Bacilli; o__Bacillales; f__Bacillaceae; g__Bacillus; unclassified	0	0	0	0	0	0	0	0	0	0	0	0	683	2	0	0	0	0	0	0	349	0	0	0	0	0	1034
New.ReferenceOTU2373	k__Bacteria; p__Firmicutes; unclassified; unclassified; unclassified; unclassified; unclassified	0	0	0	0	0	0	0	1	0	2382	0	0	0	0	0	0	0	0	1	0	0	0	0	0	0	0	2384
New.ReferenceOTU2376	k__Bacteria; p__Firmicutes; c__Bacilli; o__Lactobacillales; unclassified; unclassified; unclassified	0	0	0	16	0	0	0	5	0	0	257	0	0	1	0	0	0	0	0	0	0	0	6987	0	0	6	7272
New.ReferenceOTU2386	k__Bacteria; p__Proteobacteria; c__Gammaproteobacteria; o__Pasteurellales; f__Pasteurellaceae; g__Haemophilus; s__influenzae	0	0	0	0	0	0	0	0	0	1	0	0	3	0	0	0	0	0	0	0	0	0	0	693	0	0	697
New.ReferenceOTU2389	k__Bacteria; unclassified; unclassified; unclassified; unclassified; unclassified; unclassified	0	0	0	0	0	0	0	0	0	0	1	0	0	0	1	0	0	0	0	0	0	0	8	0	0	359	369
New.ReferenceOTU2396	k__Bacteria; p__Proteobacteria; c__Gammaproteobacteria; o__Enterobacteriales; f__Enterobacteriaceae; g__Escherichia; s__coli	0	0	0	0	0	0	0	3	0	4	0	1	0	0	0	0	0	0	3	0	0	0	5	0	277	1	294
New.ReferenceOTU2397	k__Bacteria; p__Firmicutes; c__Bacilli; o__Bacillales; unclassified; unclassified; unclassified	0	0	0	0	0	0	0	0	0	0	0	0	0	0	0	0	0	0	0	0	0	0	0	0	0	440	440
New.ReferenceOTU2403	k__Bacteria; p__Proteobacteria; c__Gammaproteobacteria; unclassified; unclassified; unclassified; unclassified	0	0	0	0	0	0	577	0	0	0	0	0	0	0	0	0	0	0	0	0	0	0	0	0	0	0	577
New.ReferenceOTU2415	k__Bacteria; p__Firmicutes; c__Bacilli; o__Bacillales; f__Staphylococcaceae; g__Staphylococcus; unclassified	0	0	0	0	1	38	0	1	520	0	1	142	1	109	0	0	0	522	18	0	0	151	0	0	0	620	2124
New.ReferenceOTU2423	k__Bacteria; unclassified; unclassified; unclassified; unclassified; unclassified; unclassified	0	0	0	0	0	0	0	0	0	0	3	0	0	0	0	0	0	0	0	0	0	0	631	0	0	7	641
New.ReferenceOTU2430	k__Bacteria; p__Proteobacteria; c__Gammaproteobacteria; o__Pasteurellales; f__Pasteurellaceae; g__Haemophilus; s__influenzae	0	0	0	0	0	0	0	0	0	0	0	0	7	0	0	0	0	0	0	0	0	0	1	311	0	0	319
New.ReferenceOTU2442	k__Bacteria; p__Proteobacteria; c__Gammaproteobacteria; unclassified; unclassified; unclassified; unclassified	0	0	0	0	0	0	301	0	0	0	0	0	0	0	0	0	0	0	0	0	0	0	0	0	0	0	301
New.ReferenceOTU2445	k__Bacteria; p__Proteobacteria; c__Alphaproteobacteria; o__Rhizobiales; f__Methylobacteriaceae; g__Methylobacterium; unclassified	0	1	0	0	0	0	0	0	0	0	0	0	0	0	0	0	1584	0	1	0	0	0	0	0	0	0	1586
New.ReferenceOTU246	k__Bacteria; p__Firmicutes; c__Bacilli; o__Bacillales; f__Bacillaceae; g__Bacillus; unclassified	0	0	0	0	0	0	0	0	0	0	0	0	636	17	0	0	0	0	0	0	236	0	0	0	0	0	889
New.ReferenceOTU2460	k__Bacteria; p__Proteobacteria; c__Gammaproteobacteria; o__Enterobacteriales; f__Enterobacteriaceae; g__Escherichia; s__coli	0	0	0	0	0	0	0	1	1	2	0	1	0	0	0	0	0	0	3	0	0	0	0	0	336	1	345
New.ReferenceOTU2462	k__Bacteria; p__Proteobacteria; c__Gammaproteobacteria; o__Pasteurellales; f__Pasteurellaceae; unclassified; unclassified	0	0	0	0	0	0	0	0	0	0	0	0	19	0	0	0	0	0	0	0	0	0	0	1357	0	1	1377
New.ReferenceOTU2473	k__Bacteria; p__Firmicutes; c__Bacilli; o__Bacillales; unclassified; unclassified; unclassified	0	0	0	0	0	0	0	0	0	0	0	1	0	0	0	0	0	3	0	0	0	1	0	0	0	412	417
New.ReferenceOTU2482	unknown; unclassified; unclassified; unclassified; unclassified; unclassified; unclassified	18	9	18	1	30	0	1	29	19	4	6	4	1	2	0	2	52	1	0	0	3	0	110	3	0	73	386
New.ReferenceOTU2491	k__Bacteria; p__Proteobacteria; c__Alphaproteobacteria; o__Rhizobiales; unclassified; unclassified; unclassified	0	0	0	0	0	0	0	0	0	0	0	78	0	669	0	0	0	0	0	0	0	0	0	0	0	3	750
New.ReferenceOTU2494	k__Bacteria; p__Firmicutes; c__Bacilli; o__Bacillales; f__Bacillaceae; g__Bacillus; unclassified	0	0	0	0	0	0	0	0	0	0	0	0	215	3	0	0	0	0	0	0	32	0	0	0	0	0	250
New.ReferenceOTU2495	k__Bacteria; p__Firmicutes; c__Bacilli; unclassified; unclassified; unclassified; unclassified	0	0	0	0	0	0	0	0	0	0	2	0	0	0	0	0	0	0	0	0	0	0	488	0	0	0	490
New.ReferenceOTU25	k__Bacteria; p__Firmicutes; c__Bacilli; o__Bacillales; f__Bacillaceae; g__Bacillus; unclassified	0	0	0	0	0	0	0	0	0	0	0	0	919	6	0	0	0	0	0	0	879	0	0	0	0	0	1804
New.ReferenceOTU250	k__Bacteria; p__Proteobacteria; unclassified; unclassified; unclassified; unclassified; unclassified	0	0	0	0	0	0	0	0	0	0	0	890	0	0	0	0	0	0	0	0	0	0	0	0	0	2	892
New.ReferenceOTU2502	k__Bacteria; p__Firmicutes; c__Bacilli; o__Bacillales; f__Staphylococcaceae; g__Staphylococcus; unclassified	0	0	0	0	0	13	0	0	304	0	0	65	0	2	0	0	0	113	3	0	0	55	0	0	0	311	866
New.ReferenceOTU2503	k__Bacteria; p__Proteobacteria; c__Gammaproteobacteria; o__Pasteurellales; f__Pasteurellaceae; unclassified; unclassified	0	0	0	0	0	0	0	0	0	0	0	0	11	0	0	0	0	0	0	0	0	0	0	1797	0	0	1808
New.ReferenceOTU2509	k__Bacteria; p__Firmicutes; c__Bacilli; o__Lactobacillales; f__Enterococcaceae; g__Enterococcus; s__sulfureus	0	9955	0	0	0	0	0	0	0	0	0	0	0	0	0	0	0	0	0	0	0	0	0	0	0	0	9955
New.ReferenceOTU2511	k__Bacteria; p__Proteobacteria; c__Gammaproteobacteria; o__Pseudomonadales; f__Pseudomonadaceae; g__Pseudomonas; s__mendocina	0	0	0	0	0	0	0	1	0	0	1	2770	0	0	0	0	0	0	5	0	0	0	0	0	0	27	2804
New.ReferenceOTU2513	k__Bacteria; p__Proteobacteria; c__Gammaproteobacteria; o__Pasteurellales; f__Pasteurellaceae; g__Haemophilus; s__influenzae	0	0	0	0	0	0	0	0	0	0	0	0	40	0	0	0	0	0	0	0	0	0	0	3943	0	0	3983
New.ReferenceOTU2517	k__Bacteria; p__Firmicutes; c__Bacilli; o__Bacillales; f__Bacillaceae; g__Bacillus; unclassified	0	0	0	0	0	0	0	0	0	0	0	0	1480	13	0	0	0	0	0	0	984	0	0	0	0	0	2477
New.ReferenceOTU2522	k__Bacteria; p__Firmicutes; c__Bacilli; o__Bacillales; unclassified; unclassified; unclassified	0	0	28838	0	0	0	0	0	0	0	0	0	0	0	0	0	0	0	0	0	0	0	0	0	0	2	28840
New.ReferenceOTU253	k__Bacteria; p__Proteobacteria; c__Gammaproteobacteria; o__Enterobacteriales; f__Enterobacteriaceae; g__Escherichia; s__coli	0	0	0	0	1	0	0	7	1	4	0	0	0	0	0	0	0	0	4	1	0	0	0	1	558	2	579
New.ReferenceOTU2541	k__Bacteria; p__Firmicutes; c__Bacilli; o__Lactobacillales; f__Streptococcaceae; g__Streptococcus; unclassified	0	0	0	3	0	0	0	128	1	0	34	2	0	0	74	0	0	0	0	0	0	0	167	1	0	1	411
New.ReferenceOTU2551	k__Bacteria; unclassified; unclassified; unclassified; unclassified; unclassified; unclassified	0	0	0	0	0	0	0	0	540	0	0	0	0	0	0	0	0	0	0	0	0	0	0	0	0	0	540
New.ReferenceOTU2554	k__Bacteria; p__Proteobacteria; c__Gammaproteobacteria; o__Pseudomonadales; f__Pseudomonadaceae; unclassified; unclassified	0	0	0	0	0	0	1	0	0	0	0		0	0	0	0	0	0	9	0	0	0	0	0	0	37	47
New.ReferenceOTU2556	k__Bacteria; p__Proteobacteria; c__Gammaproteobacteria; o__Pasteurellales; f__Pasteurellaceae; g__Haemophilus; s__influenzae	0	0	0	0	0	0	0	0	0	0	0	0	13	0	0	0	0	0	0	0	0	0	0	705	0	0	718
New.ReferenceOTU2557	k__Bacteria; p__Firmicutes; c__Bacilli; o__Lactobacillales; unclassified; unclassified; unclassified	0	889	0	0	0	0	0	0	0	0	0	0	0	0	0	0	0	0	0	0	0	0	0	0	0	0	889
New.ReferenceOTU2575	k__Bacteria; p__Firmicutes; c__Bacilli; o__Lactobacillales; f__Streptococcaceae; g__Streptococcus; unclassified	0	0	0	50	0	0	0	37	0	0	0	3	0	0	886	0	0	0	0	0	0	0	42	0	0	17	1035
New.ReferenceOTU2576	k__Bacteria; p__Proteobacteria; c__Gammaproteobacteria; o__Pseudomonadales; f__Pseudomonadaceae; g__Pseudomonas; unclassified	0	0	0	0	0	0	0	0	0	0	0	298	0	0	0	0	0	0	0	0	0	0	0	0	0	23	321
New.ReferenceOTU2596	k__Bacteria; p__Proteobacteria; c__Gammaproteobacteria; o__Pseudomonadales; f__Pseudomonadaceae; g__Pseudomonas; s__mendocina	0	0	0	0	0	0	0	0	0	0	0	930	0	0	1	0	0	0	1	0	0	0	0	0	0	14	946
New.ReferenceOTU2598	k__Bacteria; p__Firmicutes; c__Bacilli; o__Lactobacillales; f__Streptococcaceae; g__Streptococcus; unclassified	3	0	0	16	0	0	0	224	1	0	0	4	0	0	642	0	0	0	1	0	0	1	439	1	0	27	1359
New.ReferenceOTU2605	k__Bacteria; p__Proteobacteria; c__Gammaproteobacteria; o__Pseudomonadales; f__Pseudomonadaceae; g__Pseudomonas; s__pseudoalcaligenes	0	0	0	0	0	0	0	0	0	0	0	2268	0	2	0	0	0	0	93	0	0	0	0	0	0	110	2473
New.ReferenceOTU2615	k__Bacteria; p__Firmicutes; c__Bacilli; o__Bacillales; unclassified; unclassified; unclassified	0	0	0	0	0	0	0	0	0	0	0	253	0	0	0	0	0	0	7	0	0	0	0	0	0	7	267
New.ReferenceOTU2627	k__Bacteria; p__Firmicutes; c__Bacilli; o__Bacillales; f__Bacillaceae; g__Bacillus; unclassified	0	0	0	0	0	0	0	0	0	0	0	0	325	6	0	0	0	0	0	0	130	0	0	0	0	0	461
New.ReferenceOTU263	k__Bacteria; p__Firmicutes; c__Bacilli; unclassified; unclassified; unclassified; unclassified	0	0	0	0	0	0	0	0	0	5092	0	0	0	0	0	0	0	0	0	0	0	0	0	0	0	0	5092
New.ReferenceOTU2631	k__Bacteria; p__Proteobacteria; c__Gammaproteobacteria; o__Enterobacteriales; f__Enterobacteriaceae; g__Escherichia; s__coli	0	0	0	0	3	0	0	21	5	21	0	1	1	0	0	0	0	0	24	0	0	0	13	3	11783	9	11884
New.ReferenceOTU2632	k__Bacteria; p__Firmicutes; c__Bacilli; o__Bacillales; f__Staphylococcaceae; g__Staphylococcus; unclassified	0	0	0	0	1	83	0	0	183	0	0	60	0	3	0	0	0	163	7	0	0	682	0	0	0	1336	2518
New.ReferenceOTU264	k__Bacteria; unclassified; unclassified; unclassified; unclassified; unclassified; unclassified	0	0	0	0	0	0	0	0	0	0	1	0	0	0	0	0	0	0	0	0	0	0	692	0	0	1	694
New.ReferenceOTU2641	k__Bacteria; p__Proteobacteria; c__Gammaproteobacteria; o__Pseudomonadales; f__Pseudomonadaceae; unclassified; unclassified	0	0	0	0	0	0	1044	0	0	0	0	0	0	0	0	0	0	0	2	0	0	0	0	0	0	0	1046
New.ReferenceOTU2642	k__Bacteria; unclassified; unclassified; unclassified; unclassified; unclassified; unclassified	0	0	0	0	0	0	0	38	1	0	0	0	0	0	796	0	0	0	0	0	0	0	0	0	0	3	838
New.ReferenceOTU2645	k__Bacteria; p__Firmicutes; c__Bacilli; o__Lactobacillales; unclassified; unclassified; unclassified	0	0	0	9	0	0	0	652	1	0	0	2	0	0	976	0	0	0	0	0	0	0	159	1	0	5	1805
New.ReferenceOTU265	unknown; unclassified; unclassified; unclassified; unclassified; unclassified; unclassified	2	15	8	0	109	0	1	4	0	0	0	3	1	1	0	16	9	1	2	0	30	9	28	0	0	14	253
New.ReferenceOTU2657	k__Bacteria; p__Firmicutes; c__Bacilli; o__Bacillales; f__Bacillaceae; g__Bacillus; unclassified	0	0	0	0	0	0	0	0	0	0	0	0	1709	12	0	0	0	0	0	0	1425	0	1	0	0	0	3147
New.ReferenceOTU2669	k__Bacteria; p__Firmicutes; c__Bacilli; unclassified; unclassified; unclassified; unclassified	0	0	0	0	0	0	0	1235	0	1	0	0	0	0	268	0	0	0	0	0	0	0	0	0	0	0	1504
New.ReferenceOTU267	k__Bacteria; unclassified; unclassified; unclassified; unclassified; unclassified; unclassified	25	9	34	0	79	0	0	25	12	0	8	161	15	8	8	13	82	0	0	0	84	11	215	4	0	103	896
New.ReferenceOTU2673	k__Bacteria; p__Firmicutes; c__Bacilli; o__Bacillales; unclassified; unclassified; unclassified	0	0	0	0	0	0	0	0	0	0	0	4	0	0	0	0	0	7	0	0	0	1	0	0	0	967	979
New.ReferenceOTU2688	k__Bacteria; p__Firmicutes; c__Bacilli; o__Bacillales; f__Bacillaceae; g__Bacillus; unclassified	0	0	0	0	0	0	0	0	0	0	0	0	1091	20	0	0	0	0	0	0	358	0	0	0	0	0	1469
New.ReferenceOTU2694	k__Bacteria; p__Firmicutes; c__Bacilli; o__Bacillales; f__Bacillaceae; g__Bacillus; unclassified	0	0	0	0	0	0	0	0	0	0	0	0	211	1	0	0	0	0	0	0	372	0	0	0	0	0	584
New.ReferenceOTU2695	k__Bacteria; p__Firmicutes; c__Bacilli; o__Bacillales; f__Staphylococcaceae; g__Staphylococcus; unclassified	0	0	0	0	1	8	0	0	185	0	0	44	0	13	0	0	0	110	8	0	0	53	0	0	0	263	685
New.ReferenceOTU2701	k__Bacteria; unclassified; unclassified; unclassified; unclassified; unclassified; unclassified	0	0	0	0	0	0	0	139	0	1	0	0	0	0	768	0	0	0	0	0	0	0	1	0	0	4	913
New.ReferenceOTU2703	k__Bacteria; p__Firmicutes; c__Bacilli; o__Bacillales; f__Bacillaceae; g__Bacillus; unclassified	0	0	0	0	0	0	0	0	0	0	0	0	186	2	0	0	0	0	0	0	43	0	0	0	0	0	231
New.ReferenceOTU2705	k__Bacteria; p__Firmicutes; c__Bacilli; o__Lactobacillales; f__Enterococcaceae; unclassified; unclassified	0	0	0	0	0	0	0	0	0	282	2	0	0	0	0	0	0	0	0	0	0	0	0	0	0	0	284
New.ReferenceOTU2708	k__Bacteria; p__Firmicutes; c__Bacilli; o__Lactobacillales; unclassified; unclassified; unclassified	0	0	0	2	0	0	0	6	0	0	0	0	0	0	1	0	0	0	0	0	0	0	982	0	0	1	992
New.ReferenceOTU2711	k__Bacteria; p__Firmicutes; c__Bacilli; o__Bacillales; f__Bacillaceae; g__Bacillus; unclassified	0	0	0	0	0	0	0	0	0	0	0	0	215	0	0	0	0	0	0	0	424	0	0	0	0	0	639
New.ReferenceOTU2712	k__Bacteria; p__Firmicutes; c__Bacilli; o__Lactobacillales; f__Enterococcaceae; unclassified; unclassified	0	0	0	0	0	0	0	0	0	353	7	0	0	0	0	0	0	0	0	0	0	0	0	0	0	0	360
New.ReferenceOTU2721	k__Bacteria; p__Firmicutes; c__Bacilli; o__Bacillales; unclassified; unclassified; unclassified	0	0	0	0	0	0	0	0	0	0	0	0	0	0	0	0	0	3	0	0	0	2	0	0	0	1338	1343
New.ReferenceOTU2724	k__Bacteria; p__Firmicutes; c__Bacilli; o__Lactobacillales; f__Streptococcaceae; g__Streptococcus; unclassified	6399	0	0	0	0	0	0	0	0	0	0	0	0	0	2	0	0	0	0	0	0	0	1	0	0	0	6402
New.ReferenceOTU2727	k__Bacteria; p__Firmicutes; c__Bacilli; o__Lactobacillales; f__Streptococcaceae; g__Streptococcus; unclassified	0	0	0	0	0	0	0	0	3	0	361	0	0	0	0	0	0	0	0	0	0	0	1	0	0	0	365
New.ReferenceOTU2733	k__Bacteria; p__Firmicutes; c__Bacilli; o__Lactobacillales; unclassified; unclassified; unclassified	0	0	0	0	0	0	0	0	0	0	8	0	0	0	0	0	0	0	0	0	0	0	357	0	0	1	366
New.ReferenceOTU2734	k__Bacteria; p__Proteobacteria; c__Gammaproteobacteria; o__Pseudomonadales; f__Pseudomonadaceae; g__Pseudomonas; s__mendocina	0	17	0	0	0	0	0	0	0	0	0	217	0	0	0	0	0	0	3	0	0	0	0	0	0	6	243
New.ReferenceOTU2739	k__Bacteria; p__Firmicutes; c__Bacilli; o__Lactobacillales; f__Streptococcaceae; g__Streptococcus; s__infantis	0	0	0	7	0	0	0	23	0	0	0	0	0	1	372	0	0	0	0	0	0	0	22	0	0	8	433
New.ReferenceOTU2741	k__Bacteria; p__Proteobacteria; c__Gammaproteobacteria; o__Enterobacteriales; f__Enterobacteriaceae; unclassified; unclassified	0	0	0	0	244	0	0	0	0	0	0	0	0	0	0	0	0	0	10	2	0	0	0	0	0	0	256
New.ReferenceOTU2755	k__Bacteria; p__Proteobacteria; c__Gammaproteobacteria; o__Enterobacteriales; f__Enterobacteriaceae; g__Morganella; s__morganii	0	0	0	0	0	0	0	0	0	0	0	12	0	292	0	0	0	0	0	0	0	0	0	0	0	0	304
New.ReferenceOTU2761	k__Bacteria; unclassified; unclassified; unclassified; unclassified; unclassified; unclassified	0	0	0	0	0	0	0	298	0	0	0	0	0	0	65	0	0	0	0	0	0	0	0	0	0	0	363
New.ReferenceOTU2766	k__Bacteria; p__Firmicutes; c__Bacilli; o__Lactobacillales; f__Streptococcaceae; g__Streptococcus; unclassified	0	0	0	0	0	0	0	0	0	0	2	0	0	0	0	0	0	0	0	0	0	0	320	0	0	0	322
New.ReferenceOTU2769	k__Bacteria; unclassified; unclassified; unclassified; unclassified; unclassified; unclassified	0	0	0	0	0	0	0	0	0	0	1	0	0	0	0	0	0	0	0	0	0	0	1027	0	0	0	1028
New.ReferenceOTU277	k__Bacteria; p__Proteobacteria; c__Gammaproteobacteria; o__Enterobacteriales; f__Enterobacteriaceae; unclassified; unclassified	0	0	0	0	0	0	0	4	0	8	0	0	0	0	0	0	0	0	7	0	0	0	1	0	0	1	21
New.ReferenceOTU2770	k__Bacteria; unclassified; unclassified; unclassified; unclassified; unclassified; unclassified	0	0	0	16	0	0	0	0	0	0	305	0	0	0	0	0	0	0	0	0	0	0	10	0	0	0	331
New.ReferenceOTU2771	k__Bacteria; p__Firmicutes; c__Bacilli; o__Bacillales; f__Staphylococcaceae; g__Staphylococcus; unclassified	0	0	0	0	1	9	0	0	100	0	0	19	0	3	0	0	0	141	4	0	0	58	0	0	0	127	462
New.ReferenceOTU2773	k__Bacteria; p__Firmicutes; c__Bacilli; o__Bacillales; f__Bacillaceae; unclassified; unclassified	0	0	0	0	0	0	0	0	0	0	0	0	271	9	0	0	0	0	0	0	78	0	0	0	0	0	358
New.ReferenceOTU2774	k__Bacteria; p__Proteobacteria; c__Gammaproteobacteria; o__Enterobacteriales; f__Enterobacteriaceae; g__Escherichia; s__coli	0	0	0	5	1	0	0	1	0	1	1	0	0	0	0	0	0	0	17	0	0	0	0	0	13757	1	13784
New.ReferenceOTU278	k__Bacteria; p__Firmicutes; c__Bacilli; o__Bacillales; f__Bacillaceae; g__Bacillus; unclassified	0	0	0	0	0	0	0	0	0	0	0	0	418	6	0	0	0	0	0	0	572	0	0	0	0	0	996
New.ReferenceOTU2787	k__Bacteria; p__Firmicutes; c__Bacilli; o__Lactobacillales; f__Streptococcaceae; g__Streptococcus; unclassified	0	0	0	0	0	0	0	11	0	0	4	0	0	0	0	0	0	0	0	0	0	0	267	0	0	0	282
New.ReferenceOTU2788	k__Bacteria; p__Firmicutes; c__Bacilli; o__Bacillales; f__Bacillaceae; g__Bacillus; unclassified	0	0	0	0	0	0	0	0	0	0	0	0	857	9	0	0	0	0	0	0	483	0	0	0	0	0	1349
New.ReferenceOTU2798	k__Bacteria; p__Firmicutes; c__Bacilli; o__Bacillales; unclassified; unclassified; unclassified	0	0	0	0	0	0	0	0	0	0	0	1	0	0	0	0	0	7	0	0	0	0	0	0	0	311	319
New.ReferenceOTU2803	k__Bacteria; p__Firmicutes; c__Bacilli; o__Bacillales; f__Bacillaceae; g__Bacillus; unclassified	0	0	0	0	0	0	0	0	0	0	0	4	15400	307	0	0	0	0	1	0	7508	0	0	3	0	0	23223
New.ReferenceOTU2805	k__Bacteria; p__Proteobacteria; c__Gammaproteobacteria; o__Pasteurellales; f__Pasteurellaceae; g__Haemophilus; s__influenzae	0	0	0	0	0	0	0	0	0	0	0	0	40	0	0	0	0	0	0	0	0	0	2	3985	0	1	4028
New.ReferenceOTU2810	k__Bacteria; p__Firmicutes; c__Bacilli; o__Bacillales; unclassified; unclassified; unclassified	0	0	0	0	0	0	0	0	6	0	0	56	0	0	0	0	0	60	1	0	0	3	0	0	0	116	242
New.ReferenceOTU2815	k__Bacteria; p__Firmicutes; c__Bacilli; o__Bacillales; f__Bacillaceae; unclassified; unclassified	0	0	0	0	0	0	0	0	0	0	0	0	339	6	0	0	0	0	0	0	65	0	0	0	0	0	410
New.ReferenceOTU2816	k__Bacteria; p__Firmicutes; c__Bacilli; o__Lactobacillales; f__Enterococcaceae; unclassified; unclassified	0	0	0	0	0	0	0	0	0	238	1	0	0	0	0	0	0	0	0	0	0	0	0	0	0	0	239
New.ReferenceOTU2825	k__Bacteria; p__Firmicutes; c__Bacilli; o__Lactobacillales; f__Streptococcaceae; g__Streptococcus; unclassified	0	0	0	0	0	0	0	0	0	0	432	0	0	0	0	0	0	0	0	0	0	0	0	0	0	0	432
New.ReferenceOTU2836	k__Bacteria; unclassified; unclassified; unclassified; unclassified; unclassified; unclassified	0	0	0	0	0	0	0	0	0	0	0	0	0	0	0	0	0	0	0	0	0	0	644	0	0	1	645
New.ReferenceOTU2844	k__Bacteria; p__Firmicutes; c__Bacilli; o__Lactobacillales; f__Streptococcaceae; g__Streptococcus; unclassified	0	0	0	59	0	0	0	37	0	0	500	9	0	0	3	0	0	0	0	0	0	0	2311	1	0	33	2953
New.ReferenceOTU2846	k__Bacteria; p__Proteobacteria; c__Gammaproteobacteria; o__Pseudomonadales; f__Moraxellaceae; g__Acinetobacter; unclassified	0	0	0	0	1	0	0	0	0	0	0	0	0	0	0	0	0	0	482	6	0	0	1	0	0	0	490
New.ReferenceOTU2847	k__Bacteria; p__Firmicutes; c__Bacilli; o__Bacillales; f__Bacillaceae; unclassified; unclassified	0	0	0	0	0	0	0	0	0	0	0	0	399	7	0	0	0	0	0	0	185	0	0	0	0	0	591
New.ReferenceOTU2861	unknown; unclassified; unclassified; unclassified; unclassified; unclassified; unclassified	0	0	0	0	0	0	0	24	10	9	35	56	24	30	13	0	0	0	0	0	0	0	52	13	8	30	304
New.ReferenceOTU2862	k__Bacteria; p__Firmicutes; c__Bacilli; o__Bacillales; f__Bacillaceae; g__Bacillus; unclassified	0	0	0	0	0	0	0	0	0	0	0	0	87	2	0	0	0	0	0	0	249	0	0	0	0	0	338
New.ReferenceOTU2865	k__Bacteria; p__Proteobacteria; c__Gammaproteobacteria; o__Pasteurellales; f__Pasteurellaceae; g__Haemophilus; s__influenzae	0	0	0	0	0	0	0	0	0	0	0	0	1	0	0	0	0	0	0	0	0	0	0	328	0	0	329
New.ReferenceOTU2877	k__Bacteria; p__Firmicutes; c__Bacilli; o__Lactobacillales; unclassified; unclassified; unclassified	0	0	0	0	0	0	0	0	0	6584	0	0	0	0	0	0	0	0	0	0	0	0	0	0	0	0	6584
New.ReferenceOTU2881	k__Bacteria; unclassified; unclassified; unclassified; unclassified; unclassified; unclassified	0	0	0	0	0	0	0	430	534	128	974	773	237	570	53	0	0	0	0	0	0	0	710	193	40	241	4883
New.ReferenceOTU2887	k__Bacteria; p__Firmicutes; c__Bacilli; o__Bacillales; f__Staphylococcaceae; g__Staphylococcus; unclassified	0	0	0	0	0	14	0	0	2	0	0	6	0	0	0	0	0	5	2	0	0	67	0	0	0	187	283
New.ReferenceOTU2890	k__Bacteria; p__Proteobacteria; c__Gammaproteobacteria; o__Enterobacteriales; f__Enterobacteriaceae; g__Escherichia; s__coli	0	0	0	0	0	0	0	2	1	9	0	0	0	0	0	0	0	0	4	0	0	0	2	0	665	2	685
New.ReferenceOTU2903	k__Bacteria; unclassified; unclassified; unclassified; unclassified; unclassified; unclassified	0	0	0	0	0	0	0	0	0	0	0	0	0	0	0	0	514	0	0	0	0	0	0	0	0	0	514
New.ReferenceOTU2909	k__Bacteria; p__Firmicutes; c__Bacilli; o__Lactobacillales; f__Streptococcaceae; g__Streptococcus; unclassified	1	0	0	8	0	0	0	48	0	0	1	1	0	0	170	0	0	0	2	0	0	0	109	0	0	0	340
New.ReferenceOTU2910	k__Bacteria; p__Actinobacteria; c__Actinobacteria; o__Actinomycetales; f__Micrococcaceae; g__Micrococcus; s__luteus	0	0	0	0	2	0	0	0	9	0	0	8	0	0	0	0	0	0	464	20	0	0	1	0	0	4	508
New.ReferenceOTU2912	k__Bacteria; p__Firmicutes; c__Bacilli; o__Lactobacillales; f__Streptococcaceae; g__Streptococcus; unclassified	0	0	0	3	0	0	0	5	0	0	97	1	0	0	2	0	0	0	0	0	0	0	492	0	0	4	604
New.ReferenceOTU2921	k__Bacteria; p__Proteobacteria; c__Gammaproteobacteria; o__Pseudomonadales; f__Pseudomonadaceae; g__Pseudomonas; unclassified	0	0	0	0	0	0	0	0	0	0	0	517	0	0	0	0	0	0	7	0	0	0	0	0	0	15	539
New.ReferenceOTU2925	k__Bacteria; p__Firmicutes; c__Bacilli; o__Bacillales; f__Bacillaceae; g__Bacillus; unclassified	0	0	0	0	0	0	0	0	0	0	0	0	2275	38	0	0	0	0	0	0	528	1	0	0	0	0	2842
New.ReferenceOTU2933	k__Bacteria; p__Firmicutes; c__Bacilli; o__Bacillales; unclassified; unclassified; unclassified	0	0	0	0	3	8	0	0	266	0	2	683	0	14	0	0	0	271	5	0	0	212	0	0	0	1597	3061
New.ReferenceOTU2936	k__Bacteria; p__Firmicutes; c__Bacilli; o__Bacillales; unclassified; unclassified; unclassified	0	0	0	0	0	0	0	0	2055	0	0	1	0	0	0	0	0	0	0	0	0	0	0	0	0	0	2056
New.ReferenceOTU2950	k__Bacteria; p__Firmicutes; unclassified; unclassified; unclassified; unclassified; unclassified	0	0	0	0	0	0	0	0	0	0	0	7	0	0	0	0	0	0	0	0	0	0	0	0	0	596	603
New.ReferenceOTU2961	k__Bacteria; p__Firmicutes; c__Bacilli; o__Bacillales; f__Staphylococcaceae; g__Staphylococcus; unclassified	0	0	0	0	0	20	0	0	86	0	0	23	0	4	0	0	0	124	10	0	0	57	0	0	0	127	451
New.ReferenceOTU2963	k__Bacteria; p__Proteobacteria; c__Gammaproteobacteria; o__Enterobacteriales; f__Enterobacteriaceae; unclassified; unclassified	0	0	0	0	0	0	0	1	0	0	0	1	0	0	0	0	0	0	3	0	0	0	1	0	0	0	6
New.ReferenceOTU2968	k__Bacteria; p__Actinobacteria; c__Actinobacteria; o__Actinomycetales; f__Microbacteriaceae; g__Microbacterium; s__chocolatum	0	0	0	0	0	0	0	0	0	0	0	0	0	0	0	0	389	0	0	0	0	0	0	0	0	0	389
New.ReferenceOTU2971	k__Bacteria; p__Firmicutes; c__Bacilli; o__Lactobacillales; f__Streptococcaceae; g__Streptococcus; unclassified	0	0	0	23	0	0	0	209	3	0	16	3	0	0	112	0	0	0	2	0	0	0	1772	2	0	33	2175
New.ReferenceOTU2973	k__Bacteria; p__Firmicutes; c__Bacilli; o__Bacillales; f__Bacillaceae; g__Bacillus; unclassified	0	0	0	0	0	0	0	0	0	0	0	0	2430	5	0	0	0	0	0	0	242	0	0	0	0	0	2677
New.ReferenceOTU2975	k__Bacteria; p__Proteobacteria; c__Gammaproteobacteria; o__Pasteurellales; f__Pasteurellaceae; unclassified; unclassified	0	0	0	0	0	0	0	0	0	0	0	0	0	0	0	0	0	0	0	0	0	0	0	441	0	0	441
New.ReferenceOTU2979	k__Bacteria; p__Firmicutes; unclassified; unclassified; unclassified; unclassified; unclassified	0	0	0	1	0	0	0	0	0	0	2	0	0	0	0	0	0	0	0	0	0	0	393	0	0	0	396
New.ReferenceOTU298	k__Bacteria; p__Firmicutes; c__Bacilli; o__Lactobacillales; f__Streptococcaceae; g__Streptococcus; s__infantis	1	0	0	7	0	0	0	10	0	0	12	1	0	0	10	0	0	0	1	0	0	0	278	1	0	3	324
New.ReferenceOTU2981	k__Bacteria; p__Proteobacteria; c__Gammaproteobacteria; o__Pasteurellales; f__Pasteurellaceae; g__Haemophilus; s__influenzae	0	0	0	0	0	0	0	0	0	0	0	0	1	0	0	0	0	0	0	0	0	0	0	269	0	0	270
New.ReferenceOTU2989	k__Bacteria; unclassified; unclassified; unclassified; unclassified; unclassified; unclassified	90	55	82	0	4	0	0	4	0	1	3	2	0	3	0	45	75	26	0	0	4	1	38	0	0	23	456
New.ReferenceOTU2992	k__Bacteria; p__Firmicutes; c__Bacilli; unclassified; unclassified; unclassified; unclassified	0	0	0	0	0	0	0	0	0	242	0	0	0	0	0	0	0	0	0	0	0	0	0	0	0	0	242
New.ReferenceOTU2995	k__Bacteria; p__Firmicutes; c__Bacilli; o__Bacillales; f__Staphylococcaceae; g__Staphylococcus; unclassified	0	0	0	0	0	5	0	0	73	0	0	19	0	4	0	0	0	88	2	0	0	49	0	0	0	99	339
New.ReferenceOTU3008	k__Bacteria; p__Proteobacteria; c__Gammaproteobacteria; o__Pasteurellales; f__Pasteurellaceae; g__Haemophilus; s__influenzae	0	0	0	0	0	0	0	0	0	0	0	0	6	0	0	0	0	0	0	0	0	0	0	687	0	0	693
New.ReferenceOTU3010	k__Bacteria; unclassified; unclassified; unclassified; unclassified; unclassified; unclassified	0	0	0	0	0	0	0	43	0	0	0	0	0	0	194	0	0	0	0	0	0	0	0	0	0	4	241
New.ReferenceOTU3017	k__Bacteria; p__Firmicutes; c__Bacilli; o__Lactobacillales; f__Streptococcaceae; g__Streptococcus; unclassified	0	0	0	28	0	0	0	12	0	0	0	1	0	0	356	0	0	0	0	0	0	0	31	1	0	16	445
New.ReferenceOTU302	k__Bacteria; p__Proteobacteria; c__Gammaproteobacteria; o__Pseudomonadales; f__Pseudomonadaceae; g__Pseudomonas; unclassified	0	0	0	0	0	0	0	0	0	0	0	215	0	0	0	0	0	0	4	0	0	0	0	0	0	7	226
New.ReferenceOTU3027	k__Bacteria; p__Firmicutes; c__Bacilli; o__Bacillales; f__Staphylococcaceae; g__Staphylococcus; unclassified	0	0	0	0	2	15	0	1	1412	0	0	399	0	83	0	0	0	98	6	0	0	67	2	0	0	724	2809
New.ReferenceOTU3031	k__Bacteria; unclassified; unclassified; unclassified; unclassified; unclassified; unclassified	271	111	26	5	41	0	0	2	13	0	2	61	1	15	1	105	116	519	2	0	1	0	80	0	0	59	1431
New.ReferenceOTU304	k__Bacteria; p__Proteobacteria; c__Gammaproteobacteria; o__Enterobacteriales; f__Enterobacteriaceae; g__Shigella; s__sonnei	0	0	0	1	0	0	0	0	0	0	0	0	0	0	0	0	0	0	0	0	0	0	0	0	1208	1	1210
New.ReferenceOTU3044	k__Bacteria; p__Firmicutes; c__Bacilli; o__Lactobacillales; f__Streptococcaceae; g__Streptococcus; unclassified	0	0	0	8	0	0	0	11	0	0	3	2	0	0	17	0	0	0	0	0	0	0	746	0	0	13	800
New.ReferenceOTU3046	k__Bacteria; p__Proteobacteria; c__Gammaproteobacteria; unclassified; unclassified; unclassified; unclassified	0	0	0	0	0	0	0	0	0	0	0	0	0	0	0	0	0	0	0	0	0	0	0	0	269	0	269
New.ReferenceOTU3047	k__Bacteria; p__Firmicutes; c__Bacilli; o__Lactobacillales; f__Streptococcaceae; g__Streptococcus; unclassified	0	0	0	3	0	0	0	182	2	0	0	2	0	0	331	0	0	0	1	0	0	0	34	0	0	5	560
New.ReferenceOTU3056	k__Bacteria; p__Proteobacteria; c__Gammaproteobacteria; o__Pseudomonadales; f__Pseudomonadaceae; g__Pseudomonas; s__mendocina	0	0	0	0	0	0	0	0	0	0	0	510	0	0	0	0	0	0	15	0	0	0	0	0	0	20	545
New.ReferenceOTU3059	k__Bacteria; p__Firmicutes; c__Bacilli; o__Bacillales; f__Bacillaceae; g__Bacillus; unclassified	0	0	0	0	0	0	0	0	0	0	0	0	165	3	0	0	0	0	0	0	60	0	0	0	0	0	228
New.ReferenceOTU3070	k__Bacteria; p__Firmicutes; c__Bacilli; unclassified; unclassified; unclassified; unclassified	0	0	0	2	1	0	0	1	0	0	2	4	0	0	0	0	0	0	0	0	0	0	404	0	0	9	423
New.ReferenceOTU3072	k__Bacteria; p__Proteobacteria; c__Gammaproteobacteria; o__Pasteurellales; f__Pasteurellaceae; g__Haemophilus; s__influenzae	0	0	0	0	0	0	0	0	0	0	0	0	8	0	0	0	0	0	0	0	0	0	1	994	0	0	1003
New.ReferenceOTU3082	k__Bacteria; p__Proteobacteria; c__Alphaproteobacteria; o__Rhizobiales; f__Methylobacteriaceae; g__Methylobacterium; s__organophilum	0	0	0	0	0	0	0	0	0	0	0	0	0	0	0	0	1044	0	0	0	0	0	0	0	0	0	1044
New.ReferenceOTU3083	k__Bacteria; p__Firmicutes; c__Bacilli; o__Lactobacillales; f__Streptococcaceae; g__Streptococcus; unclassified	0	0	0	11	0	0	0	16	1	0	0	2	0	0	235	0	0	0	0	0	0	0	12	0	0	9	286
New.ReferenceOTU309	k__Bacteria; p__Firmicutes; c__Bacilli; o__Bacillales; f__Bacillaceae; g__Bacillus; unclassified	0	0	0	0	0	0	0	0	0	0	0	0	2241	30	0	0	0	0	1	0	2577	0	0	0	0	0	4849
New.ReferenceOTU3099	k__Bacteria; p__Proteobacteria; c__Gammaproteobacteria; o__Pasteurellales; f__Pasteurellaceae; g__Haemophilus; s__influenzae	0	0	0	0	0	0	0	0	0	0	0	0	4	0	0	0	0	0	0	0	0	0	0	527	0	0	531
New.ReferenceOTU31	k__Bacteria; p__Firmicutes; c__Bacilli; o__Lactobacillales; f__Streptococcaceae; g__Streptococcus; unclassified	0	0	0	9	0	0	0	43	1	0	133	0	0	0	22	0	0	0	0	1	0	0	239	0	0	2	450
New.ReferenceOTU3100	unknown; unclassified; unclassified; unclassified; unclassified; unclassified; unclassified	0	0	0	0	0	0	0	23	15	10	40	42	12	12	4	0	0	0	0	0	0	0	36	5	8	17	224
New.ReferenceOTU3123	k__Bacteria; p__Proteobacteria; c__Gammaproteobacteria; o__Enterobacteriales; f__Enterobacteriaceae; unclassified; unclassified	0	0	0	0	0	0	0	0	0	0	0	1	0	0	0	0	0	0	0	0	0	0	0	0	0	0	1
New.ReferenceOTU3129	k__Bacteria; unclassified; unclassified; unclassified; unclassified; unclassified; unclassified	0	0	0	3	0	0	0	2	0	0	13	0	0	0	0	0	0	0	0	0	0	0	957	0	0	3	978
New.ReferenceOTU3131	k__Bacteria; p__Firmicutes; c__Bacilli; o__Lactobacillales; unclassified; unclassified; unclassified	0	0	0	0	0	0	0	736	0	0	0	0	0	0	3	0	0	0	0	0	0	0	0	0	0	0	739
New.ReferenceOTU3139	k__Bacteria; p__Proteobacteria; c__Gammaproteobacteria; unclassified; unclassified; unclassified; unclassified	0	0	0	0	0	0	0	0	0	0	0	0	0	0	0	0	0	0	0	0	0	0	0	261	0	0	261
New.ReferenceOTU3146	k__Bacteria; p__Proteobacteria; c__Gammaproteobacteria; o__Pasteurellales; f__Pasteurellaceae; g__Haemophilus; s__influenzae	0	0	0	0	0	0	0	0	0	0	0	1	59	0	0	0	0	0	0	0	0	0	5	6726	0	2	6793
New.ReferenceOTU315	k__Bacteria; p__Firmicutes; c__Bacilli; o__Bacillales; f__Staphylococcaceae; g__Staphylococcus; unclassified	0	0	64	0	0	34	0	5	1349	0	0	376	0	76	0	0	1	93	4	0	0	114	3	0	0	801	2920
New.ReferenceOTU3154	k__Bacteria; p__Proteobacteria; c__Gammaproteobacteria; o__Pseudomonadales; f__Moraxellaceae; g__Acinetobacter; unclassified	0	0	0	0	0	0	0	0	0	0	0	0	0	0	0	0	0	0	268	0	0	0	0	0	0	0	268
New.ReferenceOTU3170	k__Bacteria; p__Firmicutes; c__Bacilli; o__Lactobacillales; f__Streptococcaceae; g__Streptococcus; unclassified	0	0	0	1	0	0	0	0	3	0	1611	0	0	0	0	0	0	0	1	0	0	0	0	0	0	0	1616
New.ReferenceOTU3177	k__Bacteria; p__Proteobacteria; c__Gammaproteobacteria; o__Pasteurellales; f__Pasteurellaceae; g__Haemophilus; s__influenzae	0	0	0	0	0	0	0	0	0	0	0	0	18	0	0	0	0	0	0	0	0	0	0	1963	0	1	1982
New.ReferenceOTU3179	k__Bacteria; p__Firmicutes; c__Bacilli; o__Lactobacillales; f__Streptococcaceae; g__Streptococcus; unclassified	0	0	0	0	0	0	0	8	2	0	504	0	0	0	1	0	0	0	1	0	0	0	7	0	0	0	523
New.ReferenceOTU319	k__Bacteria; p__Proteobacteria; c__Gammaproteobacteria; o__Enterobacteriales; f__Enterobacteriaceae; g__Escherichia; s__coli	0	0	0	1	1	0	1	0	1	0	0	1	0	0	0	0	0	0	9	0	0	0	0	0	2675	0	2689
New.ReferenceOTU3191	k__Bacteria; p__Firmicutes; c__Bacilli; o__Lactobacillales; f__Streptococcaceae; g__Streptococcus; unclassified	0	0	0	0	0	0	0	1	0	0	36	1	0	0	0	0	0	0	0	0	0	0	186	0	0	1	225
New.ReferenceOTU3208	k__Bacteria; p__Firmicutes; c__Bacilli; o__Lactobacillales; f__Streptococcaceae; g__Streptococcus; s__infantis	0	0	0	79	0	0	0	74	2	0	7	0	0	0	267	0	0	0	2	0	0	0	63	1	0	5	500
New.ReferenceOTU3209	k__Bacteria; p__Firmicutes; c__Bacilli; o__Lactobacillales; f__Streptococcaceae; g__Streptococcus; unclassified	0	0	0	1	0	0	0	2	0	0	25	0	0	0	0	0	0	0	0	0	0	0	1956	0	0	2	1986
New.ReferenceOTU3210	k__Bacteria; p__Firmicutes; c__Bacilli; o__Bacillales; unclassified; unclassified; unclassified	0	0	0	0	0	0	0	0	371	0	0	0	0	1	0	0	0	0	0	0	0	0	0	0	0	0	372
New.ReferenceOTU3214	k__Bacteria; p__Firmicutes; c__Bacilli; o__Bacillales; f__Bacillaceae; unclassified; unclassified	0	0	0	0	0	0	0	0	0	0	0	0	1037	14	0	0	0	0	0	0	58	0	0	0	0	0	1109
New.ReferenceOTU3230	k__Bacteria; p__Proteobacteria; c__Gammaproteobacteria; o__Pseudomonadales; f__Pseudomonadaceae; unclassified; unclassified	0	1086	0	0	0	0	0	0	0	0	0	0	0	0	0	0	0	0	0	0	0	0	0	0	0	0	1086
New.ReferenceOTU3233	k__Bacteria; p__Firmicutes; c__Bacilli; o__Lactobacillales; f__Streptococcaceae; g__Streptococcus; unclassified	0	0	0	1	0	0	0	5	4	0	312	0	0	0	6	0	0	0	0	0	0	0	7	0	0	0	335
New.ReferenceOTU3234	k__Bacteria; p__Firmicutes; c__Bacilli; o__Bacillales; f__Bacillaceae; unclassified; unclassified	0	0	0	0	0	0	0	0	0	0	0	0	538	21	0	0	0	0	0	0	0	0	0	0	0	0	559
New.ReferenceOTU3235	k__Bacteria; p__Firmicutes; c__Bacilli; o__Lactobacillales; f__Enterococcaceae; g__Enterococcus; unclassified	0	13	0	0	0	0	0	0	0	238	0	0	0	0	0	0	0	0	0	0	0	0	0	0	0	0	251
New.ReferenceOTU324	k__Bacteria; p__Firmicutes; c__Bacilli; o__Bacillales; f__Staphylococcaceae; g__Staphylococcus; unclassified	0	0	0	0	0	16	0	1	278	0	0	83	0	28	0	0	0	165	4	0	0	55	0	0	0	340	970
New.ReferenceOTU3248	k__Bacteria; p__Firmicutes; c__Bacilli; o__Bacillales; f__Bacillaceae; g__Bacillus; unclassified	0	0	0	0	0	0	0	0	0	0	0	0	346	5	0	0	0	0	0	0	26	0	0	1	0	0	378
New.ReferenceOTU3255	k__Bacteria; p__Proteobacteria; c__Gammaproteobacteria; o__Pseudomonadales; f__Pseudomonadaceae; g__Pseudomonas; s__mendocina	0	0	0	0	0	0	0	0	0	0	0	1578	0	0	0	0	0	0	12	0	0	0	0	0	0	76	1666
New.ReferenceOTU3264	k__Bacteria; p__Proteobacteria; c__Alphaproteobacteria; o__Rhizobiales; unclassified; unclassified; unclassified	0	0	0	0	0	0	0	0	0	0	0	11	0	536	0	0	4	0	0	0	0	0	0	0	0	0	551
New.ReferenceOTU3281	k__Bacteria; p__Proteobacteria; c__Gammaproteobacteria; o__Pseudomonadales; f__Pseudomonadaceae; unclassified; unclassified	0	0	0	0	0	0	497	0	0	0	0	0	0	0	0	0	0	0	0	0	0	0	0	0	0	0	497
New.ReferenceOTU3287	k__Bacteria; p__Firmicutes; c__Bacilli; o__Lactobacillales; f__Streptococcaceae; g__Streptococcus; unclassified	0	0	0	0	0	0	0	0	1	0	362	0	0	0	0	0	0	0	0	0	0	0	1	0	0	0	364
New.ReferenceOTU3289	k__Bacteria; p__Firmicutes; c__Bacilli; o__Lactobacillales; f__Streptococcaceae; g__Streptococcus; s__infantis	0	0	0	89	0	0	0	67	0	0	1	2	0	0	348	0	0	0	0	0	0	0	89	0	0	3	599
New.ReferenceOTU3298	k__Bacteria; p__Firmicutes; c__Bacilli; o__Bacillales; unclassified; unclassified; unclassified	0	0	0	0	0	0	0	0	0	0	0	0	0	0	0	3070	0	0	0	0	0	0	0	0	0	0	3070
New.ReferenceOTU3305	k__Bacteria; p__Firmicutes; c__Bacilli; o__Bacillales; f__Bacillaceae; g__Bacillus; unclassified	0	0	0	0	0	0	0	0	0	0	0	0	141	0	0	0	0	0	0	0	140	0	0	0	0	0	281
New.ReferenceOTU3307	k__Bacteria; p__Firmicutes; c__Bacilli; o__Lactobacillales; f__Streptococcaceae; g__Streptococcus; unclassified	71	0	0	10	0	0	0	27	0	0	0	2	0	0	140	0	0	0	0	0	0	0	44	1	0	4	299
New.ReferenceOTU3312	k__Bacteria; p__Proteobacteria; c__Alphaproteobacteria; o__Rhizobiales; unclassified; unclassified; unclassified	0	0	0	0	0	0	0	0	0	0	0	342	0	441	0	0	0	0	0	0	0	0	0	0	0	10	793
New.ReferenceOTU3314	k__Bacteria; p__Firmicutes; c__Bacilli; o__Lactobacillales; f__Streptococcaceae; g__Streptococcus; unclassified	0	0	0	0	0	0	0	0	4	0	886	0	0	0	0	0	0	0	0	0	0	0	1	0	0	0	891
New.ReferenceOTU3319	k__Bacteria; p__Proteobacteria; c__Gammaproteobacteria; o__Pasteurellales; f__Pasteurellaceae; g__Haemophilus; s__influenzae	0	0	0	0	0	0	0	0	0	0	0	0	9	0	0	0	0	0	0	0	0	0	1	617	0	1	628
New.ReferenceOTU3323	k__Bacteria; p__Firmicutes; c__Bacilli; o__Bacillales; unclassified; unclassified; unclassified	0	0	0	0	0	0	0	0	0	0	0	3	0	0	0	0	0	1	0	0	0	1	0	0	0	610	615
New.ReferenceOTU3333	k__Bacteria; p__Firmicutes; c__Bacilli; o__Bacillales; f__Bacillaceae; g__Bacillus; unclassified	0	0	0	0	0	0	0	0	0	0	0	0	339	1	0	0	0	0	0	0	330	0	0	0	0	0	670
New.ReferenceOTU3337	k__Bacteria; p__Proteobacteria; c__Gammaproteobacteria; o__Enterobacteriales; f__Enterobacteriaceae; unclassified; unclassified	0	0	0	0	0	0	0	0	0	0	0	2	0	0	0	0	0	0	3	0	0	0	0	0	0	0	5
New.ReferenceOTU3343	k__Bacteria; p__Proteobacteria; c__Gammaproteobacteria; o__Enterobacteriales; f__Enterobacteriaceae; g__Escherichia; s__coli	0	0	0	0	0	0	0	1	0	1	0	0	0	0	0	0	0	0	0	0	0	0	0	0	181	1	184
New.ReferenceOTU3347	k__Bacteria; p__Proteobacteria; c__Gammaproteobacteria; unclassified; unclassified; unclassified; unclassified	0	0	0	0	0	0	0	0	0	0	0	0	0	0	0	0	0	0	0	0	0	0	0	0	308	0	308
New.ReferenceOTU3356	k__Bacteria; p__Firmicutes; c__Bacilli; o__Bacillales; unclassified; unclassified; unclassified	0	0	0	0	0	1	0	0	1093	0	0	3	0	0	0	0	0	0	0	0	0	2	0	0	0	5	1104
New.ReferenceOTU3368	k__Bacteria; p__Proteobacteria; c__Gammaproteobacteria; o__Enterobacteriales; f__Enterobacteriaceae; unclassified; unclassified	0	0	0	0	0	0	0	0	0	0	0	0	0	0	0	0	0	0	1	0	0	0	0	0	0	0	1
New.ReferenceOTU3372	unknown; unclassified; unclassified; unclassified; unclassified; unclassified; unclassified	120	43	96	0	0	0	0	2	3	0	1	115	8	2	0	33	55	2	0	0	0	0	12	1	0	8	501
New.ReferenceOTU3377	k__Bacteria; p__Firmicutes; c__Bacilli; o__Bacillales; unclassified; unclassified; unclassified	0	0	0	0	0	0	0	0	224	0	0	1	0	18	0	0	0	0	0	0	0	2	0	0	0	5	250
New.ReferenceOTU3383	k__Bacteria; p__Firmicutes; c__Bacilli; o__Bacillales; f__Bacillaceae; g__Bacillus; unclassified	0	0	0	0	0	0	0	0	0	0	0	0	850	17	0	0	0	0	0	0	59	0	0	0	0	0	926
New.ReferenceOTU3395	k__Bacteria; p__Firmicutes; c__Bacilli; o__Lactobacillales; f__Enterococcaceae; g__Enterococcus; unclassified	0	0	0	0	0	0	0	0	0	321	1	0	0	0	0	0	0	0	0	0	0	0	0	0	0	0	322
New.ReferenceOTU3398	k__Bacteria; p__Firmicutes; c__Bacilli; o__Bacillales; f__Staphylococcaceae; g__Staphylococcus; unclassified	0	0	0	0	0	22	0	0	138	0	0	36	0	9	0	0	0	133	2	0	0	58	0	0	0	147	545
New.ReferenceOTU3401	k__Bacteria; p__Firmicutes; c__Bacilli; unclassified; unclassified; unclassified; unclassified	0	0	0	0	0	0	0	25	0	0	0	0	0	0	1554	0	0	0	0	0	0	0	0	0	0	2	1581
New.ReferenceOTU3415	k__Bacteria; p__Firmicutes; c__Bacilli; o__Lactobacillales; f__Streptococcaceae; g__Streptococcus; unclassified	0	0	0	0	0	0	0	0	0	0	629	0	0	0	0	0	0	0	0	0	0	0	1	0	0	0	630
New.ReferenceOTU342	k__Bacteria; p__Firmicutes; c__Bacilli; unclassified; unclassified; unclassified; unclassified	0	0	0	0	0	0	0	7	0	0	0	0	0	0	1591	0	0	0	0	0	0	0	0	0	0	0	1598
New.ReferenceOTU3420	k__Bacteria; p__Firmicutes; c__Bacilli; o__Lactobacillales; f__Streptococcaceae; g__Streptococcus; s__infantis	0	0	0	18	0	0	0	10	0	0	1	0	0	0	376	0	0	0	0	0	0	0	12	0	0	1	418
New.ReferenceOTU3426	k__Bacteria; p__Firmicutes; c__Bacilli; o__Lactobacillales; f__Streptococcaceae; g__Streptococcus; s__infantis	0	0	0	3	0	0	0	65	0	0	57	0	0	0	71	0	0	0	0	0	0	0	181	0	0	4	381
New.ReferenceOTU3439	k__Bacteria; p__Firmicutes; c__Bacilli; o__Bacillales; f__Planococcaceae; g__Staphylococcus; s__saprophyticus	0	0	0	0	1	0	0	0	0	0	0	31	0	0	0	0	0	40	0	0	0	11	0	0	0	1257	1340
New.ReferenceOTU3440	k__Bacteria; p__Firmicutes; c__Bacilli; o__Lactobacillales; f__Streptococcaceae; g__Streptococcus; s__infantis	1	0	0	23	0	0	0	11	0	0	1	1	0	0	258	0	0	0	0	0	0	0	10	0	0	5	310
New.ReferenceOTU3449	k__Bacteria; p__Firmicutes; c__Bacilli; o__Bacillales; f__Bacillaceae; g__Bacillus; unclassified	0	0	0	0	0	0	0	0	0	0	0	0	223	1	0	0	0	0	0	0	196	0	0	0	0	0	420
New.ReferenceOTU3451	k__Bacteria; p__Firmicutes; c__Bacilli; o__Lactobacillales; unclassified; unclassified; unclassified	0	0	0	28	0	0	0	56	0	0	97	23	0	1	29	0	0	0	0	0	0	0	3588	0	0	67	3889
New.ReferenceOTU3452	k__Bacteria; p__Firmicutes; c__Bacilli; o__Bacillales; unclassified; unclassified; unclassified	0	0	0	0	0	0	0	0	0	0	0	2	0	0	0	0	0	49	0	0	0	7	0	0	0	1298	1356
New.ReferenceOTU3472	k__Bacteria; p__Firmicutes; c__Bacilli; o__Lactobacillales; unclassified; unclassified; unclassified	0	0	0	11	0	0	0	0	0	0	1659	0	0	0	0	0	0	0	0	0	0	0	0	0	0	0	1670
New.ReferenceOTU3484	k__Bacteria; unclassified; unclassified; unclassified; unclassified; unclassified; unclassified	350	161	181	0	323	0	1	1	0	0	0	319	0	29	0	151	625	511	1	0	30	4	32	0	0	17	2736
New.ReferenceOTU3503	k__Bacteria; p__Proteobacteria; c__Gammaproteobacteria; o__Pseudomonadales; f__Pseudomonadaceae; unclassified; unclassified	0	0	0	0	0	0	0	0	0	0	0	0	0	0	0	0	0	0	17	0	0	0	0	0	0	62	79
New.ReferenceOTU3509	k__Bacteria; p__Firmicutes; c__Bacilli; o__Bacillales; f__Staphylococcaceae; g__Staphylococcus; s__haemolyticus	0	0	1	0	1	3	0	0	291	0	0	52	0	10	0	0	0	35	3	0	0	13	0	0	0	132	541
New.ReferenceOTU3511	k__Bacteria; p__Proteobacteria; c__Alphaproteobacteria; o__Rhizobiales; f__Methylobacteriaceae; g__Methylobacterium; s__organophilum	0	0	0	0	0	0	0	0	0	0	0	0	0	0	0	0	202	0	0	0	0	0	0	0	0	0	202
New.ReferenceOTU3520	k__Bacteria; p__Proteobacteria; c__Gammaproteobacteria; o__Pseudomonadales; f__Pseudomonadaceae; g__Pseudomonas; s__mendocina	0	0	0	0	0	0	0	0	0	0	0	3765	1	0	0	0	0	0	32	0	0	0	0	0	0	122	3920
New.ReferenceOTU3521	unknown; unclassified; unclassified; unclassified; unclassified; unclassified; unclassified	53	37	9	0	218	0	0	9	16	0	2	0	0	0	0	70	89	0	0	0	32	2	31	2	0	18	588
New.ReferenceOTU3530	k__Bacteria; p__Proteobacteria; c__Gammaproteobacteria; o__Pasteurellales; f__Pasteurellaceae; unclassified; unclassified	0	0	0	0	0	0	0	0	0	0	0	0	9	0	0	0	0	0	0	0	0	0	0	2302	0	0	2311
New.ReferenceOTU3538	k__Bacteria; p__Proteobacteria; c__Gammaproteobacteria; o__Pseudomonadales; f__Pseudomonadaceae; g__Pseudomonas; unclassified	0	0	0	0	0	0	0	0	0	0	0	631	0	0	1	0	0	0	10	0	0	0	0	0	0	32	674
New.ReferenceOTU3548	k__Bacteria; p__Proteobacteria; unclassified; unclassified; unclassified; unclassified; unclassified	0	0	0	0	0	0	0	0	0	0	0	274	0	0	0	0	0	0	0	0	0	0	0	0	0	0	274
New.ReferenceOTU3567	k__Bacteria; unclassified; unclassified; unclassified; unclassified; unclassified; unclassified	171	222	61	0	660	3	0	18	3	0	11	4	0	0	0	97	354	119	4	0	85	15	130	1	1	75	2034
New.ReferenceOTU3571	k__Bacteria; p__Firmicutes; c__Bacilli; unclassified; unclassified; unclassified; unclassified	0	0	0	0	0	0	0	0	0	0	0	6	0	0	0	0	0	7	0	0	0	2	0	0	0	451	466
New.ReferenceOTU3572	k__Bacteria; p__Firmicutes; c__Bacilli; o__Bacillales; unclassified; unclassified; unclassified	0	0	0	0	0	0	0	0	0	0	0	114	0	99	0	0	1	0	1	0	0	0	0	0	0	6	221
New.ReferenceOTU3589	k__Bacteria; unclassified; unclassified; unclassified; unclassified; unclassified; unclassified	53	1	7	1	5	0	0	16	0	0	5	2	0	0	1	19	4	35	0	0	2	0	13	0	0	42	206
New.ReferenceOTU3609	k__Bacteria; p__Proteobacteria; c__Gammaproteobacteria; o__Enterobacteriales; f__Enterobacteriaceae; unclassified; unclassified	0	0	0	0	0	0	0	2	0	2	4	0	0	0	0	0	0	0	2	0	0	0	4	0	181	5	200
New.ReferenceOTU3613	k__Bacteria; p__Proteobacteria; c__Alphaproteobacteria; unclassified; unclassified; unclassified; unclassified	0	0	0	0	0	0	0	0	0	0	0	0	0	883	0	0	0	0	0	0	0	0	0	0	0	0	883
New.ReferenceOTU3616	k__Bacteria; p__Firmicutes; c__Bacilli; o__Lactobacillales; f__Streptococcaceae; g__Streptococcus; unclassified	2	0	0	0	0	0	0	30	0	0	0	2	0	0	156	0	0	0	0	0	0	0	61	0	0	2	253
New.ReferenceOTU363	k__Bacteria; p__Firmicutes; c__Bacilli; o__Lactobacillales; f__Streptococcaceae; g__Streptococcus; unclassified	0	0	0	40	0	0	0	24	0	0	0	2	0	0	538	0	0	0	0	0	0	0	32	0	0	8	644
New.ReferenceOTU3637	k__Bacteria; p__Firmicutes; c__Bacilli; o__Bacillales; f__Bacillaceae; g__Bacillus; unclassified	0	0	0	0	0	0	0	0	0	0	0	0	1231	7	0	0	0	0	0	0	728	0	0	0	0	0	1966
New.ReferenceOTU3644	k__Bacteria; unclassified; unclassified; unclassified; unclassified; unclassified; unclassified	0	0	0	0	0	0	1	0	0	0	0	4	0	0	0	0	0	10	0	0	0	0	0	0	0	429	444
New.ReferenceOTU366	k__Bacteria; p__Proteobacteria; c__Gammaproteobacteria; o__Pasteurellales; f__Pasteurellaceae; g__Haemophilus; s__influenzae	0	0	0	0	0	0	0	0	0	0	0	0	15	0	0	0	0	0	0	0	0	0	1	1486	0	0	1502
New.ReferenceOTU3673	k__Bacteria; p__Proteobacteria; c__Gammaproteobacteria; o__Pseudomonadales; f__Pseudomonadaceae; unclassified; unclassified	0	0	0	0	0	0	0	0	0	0	0	217	0	0	0	0	0	0	0	0	0	0	0	0	0	10	227
New.ReferenceOTU3677	k__Bacteria; p__Proteobacteria; c__Gammaproteobacteria; o__Enterobacteriales; f__Enterobacteriaceae; g__Serratia; s__marcescens	0	0	0	0	0	0	0	12	0	0	0	0	0	0	0	0	0	0	7	1	0	0	0	0	201	1	222
New.ReferenceOTU3685	k__Bacteria; p__Proteobacteria; c__Gammaproteobacteria; o__Enterobacteriales; f__Enterobacteriaceae; g__Escherichia; s__coli	0	0	0	1	0	0	0	3	0	4	0	0	0	0	0	0	0	0	1	0	0	0	0	0	281	1	291
New.ReferenceOTU3687	k__Bacteria; p__Firmicutes; c__Bacilli; o__Bacillales; unclassified; unclassified; unclassified	0	0	0	0	0	0	0	0	0	0	0	3	0	0	0	0	0	8	0	0	0	1	0	0	0	221	233
New.ReferenceOTU3689	k__Bacteria; p__Firmicutes; c__Bacilli; o__Bacillales; unclassified; unclassified; unclassified	0	0	0	0	0	0	0	0	0	0	0	0	536	9	0	0	0	0	0	0	27	0	0	0	0	0	572
New.ReferenceOTU3694	k__Bacteria; unclassified; unclassified; unclassified; unclassified; unclassified; unclassified	0	0	0	0	0	0	0	0	0	0	0	0	0	667	0	0	0	0	0	0	0	0	0	0	0	0	667
New.ReferenceOTU3701	k__Bacteria; p__Proteobacteria; c__Gammaproteobacteria; o__Enterobacteriales; f__Enterobacteriaceae; g__Escherichia; s__coli	0	0	0	0	0	0	0	12	1	7	0	2	0	0	0	0	0	0	6	0	0	0	7	2	734	3	774
New.ReferenceOTU3702	k__Bacteria; p__Firmicutes; c__Bacilli; o__Bacillales; unclassified; unclassified; unclassified	0	0	0	0	0	0	0	0	0	0	0	1	0	0	0	0	0	2	0	0	0	0	0	0	0	316	319
New.ReferenceOTU3705	k__Bacteria; p__Firmicutes; c__Bacilli; unclassified; unclassified; unclassified; unclassified	0	0	0	0	0	0	0	0	0	0	0	0	1700	10	0	0	0	0	0	0	76	0	0	0	0	0	1786
New.ReferenceOTU3709	k__Bacteria; p__Firmicutes; c__Bacilli; o__Bacillales; f__Bacillaceae; g__Bacillus; unclassified	0	0	0	0	0	0	0	0	0	0	0	0	175	4	0	0	0	0	0	0	129	0	0	0	0	0	308
New.ReferenceOTU371	k__Bacteria; p__Proteobacteria; c__Gammaproteobacteria; o__Pasteurellales; f__Pasteurellaceae; g__Haemophilus; s__influenzae	0	0	0	0	0	0	0	0	0	0	0	0	0	0	0	0	0	0	0	0	0	0	1	431	0	0	432
New.ReferenceOTU3715	k__Bacteria; p__Firmicutes; c__Bacilli; o__Lactobacillales; unclassified; unclassified; unclassified	0	0	0	0	0	0	0	31	0	0	0	0	0	0	978	0	0	0	0	0	0	0	0	0	0	3	1012
New.ReferenceOTU3717	k__Bacteria; p__Proteobacteria; c__Alphaproteobacteria; unclassified; unclassified; unclassified; unclassified	0	0	0	0	0	0	0	0	0	0	0	622	0	4	0	0	0	0	0	0	0	0	0	0	0	1	627
New.ReferenceOTU3718	k__Bacteria; p__Proteobacteria; c__Gammaproteobacteria; o__Pasteurellales; f__Pasteurellaceae; g__Haemophilus; s__influenzae	0	0	0	0	0	0	0	0	0	0	0	0	10	0	0	0	0	0	0	0	0	0	0	1219	0	0	1229
New.ReferenceOTU3738	k__Bacteria; p__Proteobacteria; c__Gammaproteobacteria; o__Enterobacteriales; f__Enterobacteriaceae; unclassified; unclassified	0	0	0	0	0	0	0	0	1	1	0	0	0	0	0	0	0	0	1	0	0	0	5	0	194	1	203
New.ReferenceOTU3748	k__Bacteria; p__Firmicutes; c__Bacilli; o__Bacillales; f__Bacillaceae; g__Bacillus; unclassified	0	0	0	0	0	0	0	0	0	0	0	0	678	12	0	0	0	0	0	0	448	0	0	1	0	0	1139
New.ReferenceOTU3750	k__Bacteria; p__Firmicutes; c__Bacilli; o__Lactobacillales; f__Streptococcaceae; g__Streptococcus; unclassified	0	0	0	0	0	0	0	24	0	0	31	2	0	0	229	0	0	0	0	0	0	0	27	0	0	10	323
New.ReferenceOTU3769	k__Bacteria; p__Firmicutes; c__Bacilli; o__Bacillales; f__Staphylococcaceae; g__Staphylococcus; unclassified	0	0	0	0	1	23	0	1	538	0	0	115	0	37	0	0	0	255	6	1	0	119	0	0	0	630	1726
New.ReferenceOTU3784	k__Bacteria; p__Firmicutes; c__Bacilli; o__Lactobacillales; f__Enterococcaceae; unclassified; unclassified	0	173	0	0	0	0	0	0	0	132	0	0	0	0	0	0	0	0	0	0	0	0	0	0	0	0	305
New.ReferenceOTU3786	k__Bacteria; p__Firmicutes; c__Bacilli; o__Lactobacillales; f__Streptococcaceae; g__Streptococcus; unclassified	0	0	0	0	0	0	0	1	0	0	15	0	0	0	2	0	0	0	0	0	0	0	274	0	0	4	296
New.ReferenceOTU3788	k__Bacteria; p__Proteobacteria; c__Gammaproteobacteria; o__Pasteurellales; f__Pasteurellaceae; unclassified; unclassified	0	0	0	0	0	0	0	0	0	0	0	0	2	0	0	0	0	0	0	0	0	0	0	221	0	0	223
New.ReferenceOTU3797	k__Bacteria; p__Firmicutes; c__Bacilli; o__Lactobacillales; unclassified; unclassified; unclassified	0	0	0	0	0	0	0	0	0	1314	0	0	0	0	0	0	0	0	0	0	0	0	0	0	0	0	1314
New.ReferenceOTU3798	k__Bacteria; p__Firmicutes; c__Bacilli; o__Bacillales; f__Bacillaceae; g__Bacillus; unclassified	0	0	0	0	0	0	0	0	0	0	0	0	358	1	0	0	0	0	0	0	320	0	0	0	0	0	679
New.ReferenceOTU3812	k__Bacteria; p__Proteobacteria; c__Gammaproteobacteria; o__Enterobacteriales; f__Enterobacteriaceae; unclassified; unclassified	0	0	0	0	0	0	0	0	0	0	0	1	0	0	0	0	0	0	23	1	0	0	0	0	0	0	25
New.ReferenceOTU3813	k__Bacteria; p__Proteobacteria; c__Gammaproteobacteria; o__Enterobacteriales; f__Enterobacteriaceae; unclassified; unclassified	0	0	0	0	0	0	0	0	0	0	0	9	0	0	0	0	0	0	46	1	0	0	0	0	0	0	56
New.ReferenceOTU3817	k__Bacteria; p__Proteobacteria; c__Alphaproteobacteria; o__Rhizobiales; f__Methylobacteriaceae; g__Methylobacterium; s__organophilum	0	0	1	0	0	0	0	0	0	0	1	0	0	0	1	0	3200	0	0	0	0	0	0	0	0	0	3203
New.ReferenceOTU382	k__Bacteria; p__Proteobacteria; c__Gammaproteobacteria; o__Enterobacteriales; f__Enterobacteriaceae; g__Escherichia; s__coli	0	0	0	0	0	0	0	0	1	0	0	0	0	0	0	0	0	0	0	0	0	0	2	0	211	0	214
New.ReferenceOTU3820	k__Bacteria; p__Firmicutes; c__Bacilli; unclassified; unclassified; unclassified; unclassified	0	0	0	0	0	0	0	0	0	0	0	0	374	0	0	0	0	0	0	0	2	0	0	0	0	0	376
New.ReferenceOTU3833	k__Bacteria; p__Proteobacteria; c__Gammaproteobacteria; o__Enterobacteriales; f__Enterobacteriaceae; g__Escherichia; s__coli	0	0	0	1	0	0	0	0	0	0	0	0	0	0	0	0	0	0	0	0	0	0	0	0	166	0	167
New.ReferenceOTU3835	k__Bacteria; p__Proteobacteria; c__Gammaproteobacteria; o__Enterobacteriales; f__Enterobacteriaceae; g__Escherichia; s__coli	0	0	0	0	0	0	0	4	0	2	0	0	0	0	0	0	0	0	1	0	0	0	2	0	466	1	476
New.ReferenceOTU3840	k__Bacteria; p__Firmicutes; c__Bacilli; o__Lactobacillales; unclassified; unclassified; unclassified	0	0	0	0	0	0	0	55	0	0	0	0	0	0	603	0	0	0	0	0	0	0	0	1	0	0	659
New.ReferenceOTU3842	k__Bacteria; unclassified; unclassified; unclassified; unclassified; unclassified; unclassified	0	0	0	0	0	0	0	0	0	0	0	0	0	0	0	0	733	0	0	0	0	0	0	0	0	0	733
New.ReferenceOTU3843	k__Bacteria; p__Firmicutes; c__Bacilli; o__Lactobacillales; f__Streptococcaceae; g__Streptococcus; unclassified	0	0	0	4	0	0	0	7	0	0	132	4	0	0	1	0	0	0	0	0	0	0	1553	0	0	1	1702
New.ReferenceOTU3847	k__Bacteria; p__Firmicutes; c__Bacilli; o__Lactobacillales; f__Streptococcaceae; g__Streptococcus; unclassified	0	0	0	1	0	0	0	2	4	0	232	0	0	0	0	0	0	0	0	0	0	0	0	0	0	0	239
New.ReferenceOTU3855	k__Bacteria; p__Firmicutes; c__Bacilli; o__Lactobacillales; f__Streptococcaceae; g__Streptococcus; s__infantis	0	0	0	20	0	0	0	11	0	0	0	0	0	0	168	0	0	0	0	0	0	0	20	0	0	4	223
New.ReferenceOTU3856	k__Bacteria; p__Proteobacteria; c__Gammaproteobacteria; o__Pasteurellales; f__Pasteurellaceae; g__Haemophilus; s__influenzae	0	0	0	0	0	0	0	0	0	0	0	0	3	0	0	0	0	0	0	0	0	0	0	339	0	0	342
New.ReferenceOTU3857	k__Bacteria; p__Proteobacteria; c__Gammaproteobacteria; o__Pasteurellales; f__Pasteurellaceae; g__Haemophilus; s__influenzae	0	0	0	0	0	0	0	0	0	0	0	0	23	0	0	0	0	0	0	0	0	0	1	1978	0	0	2002
New.ReferenceOTU3874	k__Bacteria; p__Firmicutes; c__Bacilli; o__Lactobacillales; f__Streptococcaceae; g__Streptococcus; unclassified	0	0	0	0	0	0	0	2	3	0	444	0	0	0	1	0	0	0	1	0	0	0	2	0	0	0	453
New.ReferenceOTU3881	k__Bacteria; p__Firmicutes; c__Bacilli; o__Lactobacillales; f__Streptococcaceae; g__Streptococcus; unclassified	0	0	0	0	0	0	0	44	0	0	20	2	0	0	288	0	0	0	0	0	0	0	127	0	0	10	491
New.ReferenceOTU3882	k__Bacteria; p__Firmicutes; unclassified; unclassified; unclassified; unclassified; unclassified	0	0	0	0	0	0	0	0	0	0	0	0	0	0	0	0	0	0	0	0	0	0	446	0	0	0	446
New.ReferenceOTU3890	k__Bacteria; p__Actinobacteria; c__Actinobacteria; o__Actinomycetales; unclassified; unclassified; unclassified	0	0	0	0	0	0	0	0	0	0	0	0	0	0	0	0	496	0	0	0	0	0	0	0	0	0	496
New.ReferenceOTU3891	k__Bacteria; p__Actinobacteria; c__Actinobacteria; o__Actinomycetales; f__Williamsiaceae; g__Williamsia; s__serinedens	0	0	0	0	0	0	0	0	0	0	0	0	0	0	0	0	259	0	0	0	0	0	0	0	0	0	259
New.ReferenceOTU3892	k__Bacteria; unclassified; unclassified; unclassified; unclassified; unclassified; unclassified	0	0	0	0	0	0	0	0	0	0	224	0	0	0	0	0	0	0	0	0	0	0	0	0	0	0	224
New.ReferenceOTU3900	k__Bacteria; p__Firmicutes; c__Bacilli; o__Bacillales; unclassified; unclassified; unclassified	0	0	0	0	0	0	1	0	2	0	0	346	0	0	0	0	0	153	0	0	0	24	0	0	0	2577	3103
New.ReferenceOTU3904	k__Bacteria; p__Firmicutes; c__Bacilli; o__Lactobacillales; unclassified; unclassified; unclassified	0	0	0	0	0	0	0	0	0	955	2	0	0	0	0	0	0	0	0	0	0	0	0	0	1	0	958
New.ReferenceOTU3907	k__Bacteria; p__Firmicutes; c__Bacilli; o__Lactobacillales; f__Streptococcaceae; g__Streptococcus; unclassified	471	0	0	0	0	0	0	6	0	0	1	0	0	0	1	0	0	0	0	0	0	0	6	0	0	0	485
New.ReferenceOTU3917	k__Bacteria; p__Proteobacteria; c__Gammaproteobacteria; o__Pseudomonadales; f__Pseudomonadaceae; g__Pseudomonas; unclassified	0	0	0	0	0	0	0	0	0	0	0	492	0	0	0	0	0	0	2	0	0	0	0	0	0	30	524
New.ReferenceOTU3927	k__Bacteria; p__Firmicutes; c__Bacilli; unclassified; unclassified; unclassified; unclassified	0	0	0	0	0	0	0	0	0	0	0	0	0	0	0	1168	0	0	0	0	0	0	0	0	0	0	1168
New.ReferenceOTU3935	k__Bacteria; p__Firmicutes; c__Bacilli; o__Lactobacillales; f__Streptococcaceae; g__Streptococcus; unclassified	0	0	0	7	0	0	0	8	0	0	56	1	0	0	3	0	0	0	0	0	0	0	540	0	0	0	615
New.ReferenceOTU3938	k__Bacteria; p__Firmicutes; c__Bacilli; o__Lactobacillales; f__Streptococcaceae; g__Streptococcus; unclassified	0	0	0	0	0	0	0	0	0	0	2	0	0	0	0	0	0	0	0	0	0	0	251	0	0	0	253
New.ReferenceOTU3942	k__Bacteria; p__Proteobacteria; c__Alphaproteobacteria; o__Rhizobiales; unclassified; unclassified; unclassified	0	0	0	0	0	0	0	0	0	0	0	160	0	501	0	0	0	0	0	0	0	0	0	0	0	4	665
New.ReferenceOTU3944	k__Bacteria; unclassified; unclassified; unclassified; unclassified; unclassified; unclassified	53	28	18	0	30	0	0	0	3	0	1	16	0	0	0	9	116	2	0	0	6	1	38	0	0	17	338
New.ReferenceOTU3964	k__Bacteria; p__Firmicutes; c__Bacilli; o__Lactobacillales; f__Streptococcaceae; g__Streptococcus; unclassified	0	0	0	26	0	0	0	164	1	0	88	1	0	1	352	0	0	0	0	0	1	0	177	0	0	12	823
New.ReferenceOTU3966	k__Bacteria; p__Proteobacteria; c__Gammaproteobacteria; o__Pasteurellales; f__Pasteurellaceae; unclassified; unclassified	0	0	0	0	0	0	0	0	0	0	0	0	8	0	0	0	0	0	0	0	0	0	1	789	0	0	798
New.ReferenceOTU3969	k__Bacteria; p__Proteobacteria; c__Gammaproteobacteria; o__Enterobacteriales; f__Enterobacteriaceae; unclassified; unclassified	0	0	0	1	0	0	0	5	0	8	2	2	0	1	0	0	0	0	4	0	0	0	4	1	0	6	34
New.ReferenceOTU397	k__Bacteria; p__Firmicutes; c__Bacilli; o__Bacillales; f__Bacillaceae; g__Bacillus; unclassified	0	0	0	0	0	0	0	0	0	0	0	0	880	10	0	0	0	0	0	0	364	0	0	0	0	0	1254
New.ReferenceOTU3972	k__Bacteria; p__Proteobacteria; c__Gammaproteobacteria; o__Pseudomonadales; f__Pseudomonadaceae; unclassified; unclassified	0	0	0	0	0	0	0	0	0	0	0	0	0	0	0	0	0	0	1	0	0	0	0	0	0	26	27
New.ReferenceOTU3976	k__Bacteria; p__Proteobacteria; c__Gammaproteobacteria; o__Enterobacteriales; f__Enterobacteriaceae; unclassified; unclassified	0	0	0	1	0	0	0	9	0	17	1	1	0	2	0	0	1	0	2	1	0	0	4	0	0	1	40
New.ReferenceOTU3977	k__Bacteria; p__Firmicutes; c__Bacilli; o__Lactobacillales; f__Enterococcaceae; unclassified; unclassified	0	0	0	0	0	0	0	1	0	241	0	0	0	1	0	0	0	0	0	0	0	0	0	0	1	0	244
New.ReferenceOTU3979	k__Bacteria; unclassified; unclassified; unclassified; unclassified; unclassified; unclassified	120	47	13	1	4	0	0	0	1	0	1	7	0	1	0	35	37	39	0	0	0	0	5	0	0	10	321
New.ReferenceOTU398	k__Bacteria; p__Firmicutes; c__Bacilli; o__Lactobacillales; unclassified; unclassified; unclassified	0	0	0	0	0	0	0	0	0	1769	1	0	0	0	0	0	0	0	0	0	0	0	0	0	0	0	1770
New.ReferenceOTU3980	k__Bacteria; p__Proteobacteria; unclassified; unclassified; unclassified; unclassified; unclassified	0	0	0	0	0	0	0	0	0	0	0	0	6	1	0	0	0	0	0	0	0	0	0	2894	0	0	2901
New.ReferenceOTU3983	k__Bacteria; p__Proteobacteria; c__Gammaproteobacteria; o__Enterobacteriales; f__Enterobacteriaceae; g__Escherichia; s__coli	0	0	0	0	0	0	0	5	1	3	0	0	0	0	0	0	0	0	3	0	0	0	4	0	239	3	258
New.ReferenceOTU3985	k__Bacteria; p__Firmicutes; c__Bacilli; o__Lactobacillales; f__Streptococcaceae; g__Streptococcus; unclassified	0	0	0	3	0	0	0	556	3	0	59	4	0	0	2282	0	0	0	0	0	0	0	291	3	0	31	3232
New.ReferenceOTU3999	k__Bacteria; p__Proteobacteria; c__Gammaproteobacteria; o__Pasteurellales; f__Pasteurellaceae; unclassified; unclassified	0	0	0	0	0	0	0	0	0	0	0	0	1	0	0	0	0	0	0	0	0	0	0	689	0	0	690
New.ReferenceOTU400	k__Bacteria; p__Firmicutes; unclassified; unclassified; unclassified; unclassified; unclassified	0	0	0	0	0	0	0	704	1	1	0	0	0	0	154	0	0	0	0	0	0	0	0	0	0	0	860
New.ReferenceOTU4006	k__Bacteria; p__Proteobacteria; c__Alphaproteobacteria; o__Rhizobiales; f__Methylobacteriaceae; g__Methylobacterium; unclassified	0	0	0	0	0	0	0	0	0	0	0	0	0	0	0	0	304	0	0	0	0	0	0	0	0	0	304
New.ReferenceOTU4008	k__Bacteria; p__Firmicutes; c__Bacilli; o__Lactobacillales; f__Streptococcaceae; g__Streptococcus; unclassified	0	0	0	0	0	0	0	150	2	0	0	0	0	0	364	0	0	0	0	0	0	0	3	2	0	0	521
New.ReferenceOTU4013	k__Bacteria; p__Firmicutes; c__Bacilli; o__Bacillales; f__Staphylococcaceae; g__Staphylococcus; unclassified	0	0	0	0	0	1	0	0	98	0	0	90	0	4	0	0	0	22	2	0	0	17	0	0	0	178	412
New.ReferenceOTU4017	k__Bacteria; p__Firmicutes; c__Bacilli; o__Bacillales; f__Staphylococcaceae; g__Staphylococcus; unclassified	0	0	0	0	0	4	0	0	208	0	0	103	0	3	0	0	0	37	1	0	0	16	0	0	0	241	613
New.ReferenceOTU4029	k__Bacteria; p__Firmicutes; c__Bacilli; o__Lactobacillales; f__Enterococcaceae; g__Enterococcus; unclassified	0	2492	0	1	0	0	0	0	0	40	1	0	0	0	0	1	0	0	10	0	0	0	0	0	0	0	2545
New.ReferenceOTU4031	k__Bacteria; p__Firmicutes; c__Bacilli; o__Lactobacillales; f__Streptococcaceae; g__Streptococcus; unclassified	67	0	0	24	0	0	0	281	7	0	234	3	0	0	729	0	0	0	2	0	0	0	504	0	0	27	1878
New.ReferenceOTU4043	k__Bacteria; p__Firmicutes; c__Bacilli; o__Bacillales; f__Bacillaceae; g__Bacillus; unclassified	0	0	0	0	0	0	0	0	0	0	0	0	670	7	0	0	0	0	1	0	455	0	0	0	0	0	1133
New.ReferenceOTU4062	k__Bacteria; p__Proteobacteria; c__Gammaproteobacteria; unclassified; unclassified; unclassified; unclassified	0	0	0	0	0	0	0	0	0	0	0	0	0	0	0	0	0	0	0	0	0	0	0	0	801	0	801
New.ReferenceOTU4076	k__Bacteria; p__Firmicutes; c__Bacilli; o__Lactobacillales; f__Streptococcaceae; g__Streptococcus; unclassified	0	0	0	75	0	0	0	363	4	0	48	0	0	0	228	0	0	0	0	0	0	0	359	0	0	4	1081
New.ReferenceOTU4091	k__Bacteria; p__Firmicutes; c__Bacilli; o__Bacillales; unclassified; unclassified; unclassified	0	0	0	0	0	0	0	0	7	0	1	132	0	2	0	0	0	45	1	0	0	11	2	0	0	244	445
New.ReferenceOTU4131	k__Bacteria; p__Firmicutes; c__Bacilli; o__Bacillales; f__Staphylococcaceae; g__Staphylococcus; unclassified	0	0	0	0	1	8	0	0	79	0	0	67	0	4	0	0	0	64	2	0	1	62	0	0	0	199	487
New.ReferenceOTU4133	k__Bacteria; p__Firmicutes; c__Bacilli; o__Lactobacillales; f__Enterococcaceae; unclassified; unclassified	0	0	0	0	0	0	0	0	0	512	3	0	0	0	0	0	0	0	0	0	0	0	0	0	0	0	515
New.ReferenceOTU4138	k__Bacteria; p__Proteobacteria; c__Gammaproteobacteria; o__Enterobacteriales; f__Enterobacteriaceae; g__Escherichia; s__coli	0	0	0	0	0	0	0	2	0	2	0	0	0	0	0	0	0	0	2	0	0	0	3	0	186	2	197
New.ReferenceOTU4143	k__Bacteria; p__Firmicutes; c__Bacilli; o__Bacillales; unclassified; unclassified; unclassified	66	32	71	0	0	0	0	0	0	0	0	0	0	0	0	30	40	0	0	0	0	0	0	0	0	0	239
New.ReferenceOTU4147	k__Bacteria; p__Firmicutes; c__Bacilli; o__Lactobacillales; f__Streptococcaceae; g__Streptococcus; unclassified	0	0	0	1	0	0	0	3	0	0	24	0	0	0	0	0	0	0	0	0	0	0	406	0	0	1	435
New.ReferenceOTU4148	k__Bacteria; p__Firmicutes; c__Bacilli; o__Bacillales; f__Bacillaceae; g__Bacillus; unclassified	0	0	0	0	0	0	0	0	0	0	0	0	737	13	0	0	0	0	0	0	55	0	0	0	0	0	805
New.ReferenceOTU4155	k__Bacteria; unclassified; unclassified; unclassified; unclassified; unclassified; unclassified	0	0	0	0	0	0	0	0	0	0	0	0	0	0	0	0	0	0	0	0	0	0	900	0	0	1	901
New.ReferenceOTU416	k__Bacteria; unclassified; unclassified; unclassified; unclassified; unclassified; unclassified	0	0	0	0	0	0	0	0	341	0	0	0	0	4	0	0	0	0	0	0	0	0	0	0	0	0	345
New.ReferenceOTU4165	k__Bacteria; p__Firmicutes; c__Bacilli; o__Lactobacillales; f__Streptococcaceae; g__Streptococcus; unclassified	0	0	0	7	0	0	0	0	0	0	1061	0	0	0	0	0	0	0	0	0	0	0	3	0	0	0	1071
New.ReferenceOTU4169	k__Bacteria; unclassified; unclassified; unclassified; unclassified; unclassified; unclassified	110	63	55	0	27	0	0	0	0	0	0	27	0	1	0	47	194	27	0	0	1	0	2	0	0	3	557
New.ReferenceOTU4172	k__Bacteria; p__Proteobacteria; c__Gammaproteobacteria; o__Enterobacteriales; f__Enterobacteriaceae; unclassified; unclassified	0	0	0	0	0	0	0	0	0	0	0	0	0	0	0	0	0	0	0	0	0	0	0	0	0	0	0
New.ReferenceOTU4182	k__Bacteria; p__Proteobacteria; c__Gammaproteobacteria; unclassified; unclassified; unclassified; unclassified	0	3	0	0	0	0	0	1	0	0	0	3452	0	0	0	0	0	0	1	0	0	0	0	0	0	151	3608
New.ReferenceOTU4198	k__Bacteria; p__Firmicutes; c__Bacilli; o__Bacillales; f__Staphylococcaceae; g__Staphylococcus; s__haemolyticus	0	0	1	0	0	1	0	0	51	0	0	1	0	174	0	0	0	0	1	0	0	0	0	0	0	0	229
New.ReferenceOTU4203	k__Bacteria; p__Firmicutes; c__Bacilli; o__Lactobacillales; f__Enterococcaceae; unclassified; unclassified	0	0	0	0	0	0	0	0	0	284	3	0	0	0	0	0	0	0	0	0	0	0	0	0	0	0	287
New.ReferenceOTU4209	k__Bacteria; p__Firmicutes; c__Bacilli; o__Bacillales; unclassified; unclassified; unclassified	0	0	0	0	0	0	0	0	0	0	0	0	0	0	0	9492	0	0	0	0	0	0	0	0	0	0	9492
New.ReferenceOTU4213	k__Bacteria; unclassified; unclassified; unclassified; unclassified; unclassified; unclassified	0	0	0	0	0	0	0	130	1	0	0	0	0	0	971	0	0	0	0	0	0	0	0	0	0	3	1105
New.ReferenceOTU4220	k__Bacteria; p__Firmicutes; c__Bacilli; o__Lactobacillales; f__Streptococcaceae; g__Streptococcus; unclassified	0	0	0	0	0	0	0	0	1	0	368	0	0	0	0	0	0	0	1	0	0	0	0	0	0	0	370
New.ReferenceOTU4223	k__Bacteria; p__Firmicutes; c__Bacilli; o__Bacillales; f__Bacillaceae; unclassified; unclassified	0	0	0	0	0	0	0	0	0	0	0	0	1021	13	0	0	0	0	0	0	317	0	0	0	0	0	1351
New.ReferenceOTU4228	k__Bacteria; p__Actinobacteria; c__Actinobacteria; o__Actinomycetales; unclassified; unclassified; unclassified	0	0	0	0	0	0	0	0	0	0	0	0	0	0	0	0	911	0	0	0	0	0	0	0	0	0	911
New.ReferenceOTU4230	k__Bacteria; p__Firmicutes; c__Bacilli; o__Lactobacillales; f__Streptococcaceae; g__Streptococcus; unclassified	0	0	0	0	0	0	0	292	3	0	1	0	0	0	99	0	0	0	1	0	0	0	5	0	0	0	401
New.ReferenceOTU4248	k__Bacteria; p__Firmicutes; c__Bacilli; o__Lactobacillales; f__Streptococcaceae; g__Streptococcus; unclassified	0	0	0	0	0	0	0	4	3	0	662	0	0	0	0	0	0	0	0	0	0	0	11	0	0	0	680
New.ReferenceOTU4252	k__Bacteria; p__Proteobacteria; c__Gammaproteobacteria; o__Pasteurellales; f__Pasteurellaceae; g__Haemophilus; s__influenzae	0	0	0	0	0	0	0	0	0	0	0	0	5	0	0	0	0	0	0	0	0	0	0	419	0	0	424
New.ReferenceOTU4258	k__Bacteria; p__Proteobacteria; c__Gammaproteobacteria; o__Enterobacteriales; f__Enterobacteriaceae; unclassified; unclassified	0	0	0	1	0	0	0	1	0	1	0	0	0	0	0	0	0	0	0	0	0	0	0	0	202	0	205
New.ReferenceOTU4264	k__Bacteria; p__Firmicutes; c__Bacilli; o__Lactobacillales; unclassified; unclassified; unclassified	0	0	0	19	0	0	0	0	0	0	226	0	0	0	0	0	0	0	0	0	0	0	6	0	0	0	251
New.ReferenceOTU4267	k__Bacteria; p__Actinobacteria; c__Actinobacteria; o__Actinomycetales; unclassified; unclassified; unclassified	0	0	0	0	0	0	0	0	0	0	0	0	0	0	0	0	289	0	0	0	0	0	0	0	0	0	289
New.ReferenceOTU4274	k__Bacteria; p__Proteobacteria; c__Gammaproteobacteria; o__Pseudomonadales; f__Pseudomonadaceae; g__Pseudomonas; unclassified	0	0	0	0	0	0	0	0	0	0	0	2687	0	0	0	0	0	0	87	0	0	0	0	0	0	88	2862
New.ReferenceOTU4282	k__Bacteria; p__Firmicutes; c__Bacilli; o__Lactobacillales; f__Enterococcaceae; g__Enterococcus; unclassified	0	0	0	0	0	0	0	0	0	411	1	0	0	0	0	0	0	0	0	0	0	0	0	0	0	0	412
New.ReferenceOTU4283	k__Bacteria; p__Firmicutes; c__Bacilli; o__Lactobacillales; f__Enterococcaceae; unclassified; unclassified	0	0	0	0	0	0	0	0	0	685	6	0	0	0	0	0	0	0	0	0	0	0	0	0	1	0	692
New.ReferenceOTU4294	k__Bacteria; p__Firmicutes; c__Bacilli; o__Bacillales; unclassified; unclassified; unclassified	0	0	0	0	0	0	0	0	428	0	0	0	0	8	0	0	0	0	0	0	0	0	0	0	0	0	436
New.ReferenceOTU4300	k__Bacteria; unclassified; unclassified; unclassified; unclassified; unclassified; unclassified	0	0	0	0	0	0	0	0	0	0	0	0	0	0	0	0	0	0	0	0	0	0	0	261	0	0	261
New.ReferenceOTU4315	k__Bacteria; p__Firmicutes; c__Bacilli; o__Lactobacillales; f__Streptococcaceae; g__Streptococcus; s__infantis	0	0	0	16	0	0	0	116	0	0	8	0	0	0	37	0	0	0	0	0	0	0	135	0	0	0	312
New.ReferenceOTU432	k__Bacteria; unclassified; unclassified; unclassified; unclassified; unclassified; unclassified	0	0	0	0	0	0	0	1	0	0	2	0	0	0	0	0	0	0	0	0	0	0	552	0	0	4	559
New.ReferenceOTU4323	k__Bacteria; p__Firmicutes; unclassified; unclassified; unclassified; unclassified; unclassified	0	0	0	0	0	0	0	1	1	616	0	0	0	0	0	0	0	0	0	0	0	0	0	0	0	0	618
New.ReferenceOTU4326	k__Bacteria; unclassified; unclassified; unclassified; unclassified; unclassified; unclassified	0	0	0	1	26	0	20	18	14	10	57	373	18	44	19	0	0	18	4	9	1	5	114	2	50	152	955
New.ReferenceOTU4331	k__Bacteria; p__Firmicutes; c__Bacilli; o__Bacillales; f__Bacillaceae; unclassified; unclassified	0	0	0	0	0	0	0	0	0	0	0	0	248	0	0	0	0	0	0	0	0	0	0	0	0	0	248
New.ReferenceOTU4340	k__Bacteria; unclassified; unclassified; unclassified; unclassified; unclassified; unclassified	196	143	181	1	159	0	2	12	8	0	4	317	11	13	2	98	523	527	0	0	14	3	193	1	1	87	2496
New.ReferenceOTU4348	k__Bacteria; p__Firmicutes; c__Bacilli; o__Lactobacillales; f__Streptococcaceae; g__Streptococcus; s__infantis	0	0	0	7	0	0	0	188	8	0	89	1	0	0	347	0	0	0	0	0	0	0	156	3	0	3	802
New.ReferenceOTU4350	k__Bacteria; p__Proteobacteria; c__Gammaproteobacteria; o__Pasteurellales; f__Pasteurellaceae; unclassified; unclassified	0	0	0	0	0	0	0	0	0	0	0	0	0	0	0	0	0	0	0	0	0	0	0	389	0	0	389
New.ReferenceOTU4351	k__Bacteria; p__Firmicutes; c__Bacilli; o__Bacillales; f__Planococcaceae; g__Staphylococcus; s__saprophyticus	0	0	0	0	0	2	0	2	84	0	0	0	0	208	0	0	0	1	0	1	0	0	0	0	0	1	299
New.ReferenceOTU4352	k__Bacteria; p__Firmicutes; c__Bacilli; o__Bacillales; f__Bacillaceae; g__Bacillus; unclassified	0	0	0	0	0	0	0	0	0	0	0	0	630	6	0	0	0	0	0	0	480	0	0	0	0	0	1116
New.ReferenceOTU4355	k__Bacteria; unclassified; unclassified; unclassified; unclassified; unclassified; unclassified	0	0	0	0	0	0	0	229	0	0	0	0	0	0	9	0	0	0	0	0	0	0	0	0	0	0	238
New.ReferenceOTU4361	k__Bacteria; p__Proteobacteria; c__Gammaproteobacteria; o__Pseudomonadales; f__Pseudomonadaceae; g__Pseudomonas; s__pseudoalcaligenes	0	0	0	0	0	0	0	0	0	0	0	1529	0	0	0	0	0	0	63	0	0	0	0	0	0	69	1661
New.ReferenceOTU4364	k__Bacteria; p__Proteobacteria; c__Gammaproteobacteria; o__Enterobacteriales; f__Enterobacteriaceae; unclassified; unclassified	0	0	0	0	0	0	0	3	1	4	0	0	0	0	0	0	0	0	1	1	0	0	1	0	198	0	209
New.ReferenceOTU4371	k__Bacteria; p__Proteobacteria; c__Gammaproteobacteria; o__Pseudomonadales; f__Pseudomonadaceae; g__Pseudomonas; s__mendocina	0	0	0	0	0	0	0	0	0	0	0	431	0	0	0	0	0	0	7	0	0	0	0	0	0	21	459
New.ReferenceOTU4378	k__Bacteria; p__Proteobacteria; c__Alphaproteobacteria; o__Rhizobiales; f__Methylobacteriaceae; g__Methylobacterium; s__organophilum	0	0	0	0	0	0	0	0	0	0	0	157	0	281	0	0	0	0	0	0	0	0	0	0	0	5	443
New.ReferenceOTU4382	k__Bacteria; p__Proteobacteria; c__Gammaproteobacteria; o__Pseudomonadales; f__Pseudomonadaceae; unclassified; unclassified	0	0	0	0	0	0	0	0	0	0	0	271	0	0	0	0	0	0	2	0	0	0	0	0	0	13	286
New.ReferenceOTU4383	k__Bacteria; p__Proteobacteria; c__Gammaproteobacteria; unclassified; unclassified; unclassified; unclassified	0	0	0	0	0	0	0	0	0	0	0	283	0	0	0	0	0	0	0	0	0	0	0	0	0	2	285
New.ReferenceOTU4387	k__Bacteria; unclassified; unclassified; unclassified; unclassified; unclassified; unclassified	50	17	31	0	0	0	0	12	3	0	3	5	0	1	0	20	58	4	0	0	2	0	111	3	0	46	366
New.ReferenceOTU4389	k__Bacteria; p__Firmicutes; c__Bacilli; o__Lactobacillales; f__Streptococcaceae; g__Streptococcus; unclassified	111	0	0	0	0	0	0	53	0	0	20	0	0	0	60	0	0	0	0	0	0	0	40	0	0	0	284
New.ReferenceOTU4396	k__Bacteria; p__Proteobacteria; c__Gammaproteobacteria; o__Enterobacteriales; f__Enterobacteriaceae; g__Escherichia; s__coli	0	0	0	0	0	0	0	1	0	1	0	0	0	0	0	0	0	0	2	0	0	0	3	0	253	0	260
New.ReferenceOTU4397	k__Bacteria; p__Firmicutes; c__Bacilli; o__Bacillales; f__Bacillaceae; g__Bacillus; unclassified	0	0	0	0	0	0	0	0	0	0	0	0	208	6	0	0	0	0	0	0	84	0	0	0	0	0	298
New.ReferenceOTU4398	k__Bacteria; p__Proteobacteria; c__Gammaproteobacteria; o__Enterobacteriales; f__Enterobacteriaceae; unclassified; unclassified	0	0	0	0	298	0	0	0	0	0	0	1	0	0	0	0	0	1	7	0	0	0	0	0	0	0	307
New.ReferenceOTU4407	k__Bacteria; unclassified; unclassified; unclassified; unclassified; unclassified; unclassified	0	0	0	0	0	0	0	0	0	0	0	253	0	404	0	0	0	0	0	0	0	0	0	0	0	16	673
New.ReferenceOTU4412	k__Bacteria; unclassified; unclassified; unclassified; unclassified; unclassified; unclassified	0	0	0	3	0	0	0	1	0	0	7	0	0	0	56	0	0	0	0	0	0	0	108	0	0	97	272
New.ReferenceOTU4416	k__Bacteria; unclassified; unclassified; unclassified; unclassified; unclassified; unclassified	0	0	0	1	0	0	0	0	0	0	308	0	0	0	0	0	0	0	0	0	0	0	0	0	0	0	309
New.ReferenceOTU4418	k__Bacteria; p__Firmicutes; c__Bacilli; o__Lactobacillales; f__Streptococcaceae; g__Streptococcus; unclassified	9	0	0	9	0	0	0	40	0	0	1	0	0	0	191	0	0	0	0	0	0	0	94	0	0	3	347
New.ReferenceOTU4424	k__Bacteria; p__Firmicutes; c__Bacilli; o__Lactobacillales; f__Streptococcaceae; g__Streptococcus; unclassified	0	0	0	0	0	0	0	1	3	0	461	0	0	0	1	0	0	0	0	0	0	0	2	0	0	0	468
New.ReferenceOTU4431	k__Bacteria; unclassified; unclassified; unclassified; unclassified; unclassified; unclassified	0	0	0	21	0	0	0	0	0	0	398	0	0	0	0	0	0	0	0	0	0	0	4	0	0	0	423
New.ReferenceOTU4437	k__Bacteria; p__Firmicutes; c__Bacilli; o__Lactobacillales; f__Streptococcaceae; g__Streptococcus; unclassified	0	0	0	0	0	0	0	377	0	0	5	0	0	0	111	0	0	0	0	0	0	0	15	0	0	0	508
New.ReferenceOTU4438	k__Bacteria; p__Proteobacteria; c__Gammaproteobacteria; o__Pasteurellales; f__Pasteurellaceae; unclassified; unclassified	0	0	0	0	0	0	0	0	0	0	0	0	8	0	0	0	0	0	0	0	0	0	0	909	0	0	917
New.ReferenceOTU4440	k__Bacteria; unclassified; unclassified; unclassified; unclassified; unclassified; unclassified	0	0	0	0	1	0	0	0	0	0	0	8	0	0	0	0	0	79	5	0	0	0	0	0	0	222	315
New.ReferenceOTU4445	k__Bacteria; p__Proteobacteria; c__Gammaproteobacteria; o__Enterobacteriales; f__Enterobacteriaceae; unclassified; unclassified	0	0	0	0	0	0	0	3	0	6	0	2	0	0	0	0	0	0	0	0	0	0	1	0	0	1	13
New.ReferenceOTU4450	k__Bacteria; p__Proteobacteria; c__Alphaproteobacteria; unclassified; unclassified; unclassified; unclassified	0	0	0	0	0	0	0	0	0	0	1	364	0	30	0	0	0	0	0	0	0	0	0	0	0	76	471
New.ReferenceOTU4451	k__Bacteria; p__Proteobacteria; c__Gammaproteobacteria; unclassified; unclassified; unclassified; unclassified	0	0	0	0	0	0	0	0	0	0	0	641	0	0	0	0	0	0	0	0	0	0	0	0	0	0	641
New.ReferenceOTU4455	k__Bacteria; p__Firmicutes; c__Bacilli; o__Lactobacillales; f__Streptococcaceae; g__Streptococcus; unclassified	0	0	0	31	0	0	0	34	0	0	1	0	0	0	258	0	0	0	0	0	0	0	33	0	0	4	361
New.ReferenceOTU4461	k__Bacteria; p__Firmicutes; c__Bacilli; o__Bacillales; unclassified; unclassified; unclassified	0	0	0	0	0	0	0	0	0	0	0	0	0	0	0	8055	0	0	0	0	0	0	0	0	0	0	8055
New.ReferenceOTU4462	k__Bacteria; p__Firmicutes; c__Bacilli; o__Lactobacillales; f__Enterococcaceae; unclassified; unclassified	0	0	0	0	0	0	0	0	0	515	4	0	0	0	0	0	0	0	0	0	0	0	0	0	0	0	519
New.ReferenceOTU4463	k__Bacteria; p__Firmicutes; c__Bacilli; o__Bacillales; f__Bacillaceae; g__Bacillus; unclassified	0	0	0	0	0	0	0	0	0	0	0	0	364	2	0	0	0	0	0	0	297	0	0	0	0	0	663
New.ReferenceOTU4468	k__Bacteria; p__Firmicutes; c__Bacilli; o__Bacillales; f__Bacillaceae; g__Bacillus; unclassified	0	0	0	0	0	0	0	0	0	0	0	0	129	3	0	0	0	0	0	0	113	0	0	0	0	0	245
New.ReferenceOTU4471	k__Bacteria; p__Proteobacteria; c__Alphaproteobacteria; o__Rhizobiales; unclassified; unclassified; unclassified	0	0	0	0	0	0	0	0	0	0	0	0	0	0	0	0	263	0	0	0	0	0	0	0	0	0	263
New.ReferenceOTU4478	k__Bacteria; p__Firmicutes; c__Bacilli; o__Lactobacillales; f__Streptococcaceae; g__Streptococcus; unclassified	0	0	0	15	0	0	0	0	0	0	236	0	0	0	0	0	0	0	0	0	0	0	12	0	0	0	263
New.ReferenceOTU4485	k__Bacteria; p__Firmicutes; c__Bacilli; o__Lactobacillales; f__Streptococcaceae; g__Streptococcus; unclassified	36	0	0	16	0	0	0	16	1	0	195	1	0	0	5	0	0	0	0	0	0	0	741	0	0	9	1020
New.ReferenceOTU4490	k__Bacteria; p__Firmicutes; c__Bacilli; o__Lactobacillales; f__Streptococcaceae; g__Streptococcus; unclassified	5	0	0	6	0	0	0	7	0	0	74	1	0	0	1	0	0	0	0	0	0	0	459	0	0	7	560
New.ReferenceOTU4492	k__Bacteria; p__Firmicutes; c__Bacilli; o__Bacillales; unclassified; unclassified; unclassified	0	0	0	0	0	0	0	0	0	0	0	0	0	0	0	546	0	0	0	0	0	0	0	0	0	0	546
New.ReferenceOTU4493	k__Bacteria; unclassified; unclassified; unclassified; unclassified; unclassified; unclassified	0	0	0	1	0	0	0	0	0	0	269	0	0	0	0	0	0	0	0	0	0	0	0	0	0	0	270
New.ReferenceOTU450	k__Bacteria; p__Firmicutes; c__Bacilli; o__Bacillales; f__Bacillaceae; g__Bacillus; unclassified	0	0	0	0	0	0	0	0	0	0	0	0	402	3	0	0	0	0	0	0	205	0	0	0	0	0	610
New.ReferenceOTU4508	k__Bacteria; p__Firmicutes; c__Bacilli; o__Bacillales; f__Staphylococcaceae; g__Staphylococcus; unclassified	0	0	261	0	0	4	0	0	198	0	0	96	0	8	0	0	0	31	0	0	0	13	0	0	1	190	802
New.ReferenceOTU451	k__Bacteria; p__Firmicutes; c__Bacilli; unclassified; unclassified; unclassified; unclassified	0	0	0	0	0	0	0	0	0	0	0	0	585	14	0	0	0	0	0	0	31	0	0	0	0	0	630
New.ReferenceOTU4510	k__Bacteria; p__Firmicutes; c__Bacilli; o__Bacillales; f__Bacillaceae; g__Bacillus; unclassified	0	0	0	0	0	0	0	0	0	0	0	0	185	2	0	0	0	0	0	0	104	0	0	0	0	0	291
New.ReferenceOTU4536	k__Bacteria; p__Firmicutes; c__Bacilli; o__Lactobacillales; f__Streptococcaceae; g__Streptococcus; unclassified	0	0	0	13	0	0	0	71	0	0	7	1	0	0	89	0	0	0	1	0	0	0	92	1	0	2	277
New.ReferenceOTU4548	k__Bacteria; p__Firmicutes; c__Bacilli; o__Bacillales; unclassified; unclassified; unclassified	0	0	0	0	0	0	0	0	371	0	0	0	0	4	0	0	0	0	0	0	0	0	0	0	0	0	375
New.ReferenceOTU4551	k__Bacteria; p__Proteobacteria; c__Gammaproteobacteria; o__Pseudomonadales; f__Pseudomonadaceae; g__Pseudomonas; unclassified	0	0	0	0	0	0	0	0	0	0	0	343	0	0	0	0	0	0	1	0	0	0	0	0	0	17	361
New.ReferenceOTU4559	k__Bacteria; p__Firmicutes; c__Bacilli; o__Lactobacillales; unclassified; unclassified; unclassified	0	0	0	6	0	0	0	0	0	0	0	0	0	0	0	0	0	0	0	0	0	0	2092	0	0	6	2104
New.ReferenceOTU4564	k__Bacteria; p__Firmicutes; c__Bacilli; o__Bacillales; f__Staphylococcaceae; g__Staphylococcus; s__epidermidis	0	0	0	0	0	9	0	0	68	0	0	17	0	7	0	0	0	94	3	0	0	47	0	0	0	96	341
New.ReferenceOTU4576	k__Bacteria; p__Proteobacteria; c__Alphaproteobacteria; unclassified; unclassified; unclassified; unclassified	0	0	0	0	0	0	0	0	0	0	0	0	0	772	0	0	0	0	0	0	0	0	0	0	0	0	772
New.ReferenceOTU4598	k__Bacteria; p__Firmicutes; c__Bacilli; o__Lactobacillales; f__Streptococcaceae; g__Streptococcus; s__infantis	0	0	0	24	0	0	0	23	0	0	0	2	0	0	297	0	0	0	0	0	0	0	32	0	0	9	387
New.ReferenceOTU4620	k__Bacteria; p__Firmicutes; c__Bacilli; o__Lactobacillales; f__Enterococcaceae; unclassified; unclassified	0	0	0	0	0	0	0	0	0	236	2	0	0	0	0	0	0	0	0	0	0	0	0	0	0	0	238
New.ReferenceOTU4624	k__Bacteria; p__Firmicutes; c__Bacilli; o__Bacillales; f__Bacillaceae; g__Bacillus; unclassified	0	0	0	0	0	0	0	0	0	0	0	0	254	0	0	0	0	0	0	0	277	0	0	0	0	0	531
New.ReferenceOTU4634	k__Bacteria; unclassified; unclassified; unclassified; unclassified; unclassified; unclassified	0	0	0	0	0	0	0	0	0	0	583	0	0	0	0	0	0	0	0	0	0	0	0	0	0	0	583
New.ReferenceOTU4639	k__Bacteria; p__Proteobacteria; c__Gammaproteobacteria; o__Enterobacteriales; f__Enterobacteriaceae; unclassified; unclassified	0	0	0	0	0	0	0	0	0	0	0	0	0	0	0	0	0	0	79	8	1	0	0	0	0	0	88
New.ReferenceOTU464	k__Bacteria; unclassified; unclassified; unclassified; unclassified; unclassified; unclassified	0	0	0	20	24	0	8	146	152	81	458	1107	186	741	61	0	0	19	82	0	0	15	473	137	42	1707	5459
New.ReferenceOTU4656	k__Bacteria; unclassified; unclassified; unclassified; unclassified; unclassified; unclassified	0	0	0	0	0	0	0	0	0	0	0	0	574	1	0	0	0	0	0	0	1	0	0	0	0	0	576
New.ReferenceOTU4663	k__Bacteria; unclassified; unclassified; unclassified; unclassified; unclassified; unclassified	0	0	0	3	0	0	0	0	0	0	0	1	0	0	0	0	0	0	0	0	0	0	1330	0	0	12	1346
New.ReferenceOTU4674	k__Bacteria; p__Firmicutes; c__Bacilli; o__Bacillales; unclassified; unclassified; unclassified	0	0	0	0	0	8	0	0	78	0	0	274	0	6	0	0	0	110	2	0	0	99	2	0	0	1156	1735
New.ReferenceOTU4692	k__Bacteria; p__Firmicutes; c__Bacilli; o__Bacillales; f__Bacillaceae; g__Bacillus; unclassified	0	0	0	0	0	0	0	0	0	0	0	0	199	3	0	0	0	0	0	0	113	0	0	0	0	0	315
New.ReferenceOTU4706	k__Bacteria; p__Firmicutes; c__Bacilli; o__Lactobacillales; f__Streptococcaceae; g__Streptococcus; unclassified	0	0	0	1	0	0	0	0	0	0	291	0	0	0	0	0	0	0	0	0	0	0	0	0	0	0	292
New.ReferenceOTU4711	k__Bacteria; p__Firmicutes; c__Bacilli; o__Lactobacillales; f__Streptococcaceae; g__Streptococcus; s__infantis	0	0	0	16	0	0	0	10	0	0	0	1	0	1	440	0	0	0	0	0	0	0	19	0	0	8	495
New.ReferenceOTU4713	k__Bacteria; p__Firmicutes; c__Bacilli; o__Bacillales; f__Bacillaceae; g__Bacillus; unclassified	0	0	0	0	0	0	0	0	0	0	0	0	185	4	0	0	0	0	0	0	173	0	0	0	0	0	362
New.ReferenceOTU4714	k__Bacteria; p__Firmicutes; c__Bacilli; o__Bacillales; f__Bacillaceae; g__Bacillus; unclassified	0	0	0	0	0	0	0	0	0	0	0	0	307	5	0	0	0	0	0	0	140	0	0	0	0	0	452
New.ReferenceOTU4721	k__Bacteria; p__Proteobacteria; c__Gammaproteobacteria; o__Enterobacteriales; f__Enterobacteriaceae; unclassified; unclassified	0	0	0	1	0	0	0	1	0	4	0	0	0	0	0	0	0	0	6	0	0	0	0	1	0	0	13
New.ReferenceOTU4724	k__Bacteria; p__Firmicutes; c__Bacilli; o__Gemellales; f__Gemellaceae; g__Gemella; unclassified	0	0	0	0	0	0	0	0	0	0	0	0	0	0	0	246	0	0	0	0	0	0	0	0	0	0	246
New.ReferenceOTU4726	k__Bacteria; unclassified; unclassified; unclassified; unclassified; unclassified; unclassified	0	0	0	0	0	0	0	0	0	0	1	0	0	0	0	0	0	0	0	0	0	0	394	0	0	3	398
New.ReferenceOTU4736	k__Bacteria; p__Firmicutes; c__Bacilli; o__Bacillales; f__Bacillaceae; g__Bacillus; unclassified	0	0	0	0	0	0	0	0	0	0	0	0	212	4	0	0	0	0	0	0	181	0	0	0	0	0	397
New.ReferenceOTU474	k__Bacteria; unclassified; unclassified; unclassified; unclassified; unclassified; unclassified	89	68	47	0	8	0	0	3	1	0	0	27	0	3	0	39	137	51	0	0	2	0	10	0	0	10	495
New.ReferenceOTU4746	k__Bacteria; p__Firmicutes; c__Bacilli; o__Lactobacillales; f__Streptococcaceae; g__Streptococcus; unclassified	0	0	0	17	0	0	0	7	0	0	0	0	0	0	213	0	0	0	0	0	0	0	10	0	0	4	251
New.ReferenceOTU4747	k__Bacteria; p__Firmicutes; c__Bacilli; o__Lactobacillales; f__Streptococcaceae; g__Streptococcus; unclassified	0	0	0	0	0	0	0	1138	1	0	0	0	1	0	252	0	0	0	2	0	0	0	132	1	0	0	1527
New.ReferenceOTU4749	k__Bacteria; p__Proteobacteria; c__Alphaproteobacteria; o__Rhizobiales; unclassified; unclassified; unclassified	0	0	0	0	0	0	0	0	0	0	0	53	0	169	0	0	0	0	1	0	0	0	0	0	0	4	227
New.ReferenceOTU475	k__Bacteria; p__Firmicutes; c__Bacilli; o__Bacillales; f__Planococcaceae; g__Staphylococcus; s__saprophyticus	0	0	0	0	0	0	0	0	395	0	0	0	0	0	0	0	0	0	0	0	0	0	0	0	0	0	395
New.ReferenceOTU4759	k__Bacteria; p__Firmicutes; c__Bacilli; o__Bacillales; f__Staphylococcaceae; g__Staphylococcus; unclassified	0	0	0	0	0	2	0	0	31	0	0	91	0	2	0	0	0	76	1	0	0	5	0	0	0	368	576
New.ReferenceOTU4769	k__Bacteria; p__Firmicutes; c__Bacilli; o__Lactobacillales; f__Streptococcaceae; g__Streptococcus; unclassified	0	0	0	9	0	0	0	11	0	0	1	1	0	0	233	0	0	0	0	0	0	0	4	0	0	2	261
New.ReferenceOTU4771	k__Bacteria; p__Firmicutes; c__Bacilli; o__Lactobacillales; unclassified; unclassified; unclassified	0	1680	0	0	0	0	0	0	0	0	0	0	0	0	0	0	0	0	0	0	0	0	0	0	0	0	1680
New.ReferenceOTU4786	k__Bacteria; p__Firmicutes; c__Bacilli; o__Lactobacillales; f__Streptococcaceae; g__Streptococcus; unclassified	0	0	0	10	0	0	0	133	1	0	91	2	0	1	13	0	0	0	0	0	0	0	630	1	0	0	882
New.ReferenceOTU4790	k__Bacteria; p__Firmicutes; c__Bacilli; o__Bacillales; f__Bacillaceae; g__Bacillus; unclassified	0	0	0	0	0	1	0	0	0	1	0	0	1070	22	0	0	0	0	0	0	380	0	0	0	0	0	1474
New.ReferenceOTU480	k__Bacteria; p__Firmicutes; c__Bacilli; o__Lactobacillales; f__Streptococcaceae; g__Streptococcus; s__alactolyticus	1803	0	0	0	0	0	0	0	0	0	0	0	0	0	0	0	0	0	0	0	0	0	0	0	0	0	1803
New.ReferenceOTU4816	k__Bacteria; p__Proteobacteria; c__Gammaproteobacteria; o__Pseudomonadales; f__Pseudomonadaceae; unclassified; unclassified	0	0	0	0	0	0	0	0	0	0	0	0	0	0	0	0	0	0	2	0	0	0	0	0	0	139	141
New.ReferenceOTU4817	k__Bacteria; p__Proteobacteria; c__Gammaproteobacteria; o__Enterobacteriales; f__Enterobacteriaceae; g__Escherichia; s__coli	0	0	0	0	0	0	0	0	0	0	0	0	0	0	0	0	0	0	1	0	0	0	1	0	178	0	180
New.ReferenceOTU4823	k__Bacteria; p__Firmicutes; c__Bacilli; o__Lactobacillales; f__Streptococcaceae; g__Streptococcus; unclassified	0	0	0	20	0	0	0	141	1	0	24	0	0	0	90	0	0	0	0	0	0	0	124	0	0	6	406
New.ReferenceOTU483	k__Bacteria; p__Proteobacteria; c__Gammaproteobacteria; o__Enterobacteriales; f__Enterobacteriaceae; g__Shigella; s__sonnei	0	0	0	0	0	0	0	0	0	0	0	0	0	0	0	0	0	0	0	0	0	0	0	0	724	0	724
New.ReferenceOTU4838	k__Bacteria; p__Firmicutes; c__Bacilli; o__Lactobacillales; f__Streptococcaceae; g__Streptococcus; unclassified	0	0	0	0	0	0	0	4	6	0	289	0	0	0	0	0	0	0	0	0	0	0	2	0	0	0	301
New.ReferenceOTU4845	k__Bacteria; p__Firmicutes; c__Bacilli; o__Bacillales; f__Bacillaceae; g__Bacillus; unclassified	0	0	0	0	0	0	0	0	0	0	0	0	519	7	0	0	0	0	0	0	664	0	0	0	0	0	1190
New.ReferenceOTU4852	k__Bacteria; p__Firmicutes; c__Bacilli; unclassified; unclassified; unclassified; unclassified	0	0	0	0	0	0	0	0	0	2797	0	0	0	0	0	0	0	0	0	0	0	0	0	1	0	0	2798
New.ReferenceOTU4861	k__Bacteria; p__Firmicutes; c__Bacilli; o__Bacillales; unclassified; unclassified; unclassified	0	0	0	0	0	0	0	0	0	0	0	5	0	0	0	0	0	13	0	0	0	0	0	0	0	505	523
New.ReferenceOTU4875	k__Bacteria; p__Proteobacteria; c__Gammaproteobacteria; o__Pseudomonadales; f__Pseudomonadaceae; unclassified; unclassified	0	0	0	0	0	0	0	0	0	0	0	0	0	0	0	0	0	0	0	0	0	0	0	0	0	23	23
New.ReferenceOTU4876	k__Bacteria; p__Proteobacteria; c__Gammaproteobacteria; o__Pasteurellales; f__Pasteurellaceae; g__Haemophilus; s__influenzae	0	0	0	0	0	0	0	0	0	0	0	0	1	0	0	0	0	0	0	0	0	0	0	254	0	0	255
New.ReferenceOTU4880	k__Bacteria; unclassified; unclassified; unclassified; unclassified; unclassified; unclassified	0	0	0	0	0	0	0	0	0	0	0	0	0	0	0	0	0	0	0	0	0	0	262	0	0	0	262
New.ReferenceOTU4891	k__Bacteria; p__Firmicutes; c__Bacilli; o__Lactobacillales; unclassified; unclassified; unclassified	0	0	0	1	0	0	0	0	0	0	307	0	0	0	0	0	0	0	0	0	0	0	0	0	0	0	308
New.ReferenceOTU4894	k__Bacteria; p__Actinobacteria; c__Actinobacteria; o__Actinomycetales; f__Microbacteriaceae; unclassified; unclassified	0	0	0	0	0	0	0	0	0	0	0	0	0	0	0	0	166	0	0	0	0	0	0	0	0	0	166
New.ReferenceOTU4896	k__Bacteria; p__Firmicutes; c__Bacilli; o__Bacillales; f__Bacillaceae; g__Bacillus; unclassified	0	0	0	0	0	0	0	0	0	0	0	2	1034	9	0	0	0	0	1	0	985	0	0	0	0	0	2031
New.ReferenceOTU4898	k__Bacteria; p__Firmicutes; c__Bacilli; o__Bacillales; f__Staphylococcaceae; g__Staphylococcus; unclassified	0	0	1	0	0	3	0	0	100	0	0	3	0	5	0	0	0	52	2	0	0	6	0	0	0	59	231
New.ReferenceOTU4906	k__Bacteria; p__Proteobacteria; c__Alphaproteobacteria; o__Sphingomonadales; f__Sphingomonadaceae; g__Sphingomonas; unclassified	0	0	0	1	0	0	0	0	0	0	0	0	0	0	0	0	504	0	1	0	0	0	0	0	0	0	506
New.ReferenceOTU491	k__Bacteria; unclassified; unclassified; unclassified; unclassified; unclassified; unclassified	0	0	0	2	0	0	0	0	0	0	734	0	0	0	0	0	0	0	0	0	0	0	0	0	0	0	736
New.ReferenceOTU4919	k__Bacteria; p__Firmicutes; c__Bacilli; o__Lactobacillales; f__Streptococcaceae; g__Streptococcus; unclassified	0	0	0	0	0	0	0	0	10	0	832	0	0	0	0	0	0	0	1	0	0	0	0	0	0	0	843
New.ReferenceOTU4932	k__Bacteria; p__Firmicutes; c__Bacilli; o__Lactobacillales; f__Streptococcaceae; g__Streptococcus; unclassified	0	0	0	7	0	0	0	55	0	0	68	4	0	0	222	0	0	0	0	0	0	0	119	0	0	7	482
New.ReferenceOTU4943	k__Bacteria; p__Firmicutes; c__Bacilli; o__Lactobacillales; f__Enterococcaceae; unclassified; unclassified	0	0	0	0	0	0	0	0	0	690	0	0	0	0	0	0	0	0	0	0	0	0	0	0	0	0	690
New.ReferenceOTU4950	k__Bacteria; unclassified; unclassified; unclassified; unclassified; unclassified; unclassified	0	0	0	1	0	0	0	0	0	0	2	0	0	0	0	0	0	0	0	0	0	0	273	0	0	0	276
New.ReferenceOTU4954	k__Bacteria; p__Firmicutes; c__Bacilli; o__Lactobacillales; f__Streptococcaceae; g__Streptococcus; unclassified	17	0	0	1	0	0	0	84	0	0	21	0	0	0	105	0	0	0	0	0	0	0	66	0	0	1	295
New.ReferenceOTU4958	k__Bacteria; p__Firmicutes; c__Bacilli; o__Lactobacillales; f__Streptococcaceae; g__Streptococcus; unclassified	7260	0	0	0	0	0	0	1	0	0	0	0	0	0	0	0	0	0	0	0	0	0	2	0	0	0	7263
New.ReferenceOTU4967	k__Bacteria; p__Proteobacteria; c__Gammaproteobacteria; o__Enterobacteriales; f__Enterobacteriaceae; g__Escherichia; s__coli	0	0	0	1	0	0	0	2	1	2	0	0	0	0	0	0	0	0	4	0	0	0	1	0	291	1	303
New.ReferenceOTU4968	k__Bacteria; p__Firmicutes; c__Bacilli; o__Lactobacillales; unclassified; unclassified; unclassified	0	0	0	0	0	0	0	0	0	0	3550	0	0	0	0	0	0	0	0	0	0	0	1	0	0	0	3551
New.ReferenceOTU4976	k__Bacteria; p__Firmicutes; c__Bacilli; o__Lactobacillales; f__Streptococcaceae; g__Streptococcus; unclassified	6494	0	0	0	0	0	0	0	0	0	0	0	0	0	0	0	0	0	0	0	0	0	0	0	0	0	6494
New.ReferenceOTU4981	k__Bacteria; unclassified; unclassified; unclassified; unclassified; unclassified; unclassified	0	0	0	0	0	0	0	0	0	0	5	0	0	0	0	0	0	0	0	0	0	0	1038	0	0	2	1045
New.ReferenceOTU4982	k__Bacteria; p__Firmicutes; c__Bacilli; o__Bacillales; f__Staphylococcaceae; g__Staphylococcus; unclassified	0	0	0	0	0	4	0	0	69	0	1	17	0	6	0	0	0	31	0	0	0	14	0	0	0	83	225
New.ReferenceOTU4984	k__Bacteria; p__Firmicutes; c__Bacilli; o__Lactobacillales; f__Streptococcaceae; g__Streptococcus; unclassified	0	0	0	10	0	0	0	19	0	0	79	0	0	0	14	0	0	0	0	0	0	0	146	0	0	1	269
New.ReferenceOTU4987	k__Bacteria; p__Firmicutes; c__Bacilli; o__Bacillales; unclassified; unclassified; unclassified	0	0	0	0	4	1	0	0	0	0	1	53	0	0	0	0	0	117	0	0	0	30	0	0	0	1091	1297
New.ReferenceOTU499	k__Bacteria; p__Proteobacteria; c__Gammaproteobacteria; o__Pseudomonadales; f__Pseudomonadaceae; g__Pseudomonas; s__mendocina	0	0	0	0	0	0	0	0	0	0	0	2550	0	0	0	0	0	0	1	0	0	0	0	0	0	15	2566
New.ReferenceOTU5000	k__Bacteria; p__Proteobacteria; c__Alphaproteobacteria; o__Rhizobiales; unclassified; unclassified; unclassified	0	0	0	0	0	0	0	0	0	0	0	40	0	821	0	0	0	0	0	0	0	0	0	0	0	1	862
New.ReferenceOTU5003	k__Bacteria; p__Proteobacteria; c__Gammaproteobacteria; o__Pseudomonadales; f__Pseudomonadaceae; unclassified; unclassified	0	0	0	0	1	0	426	0	0	0	0	0	0	0	0	0	0	0	1	0	0	0	0	0	0	0	428
New.ReferenceOTU5004	k__Bacteria; unclassified; unclassified; unclassified; unclassified; unclassified; unclassified	66	36	62	0	10	0	0	1	3	0	1	34	0	2	0	25	124	49	0	0	0	0	27	0	0	9	449
New.ReferenceOTU5011	k__Bacteria; p__Firmicutes; c__Bacilli; o__Bacillales; f__Staphylococcaceae; g__Staphylococcus; unclassified	0	0	0	0	0	0	0	0	25	0	0	49	0	0	0	0	0	9	1	0	0	11	0	0	0	163	258
New.ReferenceOTU5016	k__Bacteria; unclassified; unclassified; unclassified; unclassified; unclassified; unclassified	69	59	84	0	5	0	0	16	5	0	3	4	0	0	0	30	230	37	3	0	29	0	91	2	0	101	768
New.ReferenceOTU5024	k__Bacteria; p__Firmicutes; c__Bacilli; o__Bacillales; f__Bacillaceae; g__Bacillus; unclassified	0	0	0	0	0	0	0	0	0	0	0	0	232	0	0	0	0	0	0	0	109	0	0	0	0	0	341
New.ReferenceOTU5025	k__Bacteria; p__Firmicutes; c__Bacilli; o__Bacillales; f__Staphylococcaceae; g__Staphylococcus; unclassified	0	0	1	0	0	1	0	0	397	0	0	2	0	3	0	0	0	1	0	0	0	0	0	0	0	8	413
New.ReferenceOTU503	k__Bacteria; p__Proteobacteria; c__Gammaproteobacteria; o__Enterobacteriales; f__Enterobacteriaceae; g__Escherichia; s__coli	0	0	0	0	0	0	0	0	0	0	0	1	0	0	0	0	0	0	0	0	0	0	4	2	156	1	164
New.ReferenceOTU5040	k__Bacteria; p__Proteobacteria; c__Alphaproteobacteria; o__Sphingomonadales; f__Sphingomonadaceae; g__Sphingomonas; unclassified	0	0	0	0	0	0	0	0	0	0	0	0	0	0	0	0	255	0	0	0	0	0	0	0	0	0	255
New.ReferenceOTU5076	k__Bacteria; p__Firmicutes; c__Bacilli; o__Lactobacillales; f__Streptococcaceae; g__Streptococcus; unclassified	0	0	0	0	0	0	0	0	3	0	361	0	0	0	2	0	0	0	0	0	0	0	6	0	0	0	372
New.ReferenceOTU5086	k__Bacteria; p__Firmicutes; c__Bacilli; unclassified; unclassified; unclassified; unclassified	0	0	0	0	0	0	0	0	0	395	0	0	0	0	0	0	0	0	0	0	0	0	0	0	0	0	395
New.ReferenceOTU5092	k__Bacteria; p__Proteobacteria; c__Alphaproteobacteria; unclassified; unclassified; unclassified; unclassified	0	0	0	0	0	0	0	0	0	0	0	886	0	1	0	0	0	0	0	0	0	0	0	0	0	14	901
New.ReferenceOTU5100	k__Bacteria; p__Firmicutes; c__Bacilli; o__Bacillales; unclassified; unclassified; unclassified	0	0	0	0	0	0	0	0	0	0	0	0	905	0	0	0	0	0	0	0	27	0	0	0	0	0	932
New.ReferenceOTU5101	k__Bacteria; p__Proteobacteria; c__Gammaproteobacteria; o__Pasteurellales; f__Pasteurellaceae; g__Haemophilus; s__influenzae	0	0	0	0	0	0	0	0	0	0	0	0	3	0	0	0	0	0	0	0	0	0	0	336	0	1	340
New.ReferenceOTU5104	k__Bacteria; p__Firmicutes; c__Bacilli; o__Bacillales; f__Bacillaceae; g__Bacillus; unclassified	0	0	0	0	0	0	0	0	0	0	0	0	299	7	0	0	0	0	0	0	242	0	0	0	0	0	548
New.ReferenceOTU5110	k__Bacteria; unclassified; unclassified; unclassified; unclassified; unclassified; unclassified	16	17	36	0	165	0	1	12	9	0	4	40	5	5	6	14	103	3	0	0	122	9	150	0	0	81	798
New.ReferenceOTU5121	k__Bacteria; p__Firmicutes; c__Bacilli; unclassified; unclassified; unclassified; unclassified	0	0	0	0	0	0	0	43	0	0	0	0	0	0	1295	0	0	0	0	0	0	0	0	0	0	0	1338
New.ReferenceOTU5129	k__Bacteria; p__Firmicutes; c__Bacilli; o__Bacillales; f__Bacillaceae; g__Bacillus; unclassified	0	0	0	0	0	0	0	0	0	0	0	0	1270	19	0	0	0	0	0	0	203	0	0	0	0	0	1492
New.ReferenceOTU5137	k__Bacteria; p__Proteobacteria; c__Gammaproteobacteria; o__Enterobacteriales; f__Enterobacteriaceae; g__Escherichia; s__coli	0	0	0	1	0	0	0	16	4	17	1	1	0	1	0	0	0	0	8	1	0	0	18	0	1038	7	1113
New.ReferenceOTU5158	k__Bacteria; p__Proteobacteria; c__Gammaproteobacteria; o__Pseudomonadales; f__Pseudomonadaceae; g__Pseudomonas; unclassified	0	0	0	0	0	0	0	0	0	0	0	2333	0	0	0	0	0	0	29	0	0	0	0	0	0	114	2476
New.ReferenceOTU5163	k__Bacteria; unclassified; unclassified; unclassified; unclassified; unclassified; unclassified	0	1	2	0	0	0	0	0	0	0	0	1544	0	0	0	0	0	0	25	0	0	0	0	0	0	58	1630
New.ReferenceOTU5164	k__Bacteria; p__Proteobacteria; c__Gammaproteobacteria; o__Pseudomonadales; f__Pseudomonadaceae; g__Pseudomonas; unclassified	0	0	0	0	0	0	0	0	0	0	0	275	0	0	0	0	0	0	26	0	0	0	0	0	0	11	312
New.ReferenceOTU5165	k__Bacteria; p__Firmicutes; c__Bacilli; o__Bacillales; f__Staphylococcaceae; g__Staphylococcus; unclassified	0	0	0	0	1	3	0	1	194	0	0	26	0	12	0	0	0	19	0	0	0	15	0	0	0	119	390
New.ReferenceOTU5171	k__Bacteria; p__Proteobacteria; c__Gammaproteobacteria; o__Pseudomonadales; f__Pseudomonadaceae; g__Pseudomonas; unclassified	0	0	0	0	0	0	0	0	0	0	0	1019	0	0	0	0	0	0	20	0	0	0	0	0	0	48	1087
New.ReferenceOTU518	k__Bacteria; p__Proteobacteria; unclassified; unclassified; unclassified; unclassified; unclassified	0	0	0	0	0	0	0	0	0	0	0	719	0	0	0	0	0	0	0	0	0	0	0	0	0	3	722
New.ReferenceOTU5184	k__Bacteria; p__Proteobacteria; c__Gammaproteobacteria; o__Pasteurellales; f__Pasteurellaceae; g__Haemophilus; s__influenzae	0	0	0	0	0	0	0	0	0	0	0	0	8	0	0	0	0	0	0	0	0	0	1	669	0	0	678
New.ReferenceOTU5191	k__Bacteria; p__Actinobacteria; c__Actinobacteria; o__Actinomycetales; unclassified; unclassified; unclassified	0	0	1	0	0	0	0	0	0	0	0	0	0	0	0	0	1306	0	3	0	0	0	0	0	0	0	1310
New.ReferenceOTU5192	k__Bacteria; p__Firmicutes; c__Bacilli; o__Lactobacillales; f__Streptococcaceae; g__Streptococcus; unclassified	0	0	0	0	0	0	0	5	9	0	510	0	0	0	0	0	0	0	0	0	0	0	3	0	0	0	527
New.ReferenceOTU5193	k__Bacteria; p__Proteobacteria; c__Gammaproteobacteria; o__Pasteurellales; f__Pasteurellaceae; g__Haemophilus; s__influenzae	0	0	0	0	0	0	0	0	0	0	0	0	4	0	0	0	0	0	0	0	0	0	2	252	0	0	258
New.ReferenceOTU5194	k__Bacteria; p__Proteobacteria; c__Gammaproteobacteria; o__Pseudomonadales; f__Pseudomonadaceae; g__Pseudomonas; s__mendocina	0	0	0	0	0	0	0	0	0	0	0	353	0	0	0	0	0	0	4	0	0	0	0	0	0	14	371
New.ReferenceOTU5206	k__Bacteria; p__Firmicutes; c__Bacilli; o__Bacillales; unclassified; unclassified; unclassified	0	0	0	0	1	0	0	0	0	0	0	0	0	0	0	0	0	3	0	0	0	0	0	0	0	1091	1095
New.ReferenceOTU5233	k__Bacteria; p__Proteobacteria; c__Gammaproteobacteria; o__Enterobacteriales; f__Enterobacteriaceae; unclassified; unclassified	0	0	0	0	0	0	0	0	0	0	0	7	0	0	0	0	0	0	9	0	0	0	0	0	0	1	17
New.ReferenceOTU5248	k__Bacteria; p__Actinobacteria; c__Actinobacteria; o__Actinomycetales; f__Dermacoccaceae; g__Dermacoccus; unclassified	0	0	0	0	0	0	0	0	1	0	0	0	0	0	0	0	665	0	0	0	0	0	0	0	0	0	666
New.ReferenceOTU5254	k__Bacteria; p__Firmicutes; c__Bacilli; o__Bacillales; f__Bacillaceae; g__Bacillus; unclassified	0	0	0	0	0	0	0	0	0	0	0	0	653	11	0	0	0	0	0	0	280	0	0	0	0	0	944
New.ReferenceOTU5268	k__Bacteria; p__Firmicutes; c__Bacilli; o__Bacillales; unclassified; unclassified; unclassified	0	0	0	0	0	0	0	0	0	0	0	0	3625	12	0	0	0	0	0	0	222	0	0	0	0	0	3859
New.ReferenceOTU5273	k__Bacteria; p__Firmicutes; c__Bacilli; o__Bacillales; f__Bacillaceae; g__Bacillus; unclassified	0	0	0	0	0	0	0	0	0	0	0	0	495	10	0	0	0	0	0	0	266	0	0	1	0	0	772
New.ReferenceOTU5283	k__Bacteria; p__Firmicutes; c__Bacilli; o__Bacillales; f__Bacillaceae; g__Bacillus; unclassified	0	0	0	0	0	0	0	0	0	0	0	0	416	5	0	0	0	0	0	0	154	0	0	0	0	0	575
New.ReferenceOTU5286	k__Bacteria; p__Firmicutes; c__Bacilli; o__Lactobacillales; f__Streptococcaceae; g__Streptococcus; unclassified	0	0	0	29	0	0	0	26	0	0	2	0	0	0	255	0	0	0	0	0	0	0	18	0	0	6	336
New.ReferenceOTU5294	k__Bacteria; p__Firmicutes; unclassified; unclassified; unclassified; unclassified; unclassified	0	0	0	5	0	0	0	0	0	0	0	0	0	0	0	0	0	0	0	0	0	0	1771	0	0	9	1785
New.ReferenceOTU5306	k__Bacteria; p__Firmicutes; c__Bacilli; o__Bacillales; f__Staphylococcaceae; g__Staphylococcus; unclassified	0	0	0	0	0	6	0	0	56	0	0	15	0	3	0	0	0	90	3	0	0	32	0	0	0	90	295
New.ReferenceOTU5320	k__Bacteria; p__Proteobacteria; c__Gammaproteobacteria; o__Pasteurellales; f__Pasteurellaceae; unclassified; unclassified	0	0	0	0	0	0	0	0	0	0	0	0	3	0	0	0	0	0	0	0	0	0	0	1114	0	0	1117
New.ReferenceOTU5326	k__Bacteria; p__Firmicutes; c__Bacilli; o__Lactobacillales; f__Streptococcaceae; g__Streptococcus; unclassified	0	0	0	0	0	0	0	7	7	1	440	0	0	0	1	0	0	0	0	0	0	0	6	0	0	0	462
New.ReferenceOTU5346	k__Bacteria; p__Firmicutes; c__Bacilli; o__Lactobacillales; f__Streptococcaceae; g__Streptococcus; unclassified	0	0	0	3	0	0	0	45	0	0	0	1	0	0	103	0	0	0	0	0	0	0	71	0	0	4	227
New.ReferenceOTU5366	k__Bacteria; p__Firmicutes; c__Bacilli; o__Lactobacillales; f__Streptococcaceae; g__Streptococcus; unclassified	0	0	0	0	0	0	0	0	2	0	727	0	0	0	0	0	0	0	0	0	0	0	1	0	0	0	730
New.ReferenceOTU5368	k__Bacteria; p__Firmicutes; c__Bacilli; o__Bacillales; f__Staphylococcaceae; g__Staphylococcus; unclassified	0	0	0	0	0	3	0	1	100	0	0	22	0	0	0	0	0	46	1	0	0	17	0	0	0	121	311
New.ReferenceOTU5384	k__Bacteria; p__Firmicutes; c__Bacilli; o__Lactobacillales; unclassified; unclassified; unclassified	0	0	0	0	0	0	0	0	0	291	0	0	0	0	0	0	0	0	0	0	0	0	0	0	0	0	291
New.ReferenceOTU5392	k__Bacteria; p__Firmicutes; c__Bacilli; unclassified; unclassified; unclassified; unclassified	0	0	0	0	0	0	0	0	0	1522	0	0	0	0	0	0	0	0	0	0	0	0	0	0	0	0	1522
New.ReferenceOTU5400	k__Bacteria; p__Proteobacteria; c__Gammaproteobacteria; o__Pasteurellales; f__Pasteurellaceae; g__Haemophilus; s__influenzae	0	0	0	0	0	0	0	0	0	0	0	0	3	0	0	0	0	0	0	0	0	0	0	347	0	0	350
New.ReferenceOTU5409	k__Bacteria; p__Firmicutes; c__Bacilli; o__Lactobacillales; f__Enterococcaceae; unclassified; unclassified	0	0	0	0	0	0	0	0	0	258	0	0	0	0	0	0	0	0	0	0	0	0	0	0	0	0	258
New.ReferenceOTU5415	k__Bacteria; p__Firmicutes; c__Bacilli; o__Lactobacillales; f__Streptococcaceae; g__Streptococcus; unclassified	0	0	0	4	0	0	0	91	0	0	61	1	0	0	67	0	0	0	0	0	0	0	540	0	0	11	775
New.ReferenceOTU5430	k__Bacteria; p__Proteobacteria; c__Gammaproteobacteria; unclassified; unclassified; unclassified; unclassified	0	0	0	0	0	0	0	0	0	0	0	689	0	0	0	0	0	0	0	0	0	0	0	0	0	0	689
New.ReferenceOTU5442	k__Bacteria; p__Firmicutes; c__Bacilli; o__Lactobacillales; unclassified; unclassified; unclassified	0	0	0	0	0	0	0	1105	3	0	0	0	0	0	652	0	0	0	0	0	0	0	0	3	0	0	1763
New.ReferenceOTU5458	k__Bacteria; p__Firmicutes; c__Bacilli; o__Lactobacillales; f__Streptococcaceae; g__Streptococcus; unclassified	0	0	0	0	0	0	0	3	3	0	502	0	0	0	0	0	0	0	0	0	0	0	7	0	0	0	515
New.ReferenceOTU5461	k__Bacteria; p__Proteobacteria; c__Gammaproteobacteria; o__Pasteurellales; f__Pasteurellaceae; g__Haemophilus; s__influenzae	0	0	0	0	0	0	0	0	0	0	0	0	3	0	0	0	0	0	0	0	0	0	0	360	0	0	363
New.ReferenceOTU5464	k__Bacteria; p__Proteobacteria; c__Alphaproteobacteria; o__Rhizobiales; f__Methylobacteriaceae; g__Methylobacterium; s__organophilum	0	0	0	0	0	0	0	0	0	0	0	186	0	349	0	0	0	0	0	0	0	0	0	0	0	8	543
New.ReferenceOTU5474	k__Bacteria; p__Firmicutes; c__Bacilli; o__Lactobacillales; f__Enterococcaceae; unclassified; unclassified	0	0	0	0	0	0	0	0	0	1422	7	0	0	0	0	0	0	0	0	0	0	0	0	0	0	0	1429
New.ReferenceOTU5477	k__Bacteria; p__Proteobacteria; c__Gammaproteobacteria; o__Enterobacteriales; f__Enterobacteriaceae; unclassified; unclassified	0	0	0	0	0	0	0	0	0	0	0	0	0	0	0	0	0	0	86	10	0	0	0	0	0	0	96
New.ReferenceOTU549	k__Bacteria; p__Firmicutes; c__Bacilli; o__Lactobacillales; unclassified; unclassified; unclassified	0	0	0	0	0	0	0	0	0	0	4	0	0	0	0	0	0	0	0	0	0	0	908	0	0	1	913
New.ReferenceOTU5492	k__Bacteria; unclassified; unclassified; unclassified; unclassified; unclassified; unclassified	0	0	0	5	0	0	0	0	0	0	469	0	0	0	0	0	0	0	0	0	0	0	0	0	0	0	474
New.ReferenceOTU55	k__Bacteria; p__Firmicutes; c__Bacilli; unclassified; unclassified; unclassified; unclassified	0	0	0	0	0	0	0	0	319	0	0	0	0	10	0	0	0	0	0	0	0	0	0	0	0	0	329
New.ReferenceOTU5507	k__Bacteria; p__Firmicutes; c__Bacilli; o__Lactobacillales; f__Enterococcaceae; unclassified; unclassified	0	0	0	0	0	0	0	0	0	295	2	0	0	0	0	0	0	0	0	0	0	0	0	0	0	0	297
New.ReferenceOTU5509	k__Bacteria; p__Firmicutes; c__Bacilli; o__Bacillales; unclassified; unclassified; unclassified	0	0	0	0	0	0	0	0	0	0	0	0	551	5	0	0	0	0	0	0	27	0	0	0	0	0	583
New.ReferenceOTU5531	k__Bacteria; p__Firmicutes; c__Bacilli; o__Bacillales; f__Bacillaceae; g__Bacillus; unclassified	0	0	0	0	0	0	0	0	0	0	0	0	430	10	0	0	0	0	0	0	302	0	0	0	0	0	742
New.ReferenceOTU5544	k__Bacteria; p__Firmicutes; c__Bacilli; o__Lactobacillales; unclassified; unclassified; unclassified	50	1	0	6	0	0	0	57	0	0	0	0	0	0	133	0	0	0	1	0	0	0	38	0	0	2	288
New.ReferenceOTU5545	k__Bacteria; p__Proteobacteria; c__Gammaproteobacteria; o__Pseudomonadales; f__Pseudomonadaceae; unclassified; unclassified	0	0	0	0	1	0	1809	0	0	0	0	0	0	0	0	0	0	0	4	0	0	0	0	0	0	0	1814
New.ReferenceOTU555	k__Bacteria; p__Firmicutes; c__Bacilli; unclassified; unclassified; unclassified; unclassified	0	0	0	0	0	0	0	0	0	382	0	0	0	0	0	0	0	0	0	0	0	0	0	0	0	0	382
New.ReferenceOTU5552	k__Bacteria; p__Proteobacteria; c__Gammaproteobacteria; o__Pseudomonadales; f__Pseudomonadaceae; g__Pseudomonas; unclassified	0	0	0	0	0	0	0	0	1	0	0	247	0	0	0	0	0	0	3	0	0	0	0	0	0	14	265
New.ReferenceOTU5564	k__Bacteria; p__Firmicutes; c__Bacilli; o__Bacillales; unclassified; unclassified; unclassified	0	0	0	0	0	1	0	3	465	0	0	1	0	37	0	0	0	1	2	0	0	0	0	0	0	9	519
New.ReferenceOTU5566	k__Bacteria; p__Proteobacteria; c__Gammaproteobacteria; o__Pseudomonadales; f__Pseudomonadaceae; g__Pseudomonas; unclassified	0	0	0	0	0	0	1	0	1	0	0	4982	0	0	0	0	1	0	23	0	0	0	0	0	0	136	5144
New.ReferenceOTU5579	k__Bacteria; p__Firmicutes; c__Bacilli; o__Lactobacillales; unclassified; unclassified; unclassified	0	0	0	8	0	0	0	0	0	0	768	0	0	0	0	0	0	0	0	0	0	0	3	0	0	0	779
New.ReferenceOTU5586	k__Bacteria; p__Firmicutes; c__Bacilli; o__Lactobacillales; f__Streptococcaceae; g__Streptococcus; unclassified	0	0	0	0	0	0	0	0	3	0	287	0	0	0	0	0	0	0	0	0	0	0	0	0	0	0	290
New.ReferenceOTU5602	k__Bacteria; p__Firmicutes; c__Bacilli; o__Bacillales; f__Bacillaceae; g__Bacillus; unclassified	0	0	0	0	0	0	0	0	0	0	0	0	257	2	0	0	0	0	0	0	114	0	0	0	0	0	373
New.ReferenceOTU5628	k__Bacteria; p__Firmicutes; c__Bacilli; o__Bacillales; f__Staphylococcaceae; g__Staphylococcus; unclassified	0	0	5	0	0	3	0	0	187	0	0	122	0	4	0	0	0	34	0	0	0	5	0	0	0	120	480
New.ReferenceOTU5636	k__Bacteria; unclassified; unclassified; unclassified; unclassified; unclassified; unclassified	2	2	0	2	11	0	1	39	8	10	11	6	0	2	0	3	1	141	3	0	15	1	123	4	1	96	482
New.ReferenceOTU5637	k__Bacteria; p__Firmicutes; c__Bacilli; o__Bacillales; f__Bacillaceae; unclassified; unclassified	0	0	0	0	0	0	0	0	0	0	0	0	2330	4	0	0	0	0	0	0	91	0	0	0	0	0	2425
New.ReferenceOTU5639	k__Bacteria; p__Proteobacteria; c__Gammaproteobacteria; o__Pseudomonadales; f__Pseudomonadaceae; unclassified; unclassified	0	0	0	0	0	0	0	0	0	0	0	0	0	0	0	0	0	0	0	0	0	0	0	0	0	4	4
New.ReferenceOTU5646	k__Bacteria; p__Proteobacteria; c__Gammaproteobacteria; o__Pasteurellales; f__Pasteurellaceae; g__Haemophilus; s__influenzae	0	0	0	0	0	0	0	0	0	0	0	0	3	0	0	0	0	0	0	0	0	0	0	232	0	0	235
New.ReferenceOTU5654	k__Bacteria; p__Firmicutes; c__Bacilli; o__Lactobacillales; f__Streptococcaceae; g__Streptococcus; unclassified	0	0	0	0	0	0	0	0	5	0	837	0	0	0	0	0	0	0	0	0	0	0	0	0	0	0	842
New.ReferenceOTU5658	k__Bacteria; p__Firmicutes; c__Bacilli; o__Lactobacillales; unclassified; unclassified; unclassified	0	0	0	72	0	0	0	3	0	0	1103	0	0	0	0	0	0	0	0	0	0	0	146	0	0	1	1325
New.ReferenceOTU5663	k__Bacteria; p__Proteobacteria; c__Gammaproteobacteria; o__Pseudomonadales; f__Pseudomonadaceae; unclassified; unclassified	0	0	0	0	0	0	0	0	0	0	0	0	0	0	0	0	0	0	1	0	0	0	0	0	0	14	15
New.ReferenceOTU5666	k__Bacteria; p__Proteobacteria; c__Alphaproteobacteria; o__Rhizobiales; unclassified; unclassified; unclassified	0	0	0	0	0	0	0	0	0	0	0	626	0	14	0	0	0	0	0	0	0	0	0	0	0	13	653
New.ReferenceOTU5669	k__Bacteria; p__Firmicutes; c__Bacilli; o__Lactobacillales; f__Streptococcaceae; g__Streptococcus; s__infantis	0	0	0	24	0	0	0	161	0	0	16	0	0	0	81	0	0	0	4	0	0	0	250	0	0	3	539
New.ReferenceOTU5677	unknown; unclassified; unclassified; unclassified; unclassified; unclassified; unclassified	25	27	26	0	13	0	0	1	3	0	1	70	3	5	3	47	57	0	0	0	3	0	154	1	0	48	487
New.ReferenceOTU5687	k__Bacteria; p__Firmicutes; c__Bacilli; o__Bacillales; f__Bacillaceae; g__Bacillus; unclassified	0	0	0	0	0	0	0	0	0	0	0	0	311	4	0	0	0	0	0	0	278	0	0	0	0	0	593
New.ReferenceOTU5688	k__Bacteria; unclassified; unclassified; unclassified; unclassified; unclassified; unclassified	0	0	0	0	0	0	0	460	1	0	0	0	0	0	1936	0	0	0	0	0	0	0	0	2	0	30	2429
New.ReferenceOTU5694	k__Bacteria; p__Firmicutes; c__Bacilli; unclassified; unclassified; unclassified; unclassified	0	0	0	0	0	0	0	0	0	0	5	0	0	0	0	0	0	0	0	0	0	0	1115	0	0	0	1120
New.ReferenceOTU5700	k__Bacteria; p__Firmicutes; c__Bacilli; o__Bacillales; unclassified; unclassified; unclassified	0	0	1	0	1	1	0	0	4	0	0	76	0	1	0	0	0	36	0	0	0	33	0	0	0	97	250
New.ReferenceOTU5709	k__Bacteria; p__Proteobacteria; unclassified; unclassified; unclassified; unclassified; unclassified	0	0	0	0	0	0	0	0	0	0	0	864	0	0	0	0	0	0	0	0	0	0	0	0	0	2	866
New.ReferenceOTU571	k__Bacteria; p__Proteobacteria; c__Gammaproteobacteria; o__Enterobacteriales; f__Enterobacteriaceae; g__Shigella; s__sonnei	0	0	0	0	0	0	0	0	0	0	0	0	0	0	0	0	0	0	0	0	0	0	1	0	1058	0	1059
New.ReferenceOTU5714	k__Bacteria; p__Firmicutes; c__Bacilli; o__Lactobacillales; f__Streptococcaceae; g__Streptococcus; unclassified	0	0	0	0	0	0	0	0	1	0	239	0	0	0	0	0	0	0	0	0	0	0	1	0	0	0	241
New.ReferenceOTU5717	k__Bacteria; p__Firmicutes; c__Bacilli; o__Bacillales; f__Planococcaceae; g__Staphylococcus; s__saprophyticus	0	0	0	0	0	0	0	0	515	0	0	0	0	26	0	0	0	1	1	0	0	0	0	0	0	0	543
New.ReferenceOTU5722	k__Bacteria; p__Firmicutes; c__Bacilli; o__Bacillales; f__Bacillaceae; g__Bacillus; unclassified	0	0	0	0	0	0	0	0	0	0	0	0	363	7	0	0	0	0	0	0	114	0	0	0	0	0	484
New.ReferenceOTU5723	k__Bacteria; p__Firmicutes; c__Bacilli; o__Lactobacillales; f__Enterococcaceae; unclassified; unclassified	0	0	0	0	0	0	0	0	0	324	3	0	0	0	0	0	0	0	0	0	0	0	0	0	0	0	327
New.ReferenceOTU5729	k__Bacteria; p__Firmicutes; c__Bacilli; o__Lactobacillales; f__Enterococcaceae; unclassified; unclassified	0	0	0	0	0	0	0	0	0	488	5	0	0	0	0	0	0	0	0	0	0	0	0	0	1	0	494
New.ReferenceOTU5742	k__Bacteria; unclassified; unclassified; unclassified; unclassified; unclassified; unclassified	0	0	0	0	0	0	0	130	2	0	0	0	0	0	308	0	0	0	0	0	0	0	0	0	0	1	441
New.ReferenceOTU5771	k__Bacteria; p__Firmicutes; c__Bacilli; o__Bacillales; f__Bacillaceae; unclassified; unclassified	0	0	0	0	0	0	0	0	0	0	0	0	713	0	0	0	0	0	0	0	310	0	0	0	0	0	1023
New.ReferenceOTU5772	k__Bacteria; p__Firmicutes; c__Bacilli; o__Lactobacillales; unclassified; unclassified; unclassified	3	0	0	0	0	0	0	344	0	0	0	0	0	0	214	0	0	0	0	0	0	0	0	0	0	0	561
New.ReferenceOTU5775	k__Bacteria; p__Proteobacteria; c__Alphaproteobacteria; unclassified; unclassified; unclassified; unclassified	0	0	0	0	0	0	0	0	0	0	0	0	0	282	0	0	0	0	0	0	0	0	0	0	0	0	282
New.ReferenceOTU5778	k__Bacteria; p__Proteobacteria; c__Gammaproteobacteria; o__Pasteurellales; f__Pasteurellaceae; unclassified; unclassified	0	0	0	0	0	0	0	0	0	0	0	0	4	0	0	0	0	0	0	0	0	0	0	1107	0	0	1111
New.ReferenceOTU5791	k__Bacteria; p__Firmicutes; c__Bacilli; o__Lactobacillales; f__Streptococcaceae; g__Streptococcus; unclassified	0	0	0	3	0	0	0	4	12	0	968	0	0	0	3	0	0	0	0	0	0	0	7	0	0	0	997
New.ReferenceOTU5794	unknown; unclassified; unclassified; unclassified; unclassified; unclassified; unclassified	0	0	0	0	0	0	0	111	64	20	112	60	25	31	7	0	0	0	0	0	0	0	112	18	22	56	638
New.ReferenceOTU5795	k__Bacteria; p__Proteobacteria; c__Gammaproteobacteria; o__Pasteurellales; f__Pasteurellaceae; unclassified; unclassified	0	0	0	0	0	0	0	0	0	0	0	0	1	0	0	0	0	0	0	0	0	0	0	238	0	0	239
New.ReferenceOTU5813	k__Bacteria; p__Proteobacteria; c__Gammaproteobacteria; o__Pasteurellales; f__Pasteurellaceae; unclassified; unclassified	0	0	0	0	0	0	0	0	0	0	0	0	4	0	0	0	0	0	0	0	0	0	0	1069	0	0	1073
New.ReferenceOTU5816	k__Bacteria; p__Proteobacteria; unclassified; unclassified; unclassified; unclassified; unclassified	0	0	0	0	0	0	634	0	0	0	0	0	0	0	0	0	0	0	0	0	0	0	0	0	0	0	634
New.ReferenceOTU5817	k__Bacteria; p__Proteobacteria; unclassified; unclassified; unclassified; unclassified; unclassified	0	0	0	0	0	0	0	0	0	0	0	599	0	0	0	0	0	0	0	0	0	0	0	0	0	2	601
New.ReferenceOTU5824	k__Bacteria; p__Firmicutes; c__Bacilli; o__Lactobacillales; f__Streptococcaceae; g__Streptococcus; s__infantis	0	0	0	5	0	0	0	74	0	0	63	1	0	0	127	0	0	0	0	0	0	0	143	0	0	1	414
New.ReferenceOTU5827	k__Bacteria; p__Firmicutes; c__Bacilli; o__Lactobacillales; f__Enterococcaceae; g__Enterococcus; unclassified	0	0	0	0	0	0	0	0	0	673	4	0	0	0	0	0	0	0	0	0	0	0	0	0	0	0	677
New.ReferenceOTU5835	k__Bacteria; p__Firmicutes; c__Bacilli; o__Lactobacillales; f__Streptococcaceae; g__Streptococcus; unclassified	0	0	0	29	0	0	0	26	0	0	1	2	0	0	397	0	0	0	1	0	0	0	18	0	0	7	481
New.ReferenceOTU5837	k__Bacteria; p__Firmicutes; unclassified; unclassified; unclassified; unclassified; unclassified	0	0	0	0	0	0	0	125	1	0	0	0	0	0	648	0	0	0	0	0	0	0	0	3	0	0	777
New.ReferenceOTU5845	k__Bacteria; p__Firmicutes; c__Bacilli; o__Bacillales; unclassified; unclassified; unclassified	0	0	0	0	0	0	0	0	0	0	0	0	474	11	0	0	0	0	0	0	28	0	0	0	0	0	513
New.ReferenceOTU5847	k__Bacteria; p__Proteobacteria; c__Gammaproteobacteria; o__Pseudomonadales; f__Pseudomonadaceae; g__Pseudomonas; unclassified	0	0	0	0	0	0	0	0	0	0	0	1062	0	0	0	0	0	0	0	0	0	0	0	0	0	22	1084
New.ReferenceOTU5866	k__Bacteria; p__Actinobacteria; c__Actinobacteria; o__Actinomycetales; f__Microbacteriaceae; unclassified; unclassified	0	0	0	0	0	0	0	0	0	0	0	0	0	0	0	0	181	0	0	0	0	0	0	0	0	0	181
New.ReferenceOTU5875	k__Bacteria; p__Firmicutes; c__Bacilli; o__Bacillales; unclassified; unclassified; unclassified	0	0	0	0	0	1	0	1	649	0	0	3	0	46	0	0	0	3	1	0	0	0	0	0	0	4	708
New.ReferenceOTU5877	k__Bacteria; p__Firmicutes; c__Bacilli; o__Bacillales; f__Bacillaceae; g__Bacillus; unclassified	0	0	0	0	0	0	0	0	0	0	0	1	4566	88	0	0	0	0	0	0	1478	0	0	1	0	0	6134
New.ReferenceOTU5878	k__Bacteria; p__Firmicutes; c__Bacilli; o__Lactobacillales; f__Streptococcaceae; g__Streptococcus; unclassified	0	0	0	0	0	0	0	0	0	0	231	0	0	0	0	0	0	0	0	0	0	0	0	0	0	0	231
New.ReferenceOTU5884	k__Bacteria; p__Proteobacteria; c__Betaproteobacteria; o__Burkholderiales; f__Comamonadaceae; g__Comamonas; s__terrigena	0	0	0	0	0	0	0	103	18	2	126	114	5	15	7	0	0	0	0	0	0	0	56	6	44	167	663
New.ReferenceOTU5885	k__Bacteria; p__Firmicutes; c__Bacilli; o__Lactobacillales; f__Enterococcaceae; g__Enterococcus; unclassified	0	0	0	0	0	0	0	0	0	459	3	0	0	0	0	0	0	0	0	0	0	0	0	0	1	0	463
New.ReferenceOTU5888	k__Bacteria; p__Proteobacteria; c__Gammaproteobacteria; o__Pasteurellales; f__Pasteurellaceae; g__Haemophilus; s__influenzae	0	0	0	0	0	0	0	0	0	0	0	0	4	0	0	0	0	0	0	0	0	0	0	309	0	0	313
New.ReferenceOTU5898	k__Bacteria; p__Firmicutes; c__Bacilli; o__Bacillales; f__Bacillaceae; g__Bacillus; unclassified	0	0	0	0	0	0	0	0	0	0	0	0	989	22	0	0	0	0	0	0	926	0	0	0	0	0	1937
New.ReferenceOTU5916	k__Bacteria; p__Firmicutes; c__Bacilli; unclassified; unclassified; unclassified; unclassified	0	0	0	0	0	0	0	0	0	930	0	0	0	0	0	0	0	0	0	0	0	0	0	0	0	0	930
New.ReferenceOTU5918	k__Bacteria; p__Proteobacteria; c__Gammaproteobacteria; o__Pseudomonadales; f__Pseudomonadaceae; g__Pseudomonas; s__mendocina	0	0	0	0	0	0	0	0	0	0	0	313	0	0	0	0	0	0	14	0	0	0	0	0	0	19	346
New.ReferenceOTU5926	k__Bacteria; p__Proteobacteria; c__Gammaproteobacteria; o__Enterobacteriales; f__Enterobacteriaceae; unclassified; unclassified	0	0	0	0	0	0	0	0	1	3	1	0	0	0	0	0	0	0	2	0	0	0	1	0	0	0	8
New.ReferenceOTU5938	k__Bacteria; p__Proteobacteria; c__Alphaproteobacteria; unclassified; unclassified; unclassified; unclassified	0	0	0	0	0	0	0	0	0	0	0	8	0	391	0	0	0	0	0	0	0	0	0	0	0	1	400
New.ReferenceOTU5939	k__Bacteria; unclassified; unclassified; unclassified; unclassified; unclassified; unclassified	33	41	30	1	5	0	0	0	0	0	0	57	0	5	0	21	51	32	1	0	3	0	11	0	0	4	295
New.ReferenceOTU5952	k__Bacteria; p__Proteobacteria; c__Gammaproteobacteria; o__Pasteurellales; f__Pasteurellaceae; g__Haemophilus; s__influenzae	0	0	0	0	0	0	0	0	0	0	0	0	6	0	0	0	0	0	1	0	0	0	0	171	0	0	178
New.ReferenceOTU5955	k__Bacteria; p__Firmicutes; c__Bacilli; o__Bacillales; f__Bacillaceae; unclassified; unclassified	0	0	0	0	0	0	0	0	0	0	0	0	0	0	0	322	0	0	0	0	0	0	0	0	0	0	322
New.ReferenceOTU5963	k__Bacteria; p__Firmicutes; c__Bacilli; unclassified; unclassified; unclassified; unclassified	0	0	0	0	0	0	0	0	0	0	26	0	0	0	0	0	0	0	0	0	0	0	639	0	0	4	669
New.ReferenceOTU5969	k__Bacteria; p__Firmicutes; c__Bacilli; o__Bacillales; unclassified; unclassified; unclassified	0	0	0	0	0	0	0	0	0	0	0	3	0	0	0	0	0	5	0	0	0	0	0	0	0	848	856
New.ReferenceOTU5971	k__Bacteria; p__Firmicutes; c__Bacilli; o__Lactobacillales; f__Enterococcaceae; unclassified; unclassified	0	0	0	0	0	0	0	0	0	679	3	0	0	0	0	0	0	0	0	0	0	0	0	0	0	0	682
New.ReferenceOTU5982	k__Bacteria; p__Firmicutes; c__Bacilli; o__Bacillales; unclassified; unclassified; unclassified	0	0	0	0	0	0	0	0	0	0	0	0	561	3	0	0	0	0	0	0	1	0	0	0	0	0	565
New.ReferenceOTU5983	k__Bacteria; p__Proteobacteria; c__Gammaproteobacteria; o__Pseudomonadales; f__Pseudomonadaceae; unclassified; unclassified	0	3581	0	0	0	0	0	0	0	0	0	0	0	0	0	0	0	0	0	0	0	0	0	0	0	0	3581
New.ReferenceOTU601	k__Bacteria; p__Proteobacteria; c__Gammaproteobacteria; o__Pseudomonadales; f__Pseudomonadaceae; unclassified; unclassified	0	0	0	0	0	0	1	0	0	0	0	0	0	0	0	0	0	0	0	0	0	0	0	0	0	25	26
New.ReferenceOTU6017	k__Bacteria; p__Firmicutes; c__Bacilli; unclassified; unclassified; unclassified; unclassified	0	0	0	0	0	0	0	0	0	333	0	0	0	0	0	0	0	0	0	0	0	0	0	0	0	0	333
New.ReferenceOTU602	k__Bacteria; p__Proteobacteria; c__Gammaproteobacteria; o__Pasteurellales; f__Pasteurellaceae; unclassified; unclassified	0	0	0	0	0	0	0	0	0	0	0	0	11	1	0	0	0	0	0	0	0	0	0	561	0	0	573
New.ReferenceOTU6031	k__Bacteria; p__Firmicutes; c__Bacilli; o__Bacillales; unclassified; unclassified; unclassified	0	0	0	0	0	0	0	0	6	0	0	199	0	0	0	0	0	30	0	0	0	8	0	0	0	147	390
New.ReferenceOTU6054	k__Bacteria; p__Proteobacteria; c__Gammaproteobacteria; o__Pseudomonadales; f__Pseudomonadaceae; g__Pseudomonas; unclassified	0	0	0	0	0	0	0	0	0	0	0	1111	0	0	0	0	0	0	0	0	0	0	0	0	0	13	1124
New.ReferenceOTU6063	k__Bacteria; p__Firmicutes; c__Bacilli; o__Lactobacillales; f__Streptococcaceae; g__Streptococcus; s__equi	27228	0	0	0	0	0	0	0	0	0	0	0	0	0	0	0	0	0	0	0	0	0	0	0	0	0	27228
New.ReferenceOTU6065	k__Bacteria; p__Proteobacteria; unclassified; unclassified; unclassified; unclassified; unclassified	0	0	0	0	0	0	0	0	0	0	0	222	0	0	0	0	0	0	0	0	0	0	0	0	0	2	224
New.ReferenceOTU6067	k__Bacteria; p__Firmicutes; c__Bacilli; unclassified; unclassified; unclassified; unclassified	0	0	0	0	0	0	0	0	0	0	884	0	0	0	0	0	0	0	0	0	0	0	0	0	0	0	884
New.ReferenceOTU6072	k__Bacteria; p__Firmicutes; c__Bacilli; o__Lactobacillales; f__Streptococcaceae; g__Streptococcus; unclassified	0	0	0	0	0	0	0	0	1	0	354	0	0	0	0	0	0	0	0	0	0	0	0	0	0	0	355
New.ReferenceOTU6073	k__Bacteria; p__Firmicutes; c__Bacilli; o__Lactobacillales; f__Streptococcaceae; g__Streptococcus; unclassified	2	0	0	1	0	0	0	83	0	0	26	0	0	0	2	0	0	0	0	0	0	0	156	0	0	0	270
New.ReferenceOTU6086	k__Bacteria; p__Proteobacteria; c__Alphaproteobacteria; o__Rhizobiales; unclassified; unclassified; unclassified	0	0	0	0	0	0	0	0	0	0	0	7	0	741	0	0	0	0	0	0	0	0	0	0	0	0	748
New.ReferenceOTU6091	k__Bacteria; unclassified; unclassified; unclassified; unclassified; unclassified; unclassified	0	0	0	1	0	0	0	0	0	0	238	0	0	0	0	0	0	0	0	0	0	0	0	0	0	0	239
New.ReferenceOTU6094	k__Bacteria; p__Firmicutes; c__Bacilli; o__Lactobacillales; f__Streptococcaceae; g__Streptococcus; unclassified	0	0	0	0	0	0	0	0	31	0	1776	0	0	0	0	0	0	0	0	0	0	0	0	0	0	0	1807
New.ReferenceOTU6125	k__Bacteria; p__Firmicutes; c__Bacilli; o__Lactobacillales; f__Streptococcaceae; g__Streptococcus; s__infantis	0	0	0	17	0	0	0	60	0	0	1	1	0	0	351	0	0	0	0	0	0	0	37	0	0	13	480
New.ReferenceOTU613	k__Bacteria; p__Firmicutes; unclassified; unclassified; unclassified; unclassified; unclassified	0	0	0	1	0	0	0	0	0	0	739	0	0	0	0	0	0	0	0	0	0	0	0	0	0	0	740
New.ReferenceOTU6131	k__Bacteria; p__Firmicutes; c__Bacilli; o__Bacillales; f__Bacillaceae; g__Bacillus; unclassified	0	0	0	0	0	0	0	0	0	0	0	0	189	3	0	0	0	0	0	0	125	0	0	0	0	0	317
New.ReferenceOTU6136	k__Bacteria; p__Firmicutes; c__Bacilli; o__Lactobacillales; f__Enterococcaceae; unclassified; unclassified	0	0	0	0	0	0	0	0	0	381	2	0	0	0	0	0	0	0	0	0	0	0	0	0	0	0	383
New.ReferenceOTU6142	k__Bacteria; p__Proteobacteria; c__Gammaproteobacteria; o__Enterobacteriales; f__Enterobacteriaceae; unclassified; unclassified	0	0	0	0	0	0	0	0	0	0	0	0	0	0	0	0	0	0	0	0	0	0	1	0	168	0	169
New.ReferenceOTU6202	k__Bacteria; p__Firmicutes; c__Bacilli; o__Bacillales; f__Bacillaceae; g__Bacillus; unclassified	0	0	0	0	0	0	0	0	0	0	0	0	303	4	0	0	0	0	0	0	148	0	0	0	0	0	455
New.ReferenceOTU6213	k__Bacteria; p__Firmicutes; c__Bacilli; o__Lactobacillales; f__Enterococcaceae; unclassified; unclassified	0	0	0	0	0	0	0	0	0	344	2	0	0	0	0	0	0	0	0	0	0	0	0	0	0	0	346
New.ReferenceOTU623	k__Bacteria; p__Proteobacteria; c__Gammaproteobacteria; o__Pasteurellales; f__Pasteurellaceae; unclassified; unclassified	0	0	0	0	0	0	0	0	0	0	0	0	9	0	0	0	0	0	0	0	0	0	0	1226	0	0	1235
New.ReferenceOTU6236	k__Bacteria; unclassified; unclassified; unclassified; unclassified; unclassified; unclassified	0	0	0	0	0	0	0	0	0	0	303	0	0	0	0	0	0	0	0	0	0	0	0	0	0	0	303
New.ReferenceOTU6244	k__Bacteria; p__Proteobacteria; c__Gammaproteobacteria; o__Pasteurellales; f__Pasteurellaceae; g__Haemophilus; s__influenzae	0	0	0	0	0	0	0	0	0	0	0	0	5	0	0	0	0	0	0	0	0	0	0	417	0	0	422
New.ReferenceOTU6246	k__Bacteria; p__Firmicutes; c__Bacilli; o__Lactobacillales; f__Streptococcaceae; g__Streptococcus; unclassified	0	0	0	0	0	0	0	12	4	0	392	0	0	0	3	0	0	0	0	0	0	0	5	0	0	1	417
New.ReferenceOTU6248	k__Bacteria; p__Firmicutes; c__Bacilli; o__Lactobacillales; f__Streptococcaceae; g__Streptococcus; unclassified	0	0	0	3	0	0	0	245	0	0	4	0	0	0	31	0	0	0	0	0	0	0	542	0	0	1	826
New.ReferenceOTU6249	k__Bacteria; unclassified; unclassified; unclassified; unclassified; unclassified; unclassified	0	0	0	0	0	0	0	57	70	8	66	60	16	41	3	0	0	0	0	0	0	0	110	7	0	18	456
New.ReferenceOTU6261	k__Bacteria; p__Firmicutes; c__Bacilli; o__Lactobacillales; unclassified; unclassified; unclassified	0	530	0	0	0	0	0	0	0	86	0	0	0	0	0	0	0	0	0	0	0	0	0	0	0	0	616
New.ReferenceOTU6285	k__Bacteria; p__Firmicutes; c__Bacilli; o__Lactobacillales; unclassified; unclassified; unclassified	0	244	0	0	0	0	0	0	0	0	0	0	0	0	0	0	0	0	0	0	0	0	0	0	0	0	244
New.ReferenceOTU6297	k__Bacteria; p__Proteobacteria; c__Alphaproteobacteria; o__Rhizobiales; unclassified; unclassified; unclassified	0	0	0	0	0	0	0	0	0	0	0	25	1	1553	0	0	0	0	0	0	0	0	0	0	0	2	1581
New.ReferenceOTU630	k__Bacteria; unclassified; unclassified; unclassified; unclassified; unclassified; unclassified	0	0	0	0	0	0	0	0	0	0	0	0	611	1	0	0	0	0	0	0	31	0	0	0	0	0	643
New.ReferenceOTU6304	k__Bacteria; p__Proteobacteria; c__Gammaproteobacteria; o__Pseudomonadales; f__Pseudomonadaceae; unclassified; unclassified	0	0	0	0	0	0	0	0	0	0	0	0	0	0	0	0	0	0	0	0	0	0	0	0	0	14	14
New.ReferenceOTU6308	k__Bacteria; p__Proteobacteria; c__Alphaproteobacteria; unclassified; unclassified; unclassified; unclassified	0	0	0	0	0	0	0	0	0	0	0	0	0	800	0	0	0	0	0	0	0	0	0	0	0	0	800
New.ReferenceOTU6315	k__Bacteria; p__Proteobacteria; c__Alphaproteobacteria; o__Rhizobiales; unclassified; unclassified; unclassified	0	0	0	0	0	0	0	0	0	0	0	0	0	305	0	0	0	0	0	0	0	0	0	0	0	0	305
New.ReferenceOTU6327	k__Bacteria; p__Proteobacteria; c__Gammaproteobacteria; o__Enterobacteriales; f__Enterobacteriaceae; unclassified; unclassified	0	0	0	0	0	0	0	0	0	0	0	0	0	0	0	0	0	0	0	0	0	0	0	0	234	0	234
New.ReferenceOTU6330	k__Bacteria; p__Proteobacteria; c__Gammaproteobacteria; o__Enterobacteriales; f__Enterobacteriaceae; g__Escherichia; s__coli	0	0	0	0	0	0	0	1	0	0	0	1	0	0	0	0	0	0	2	0	0	0	0	0	820	0	824
New.ReferenceOTU6333	k__Bacteria; p__Firmicutes; c__Bacilli; o__Lactobacillales; f__Streptococcaceae; g__Streptococcus; unclassified	0	0	0	2	0	0	0	3	4	0	489	0	0	0	1	0	0	0	0	0	0	0	7	1	0	0	507
New.ReferenceOTU6340	unknown; unclassified; unclassified; unclassified; unclassified; unclassified; unclassified	0	0	0	0	0	0	0	54	21	7	36	29	11	14	1	0	0	0	0	0	0	0	31	12	8	11	235
New.ReferenceOTU6343	k__Bacteria; p__Firmicutes; c__Bacilli; unclassified; unclassified; unclassified; unclassified	0	0	0	0	0	0	0	3	0	0	0	0	0	0	321	0	0	0	0	0	0	0	0	0	0	0	324
New.ReferenceOTU6348	k__Bacteria; p__Firmicutes; c__Bacilli; o__Bacillales; f__Bacillaceae; g__Bacillus; unclassified	0	0	0	0	0	0	0	0	0	0	0	0	332	2	0	0	0	0	0	0	113	0	0	0	0	0	447
New.ReferenceOTU635	k__Bacteria; p__Firmicutes; c__Bacilli; o__Lactobacillales; unclassified; unclassified; unclassified	0	30928	0	0	0	0	0	0	0	0	0	0	0	0	0	0	0	0	0	0	0	0	0	0	0	0	30928
New.ReferenceOTU6350	k__Bacteria; unclassified; unclassified; unclassified; unclassified; unclassified; unclassified	0	0	0	0	0	0	0	0	0	0	0	999	0	0	0	0	0	0	14	0	0	0	0	0	0	41	1054
New.ReferenceOTU6365	k__Bacteria; p__Proteobacteria; c__Gammaproteobacteria; o__Enterobacteriales; f__Enterobacteriaceae; unclassified; unclassified	0	0	0	0	0	0	0	0	0	0	0	0	0	0	0	0	0	0	0	0	0	0	1	0	0	0	1
New.ReferenceOTU6394	k__Bacteria; p__Firmicutes; c__Bacilli; o__Lactobacillales; f__Streptococcaceae; g__Streptococcus; unclassified	0	0	0	0	0	0	0	0	6	0	249	0	0	0	0	0	0	0	0	0	0	0	0	0	0	0	255
New.ReferenceOTU6405	k__Bacteria; p__Firmicutes; unclassified; unclassified; unclassified; unclassified; unclassified	0	0	0	0	0	0	0	0	0	0	3	0	0	0	0	0	0	0	0	0	0	0	306	0	0	1	310
New.ReferenceOTU6418	k__Bacteria; p__Proteobacteria; c__Gammaproteobacteria; o__Enterobacteriales; f__Enterobacteriaceae; g__Klebsiella; unclassified	0	0	0	0	6813	0	0	0	0	0	0	0	0	0	0	0	0	0	58	1	0	0	0	0	0	0	6872
New.ReferenceOTU6422	k__Bacteria; p__Firmicutes; c__Bacilli; o__Lactobacillales; f__Streptococcaceae; g__Streptococcus; unclassified	0	0	0	4	0	0	0	10	0	0	2	0	0	0	5	0	0	0	0	0	0	0	436	0	0	3	460
New.ReferenceOTU6431	unknown; unclassified; unclassified; unclassified; unclassified; unclassified; unclassified	19	38	10	0	39	0	0	4	0	0	0	23	1	1	0	27	58	0	1	0	11	2	18	0	0	13	265
New.ReferenceOTU6432	k__Bacteria; p__Firmicutes; c__Bacilli; o__Bacillales; unclassified; unclassified; unclassified	0	0	0	0	0	0	0	0	0	0	0	0	384	0	0	0	0	0	0	0	27	0	0	0	0	0	411
New.ReferenceOTU6459	k__Bacteria; unclassified; unclassified; unclassified; unclassified; unclassified; unclassified	0	0	0	0	0	0	0	86	0	0	0	0	0	0	386	0	0	0	0	0	0	0	0	0	0	1	473
New.ReferenceOTU6461	k__Bacteria; p__Proteobacteria; c__Gammaproteobacteria; o__Enterobacteriales; f__Enterobacteriaceae; g__Escherichia; s__coli	0	0	0	0	0	0	0	2	0	1	0	0	0	0	0	0	0	0	0	0	0	0	1	0	221	0	225
New.ReferenceOTU6463	k__Bacteria; p__Firmicutes; c__Bacilli; unclassified; unclassified; unclassified; unclassified	0	0	0	0	0	0	0	0	0	434	0	0	0	0	0	0	0	0	0	0	0	0	0	0	0	0	434
New.ReferenceOTU6464	k__Bacteria; p__Proteobacteria; c__Alphaproteobacteria; unclassified; unclassified; unclassified; unclassified	0	0	0	0	0	0	0	0	0	0	0	0	0	922	0	0	0	0	0	0	0	0	0	0	0	0	922
New.ReferenceOTU6475	k__Bacteria; p__Firmicutes; c__Bacilli; o__Lactobacillales; unclassified; unclassified; unclassified	0	0	0	0	0	0	0	44	0	0	0	0	0	0	713	0	0	0	0	0	0	0	1	0	0	0	758
New.ReferenceOTU6480	k__Bacteria; p__Firmicutes; c__Bacilli; o__Bacillales; f__Staphylococcaceae; g__Staphylococcus; unclassified	0	0	3	0	0	3	0	0	59	0	0	71	0	4	0	0	0	54	1	0	0	47	0	0	0	394	636
New.ReferenceOTU6484	k__Bacteria; p__Firmicutes; c__Bacilli; o__Lactobacillales; f__Enterococcaceae; unclassified; unclassified	0	0	0	0	0	0	0	0	0	814	0	0	0	0	0	0	0	0	0	0	0	0	0	0	0	0	814
New.ReferenceOTU6486	k__Bacteria; p__Proteobacteria; c__Alphaproteobacteria; o__Rhizobiales; f__Methylobacteriaceae; g__Methylobacterium; s__organophilum	0	0	0	0	0	0	0	0	0	0	0	0	0	3	0	0	181	0	0	0	0	0	0	0	0	0	184
New.ReferenceOTU6497	k__Bacteria; p__Firmicutes; c__Bacilli; o__Lactobacillales; f__Streptococcaceae; g__Streptococcus; unclassified	0	0	0	0	0	0	0	0	5	0	456	0	0	0	0	0	0	0	0	0	0	0	0	0	0	0	461
New.ReferenceOTU6509	k__Bacteria; p__Proteobacteria; c__Gammaproteobacteria; o__Enterobacteriales; f__Enterobacteriaceae; g__Escherichia; s__coli	0	0	0	0	0	0	0	0	0	1	0	0	0	1	0	0	0	0	5	0	0	0	1	0	253	0	261
New.ReferenceOTU6516	k__Bacteria; p__Firmicutes; c__Bacilli; o__Bacillales; unclassified; unclassified; unclassified	0	0	0	0	0	0	0	0	0	0	0	368	0	0	0	0	0	5	0	0	0	5	0	0	0	24	402
New.ReferenceOTU6529	k__Bacteria; p__Firmicutes; c__Bacilli; o__Lactobacillales; unclassified; unclassified; unclassified	0	0	0	0	0	0	0	0	0	2405	1	0	0	0	0	0	0	0	0	0	0	0	0	0	0	0	2406
New.ReferenceOTU6534	k__Bacteria; p__Firmicutes; c__Bacilli; o__Lactobacillales; f__Streptococcaceae; g__Streptococcus; unclassified	0	0	0	7	0	0	0	9	1	0	45	2	0	0	12	0	0	0	0	0	0	0	674	0	0	7	757
New.ReferenceOTU655	k__Bacteria; p__Firmicutes; c__Bacilli; o__Lactobacillales; unclassified; unclassified; unclassified	0	0	0	0	0	0	0	0	0	573	0	0	0	0	0	0	0	0	0	0	0	0	0	0	0	0	573
New.ReferenceOTU6555	k__Bacteria; p__Firmicutes; c__Bacilli; o__Bacillales; f__Staphylococcaceae; g__Staphylococcus; unclassified	0	0	0	0	0	2	0	0	214	0	0	37	0	10	0	0	0	76	0	0	0	35	0	0	0	136	510
New.ReferenceOTU6566	k__Bacteria; p__Firmicutes; c__Bacilli; o__Lactobacillales; f__Streptococcaceae; g__Streptococcus; unclassified	0	0	0	0	0	0	0	290	2	0	0	2	0	0	1140	0	0	0	0	0	0	0	4	1	0	1	1440
New.ReferenceOTU6576	k__Bacteria; p__Proteobacteria; c__Gammaproteobacteria; o__Pasteurellales; f__Pasteurellaceae; g__Haemophilus; s__influenzae	0	0	0	0	0	0	0	0	0	0	0	0	3	0	0	0	0	0	0	0	0	0	0	1207	0	0	1210
New.ReferenceOTU6584	k__Bacteria; p__Proteobacteria; c__Gammaproteobacteria; o__Pseudomonadales; f__Pseudomonadaceae; unclassified; unclassified	0	0	0	0	0	0	303	0	0	0	0	0	0	0	0	0	0	0	1	0	0	0	0	0	0	0	304
New.ReferenceOTU6589	k__Bacteria; p__Firmicutes; c__Bacilli; o__Bacillales; f__Staphylococcaceae; g__Staphylococcus; unclassified	0	0	0	0	0	1	0	0	0	0	0	10	0	0	0	0	0	0	0	0	0	14	0	0	0	222	247
New.ReferenceOTU6595	k__Bacteria; p__Proteobacteria; c__Alphaproteobacteria; o__Rhizobiales; unclassified; unclassified; unclassified	0	0	0	0	0	0	0	0	0	0	0	0	0	438	0	0	0	0	0	0	0	0	0	0	0	0	438
New.ReferenceOTU6598	k__Bacteria; p__Firmicutes; c__Bacilli; unclassified; unclassified; unclassified; unclassified	0	0	0	0	0	0	0	0	0	0	0	0	0	0	0	855	0	0	0	0	0	0	0	0	0	0	855
New.ReferenceOTU6618	k__Bacteria; p__Proteobacteria; c__Alphaproteobacteria; o__Rhizobiales; f__Methylobacteriaceae; g__Methylobacterium; unclassified	0	0	0	0	0	0	0	0	0	0	0	0	0	0	0	0	326	0	0	0	0	0	0	0	0	0	326
New.ReferenceOTU662	k__Bacteria; p__Firmicutes; c__Bacilli; o__Lactobacillales; f__Streptococcaceae; g__Streptococcus; unclassified	0	0	0	0	0	0	0	1	1	0	361	0	0	0	0	0	0	0	0	0	0	0	0	0	0	0	363
New.ReferenceOTU6632	k__Bacteria; p__Firmicutes; c__Bacilli; o__Lactobacillales; f__Enterococcaceae; g__Enterococcus; unclassified	0	274	0	0	0	0	0	0	0	0	0	0	0	0	0	0	0	0	0	0	0	0	0	0	0	0	274
New.ReferenceOTU6638	k__Bacteria; p__Proteobacteria; c__Gammaproteobacteria; o__Pseudomonadales; f__Moraxellaceae; unclassified; unclassified	0	0	0	0	0	0	0	0	0	0	0	0	0	0	0	0	0	0	485	0	0	0	0	0	0	0	485
New.ReferenceOTU6657	k__Bacteria; p__Firmicutes; c__Bacilli; o__Lactobacillales; f__Streptococcaceae; g__Streptococcus; unclassified	0	0	0	0	0	0	0	0	8	0	759	0	0	0	0	0	0	0	0	0	0	0	0	0	0	0	767
New.ReferenceOTU6661	k__Bacteria; unclassified; unclassified; unclassified; unclassified; unclassified; unclassified	0	0	0	0	30	0	19	11	43	10	59	530	40	85	31	0	0	18	25	7	13	7	136	17	108	147	1336
New.ReferenceOTU6678	k__Bacteria; p__Firmicutes; unclassified; unclassified; unclassified; unclassified; unclassified	0	0	0	3	0	0	0	0	0	0	250	0	0	0	0	0	0	0	0	0	0	0	2	0	0	1	256
New.ReferenceOTU669	k__Bacteria; p__Firmicutes; c__Bacilli; o__Lactobacillales; f__Enterococcaceae; unclassified; unclassified	0	0	0	0	0	0	0	0	0	280	2	0	0	0	0	0	0	0	0	0	0	0	0	0	0	0	282
New.ReferenceOTU6693	k__Bacteria; p__Firmicutes; c__Bacilli; unclassified; unclassified; unclassified; unclassified	0	0	0	0	0	0	0	0	0	0	0	0	0	0	0	313	0	0	0	0	0	0	0	0	0	0	313
New.ReferenceOTU6702	k__Bacteria; p__Firmicutes; c__Bacilli; o__Lactobacillales; f__Streptococcaceae; g__Streptococcus; unclassified	0	0	0	2	0	0	0	45	0	0	32	2	0	0	100	0	0	0	0	0	0	0	100	0	0	6	287
New.ReferenceOTU6721	k__Bacteria; p__Firmicutes; c__Bacilli; o__Lactobacillales; f__Streptococcaceae; g__Streptococcus; unclassified	0	0	0	4	0	0	0	27	0	0	0	1	0	0	24	0	0	0	0	0	0	0	167	0	0	1	224
New.ReferenceOTU6724	k__Bacteria; p__Firmicutes; c__Bacilli; o__Bacillales; f__Bacillaceae; g__Bacillus; unclassified	0	0	0	0	0	0	0	0	0	0	1	1	1209	11	0	0	0	0	1	0	96	0	0	0	0	0	1319
New.ReferenceOTU6728	unknown; unclassified; unclassified; unclassified; unclassified; unclassified; unclassified	19	12	8	1	193	1	0	4	2	0	4	49	2	1	1	13	42	2	2	0	755	167	38	0	0	23	1339
New.ReferenceOTU673	k__Bacteria; p__Proteobacteria; c__Alphaproteobacteria; o__Rhizobiales; unclassified; unclassified; unclassified	0	0	0	0	0	0	0	0	0	0	0	90	0	263	0	0	0	0	0	0	0	0	0	0	0	3	356
New.ReferenceOTU6730	k__Bacteria; p__Firmicutes; c__Bacilli; o__Bacillales; f__Bacillaceae; g__Bacillus; unclassified	0	0	0	0	0	0	0	0	0	0	0	0	343	3	0	0	0	0	0	0	49	0	0	0	0	0	395
New.ReferenceOTU6750	k__Bacteria; p__Firmicutes; c__Bacilli; o__Bacillales; unclassified; unclassified; unclassified	0	0	0	0	0	0	0	0	0	0	0	0	0	0	0	27143	0	0	0	0	0	0	0	0	0	0	27143
New.ReferenceOTU6776	k__Bacteria; p__Firmicutes; c__Bacilli; o__Gemellales; f__Gemellaceae; g__Gemella; unclassified	0	0	0	0	0	0	0	0	0	0	0	0	0	0	0	329	0	0	0	0	0	0	0	0	0	0	329
New.ReferenceOTU6798	k__Bacteria; unclassified; unclassified; unclassified; unclassified; unclassified; unclassified	0	0	0	0	0	0	0	0	0	0	0	0	0	0	0	0	0	0	0	0	0	0	0	0	0	496	496
New.ReferenceOTU6838	k__Bacteria; p__Proteobacteria; c__Gammaproteobacteria; o__Enterobacteriales; f__Enterobacteriaceae; g__Escherichia; s__coli	0	0	0	0	0	0	0	0	2	1	0	0	0	0	0	0	0	0	0	0	0	0	0	0	187	0	190
New.ReferenceOTU6843	unknown; unclassified; unclassified; unclassified; unclassified; unclassified; unclassified	0	0	0	0	0	0	0	4	40	2	22	37	11	49	19	0	0	0	0	0	0	0	2	1	266	6	459
New.ReferenceOTU6852	k__Bacteria; unclassified; unclassified; unclassified; unclassified; unclassified; unclassified	0	0	0	0	0	0	0	0	0	239	0	0	0	0	0	0	0	0	0	0	0	0	0	0	0	0	239
New.ReferenceOTU6857	k__Bacteria; p__Firmicutes; c__Bacilli; o__Bacillales; f__Bacillaceae; unclassified; unclassified	0	0	0	0	0	0	0	0	0	0	0	0	1388	4	0	0	0	0	0	0	17	0	0	0	0	0	1409
New.ReferenceOTU6862	k__Bacteria; p__Proteobacteria; unclassified; unclassified; unclassified; unclassified; unclassified	0	0	0	0	0	0	0	0	0	0	0	0	0	243	0	0	0	0	0	0	0	0	0	0	0	0	243
New.ReferenceOTU6875	k__Bacteria; p__Firmicutes; c__Bacilli; o__Lactobacillales; f__Streptococcaceae; g__Streptococcus; unclassified	0	0	0	27	0	0	0	15	0	0	0	1	0	0	199	0	0	0	1	0	0	0	20	0	0	3	266
New.ReferenceOTU6880	k__Bacteria; p__Proteobacteria; c__Gammaproteobacteria; o__Enterobacteriales; f__Enterobacteriaceae; g__Escherichia; s__coli	0	0	0	0	0	0	0	2	1	0	0	0	0	0	0	0	0	0	0	0	0	0	0	0	172	0	175
New.ReferenceOTU6888	k__Bacteria; p__Firmicutes; unclassified; unclassified; unclassified; unclassified; unclassified	0	0	0	0	0	0	0	426	0	0	0	0	0	0	10	0	0	0	0	0	0	0	0	0	0	0	436
New.ReferenceOTU6896	k__Bacteria; p__Firmicutes; c__Bacilli; unclassified; unclassified; unclassified; unclassified	0	0	0	0	0	0	0	0	0	0	0	0	0	0	0	0	0	0	0	0	0	0	234	0	0	0	234
New.ReferenceOTU690	k__Bacteria; p__Firmicutes; c__Bacilli; o__Lactobacillales; f__Streptococcaceae; g__Streptococcus; unclassified	0	0	0	0	0	0	0	44	13	0	1512	0	0	0	7	0	0	0	5	0	0	0	80	0	0	0	1661
New.ReferenceOTU6914	k__Bacteria; p__Proteobacteria; c__Gammaproteobacteria; o__Pasteurellales; f__Pasteurellaceae; g__Haemophilus; s__influenzae	0	0	0	0	0	0	0	0	0	0	1	0	3	0	0	0	0	0	0	0	0	0	0	278	0	0	282
New.ReferenceOTU6924	k__Bacteria; p__Firmicutes; c__Bacilli; o__Lactobacillales; f__Enterococcaceae; g__Enterococcus; unclassified	0	2968	0	0	0	0	0	0	0	0	0	7	0	0	0	0	0	0	0	0	0	0	0	0	0	1	2976
New.ReferenceOTU6940	k__Bacteria; p__Proteobacteria; c__Gammaproteobacteria; o__Enterobacteriales; f__Enterobacteriaceae; unclassified; unclassified	0	0	0	0	1	0	0	0	0	0	0	12	0	0	0	0	0	0	162	1	0	0	0	0	0	0	176
New.ReferenceOTU6954	k__Bacteria; p__Firmicutes; unclassified; unclassified; unclassified; unclassified; unclassified	0	0	0	0	0	0	0	396	0	0	0	0	0	0	28	0	0	0	0	0	0	0	1	0	0	0	425
New.ReferenceOTU6973	k__Bacteria; p__Firmicutes; c__Bacilli; unclassified; unclassified; unclassified; unclassified	0	0	0	0	0	0	0	1	0	0	0	0	0	0	0	0	0	0	0	0	0	0	322	0	0	0	323
New.ReferenceOTU6977	k__Bacteria; p__Proteobacteria; c__Gammaproteobacteria; o__Pasteurellales; f__Pasteurellaceae; unclassified; unclassified	0	0	0	0	0	0	0	0	0	0	0	0	5	0	0	0	0	0	0	0	0	0	0	1146	0	0	1151
New.ReferenceOTU6981	k__Bacteria; unclassified; unclassified; unclassified; unclassified; unclassified; unclassified	29	6	29	0	21	0	0	2	1	0	0	0	0	0	0	10	55	4	0	0	36	0	15	0	0	4	212
New.ReferenceOTU6995	k__Bacteria; p__Firmicutes; c__Bacilli; o__Bacillales; unclassified; unclassified; unclassified	0	0	0	0	0	0	0	0	0	0	0	0	1226	18	0	0	0	0	0	0	68	0	0	0	0	0	1312
New.ReferenceOTU700	k__Bacteria; p__Firmicutes; c__Bacilli; o__Bacillales; f__Bacillaceae; g__Bacillus; unclassified	0	0	0	0	0	0	0	0	0	0	0	0	138	2	0	0	0	0	0	0	85	0	0	0	0	0	225
New.ReferenceOTU7001	k__Bacteria; p__Proteobacteria; c__Gammaproteobacteria; o__Pseudomonadales; f__Pseudomonadaceae; g__Pseudomonas; unclassified	0	0	0	0	0	0	0	0	0	0	0	913	0	0	0	0	0	0	5	0	0	0	0	0	0	17	935
New.ReferenceOTU7006	k__Bacteria; unclassified; unclassified; unclassified; unclassified; unclassified; unclassified	0	0	0	0	0	0	0	5	0	0	0	0	0	0	396	0	0	0	0	0	0	0	0	0	0	0	401
New.ReferenceOTU7010	k__Bacteria; p__Firmicutes; c__Bacilli; o__Bacillales; f__Staphylococcaceae; g__Staphylococcus; unclassified	0	0	0	0	0	5	0	0	200	0	0	26	0	12	0	0	0	77	3	0	0	21	0	0	0	119	463
New.ReferenceOTU7012	k__Bacteria; p__Firmicutes; c__Bacilli; o__Lactobacillales; f__Streptococcaceae; g__Streptococcus; s__infantis	0	0	0	31	0	0	0	20	0	0	0	0	0	0	235	0	0	0	0	0	0	0	15	0	0	2	303
New.ReferenceOTU7025	k__Bacteria; p__Firmicutes; c__Bacilli; o__Lactobacillales; f__Streptococcaceae; g__Streptococcus; unclassified	0	0	0	15	0	0	0	0	1	0	4654	0	0	0	0	0	0	0	0	0	0	0	4	0	0	0	4674
New.ReferenceOTU7034	k__Bacteria; p__Firmicutes; c__Bacilli; o__Lactobacillales; f__Enterococcaceae; unclassified; unclassified	0	0	0	0	0	0	0	0	0	629	1	1	0	0	0	0	0	0	0	0	0	0	0	0	0	0	631
New.ReferenceOTU7041	k__Bacteria; p__Firmicutes; c__Bacilli; o__Lactobacillales; f__Enterococcaceae; g__Enterococcus; s__sulfureus	0	415	0	0	0	0	0	0	0	0	0	0	0	0	0	0	0	0	0	0	0	0	0	0	0	0	415
New.ReferenceOTU7055	k__Bacteria; p__Firmicutes; c__Bacilli; o__Lactobacillales; f__Enterococcaceae; g__Enterococcus; unclassified	0	0	0	0	0	0	0	0	0	287	2	0	0	0	0	0	0	0	0	0	0	0	0	0	0	0	289
New.ReferenceOTU708	k__Bacteria; p__Firmicutes; c__Bacilli; o__Lactobacillales; unclassified; unclassified; unclassified	0	0	0	0	0	0	0	1	0	0	0	0	0	0	345	0	0	0	0	0	0	0	0	0	0	0	346
New.ReferenceOTU711	k__Bacteria; p__Firmicutes; c__Bacilli; o__Lactobacillales; f__Streptococcaceae; g__Streptococcus; unclassified	0	0	0	3	0	0	0	0	0	0	13	0	0	0	0	0	0	0	0	0	0	0	1211	0	0	0	1227
New.ReferenceOTU7128	k__Bacteria; p__Firmicutes; c__Bacilli; o__Bacillales; f__Bacillaceae; g__Bacillus; unclassified	0	0	0	0	0	0	0	0	0	0	0	1	153	2	0	0	0	0	0	0	74	0	0	0	0	0	230
New.ReferenceOTU7142	k__Bacteria; unclassified; unclassified; unclassified; unclassified; unclassified; unclassified	0	0	0	0	0	0	0	0	0	0	0	0	0	0	0	0	0	0	0	0	0	0	240	0	0	5	245
New.ReferenceOTU7144	k__Bacteria; p__Proteobacteria; c__Alphaproteobacteria; o__Rhizobiales; unclassified; unclassified; unclassified	0	0	0	0	0	0	0	0	0	0	0	41	0	286	0	0	0	0	0	0	0	0	0	0	0	0	327
New.ReferenceOTU7146	k__Bacteria; p__Firmicutes; c__Bacilli; o__Lactobacillales; f__Streptococcaceae; g__Streptococcus; s__infantis	0	0	0	4	0	0	0	53	0	0	2	0	0	0	10	0	0	0	1	0	0	0	176	0	0	0	246
New.ReferenceOTU7165	k__Bacteria; p__Firmicutes; c__Bacilli; o__Bacillales; f__Staphylococcaceae; g__Staphylococcus; unclassified	0	0	0	0	0	3	0	0	108	0	0	17	0	1	0	0	0	36	1	0	0	16	0	0	0	69	251
New.ReferenceOTU7171	k__Bacteria; p__Firmicutes; c__Bacilli; o__Lactobacillales; f__Streptococcaceae; g__Streptococcus; unclassified	447	0	0	0	0	0	0	4	0	0	7	1	0	0	8	0	0	0	0	0	0	0	54	0	0	2	523
New.ReferenceOTU7172	k__Bacteria; p__Proteobacteria; c__Gammaproteobacteria; o__Pseudomonadales; f__Pseudomonadaceae; g__Pseudomonas; unclassified	0	0	0	0	0	0	0	0	0	0	0	5039	0	0	0	0	0	0	8	0	0	0	0	0	0	23	5070
New.ReferenceOTU7173	k__Bacteria; p__Firmicutes; c__Bacilli; o__Lactobacillales; unclassified; unclassified; unclassified	0	0	0	0	0	0	0	1864	1	0	0	0	0	0	85	0	0	0	1	0	0	0	0	0	0	0	1951
New.ReferenceOTU7178	k__Bacteria; p__Proteobacteria; c__Gammaproteobacteria; o__Pseudomonadales; f__Pseudomonadaceae; unclassified; unclassified	0	0	0	0	0	0	0	0	0	0	0	0	0	0	0	0	0	1	2	0	0	0	0	0	0	19	22
New.ReferenceOTU718	k__Bacteria; p__Firmicutes; c__Bacilli; o__Lactobacillales; unclassified; unclassified; unclassified	0	0	0	0	0	0	0	10	0	0	0	0	0	0	421	0	0	0	0	0	0	0	0	0	0	0	431
New.ReferenceOTU7182	k__Bacteria; unclassified; unclassified; unclassified; unclassified; unclassified; unclassified	0	0	0	11	0	0	0	0	0	0	956	0	0	0	0	0	0	0	0	0	0	0	1	0	0	0	968
New.ReferenceOTU7187	k__Bacteria; p__Proteobacteria; c__Gammaproteobacteria; unclassified; unclassified; unclassified; unclassified	0	0	0	0	0	0	0	0	0	0	0	0	0	0	0	0	0	0	0	0	0	0	0	0	442	0	442
New.ReferenceOTU7202	k__Bacteria; unclassified; unclassified; unclassified; unclassified; unclassified; unclassified	0	0	0	0	0	0	0	0	0	0	0	1	0	0	0	0	0	5	0	0	0	0	0	0	0	462	468
New.ReferenceOTU7205	k__Bacteria; p__Firmicutes; c__Bacilli; o__Bacillales; f__Bacillaceae; g__Bacillus; unclassified	0	0	0	0	0	0	0	0	0	0	0	0	333	4	0	0	0	0	0	0	116	0	0	0	0	0	453
New.ReferenceOTU726	k__Bacteria; p__Proteobacteria; c__Gammaproteobacteria; unclassified; unclassified; unclassified; unclassified	0	0	0	0	0	0	0	0	0	0	0	0	2	0	0	0	0	0	0	0	0	0	0	453	0	0	455
New.ReferenceOTU738	k__Bacteria; p__Firmicutes; unclassified; unclassified; unclassified; unclassified; unclassified	0	0	0	0	0	0	0	70	0	0	0	0	0	0	197	0	0	0	0	0	0	0	1	0	0	4	272
New.ReferenceOTU745	k__Bacteria; p__Proteobacteria; c__Gammaproteobacteria; o__Pasteurellales; f__Pasteurellaceae; g__Haemophilus; s__influenzae	0	0	0	0	0	0	0	0	0	0	0	0	4	0	0	0	0	0	0	0	0	0	0	251	0	0	255
New.ReferenceOTU759	k__Bacteria; p__Actinobacteria; c__Actinobacteria; o__Actinomycetales; unclassified; unclassified; unclassified	0	0	0	0	0	0	0	0	0	0	0	0	0	0	0	0	387	0	0	0	0	0	0	0	0	0	387
New.ReferenceOTU798	k__Bacteria; p__Firmicutes; c__Bacilli; o__Bacillales; unclassified; unclassified; unclassified	0	0	0	0	1	0	0	0	2	0	0	408	0	0	0	0	0	32	0	0	0	4	0	0	0	143	590
New.ReferenceOTU801	k__Bacteria; p__Proteobacteria; c__Gammaproteobacteria; o__Pseudomonadales; f__Pseudomonadaceae; unclassified; unclassified	0	0	0	0	0	0	0	0	0	0	0	0	0	0	0	0	0	0	16	0	0	0	0	0	0	51	67
New.ReferenceOTU805	k__Bacteria; p__Firmicutes; c__Bacilli; o__Lactobacillales; f__Streptococcaceae; g__Streptococcus; s__equi	3446	0	0	0	0	0	0	0	0	0	0	0	0	0	0	0	0	0	0	0	0	0	0	0	0	0	3446
New.ReferenceOTU817	k__Bacteria; unclassified; unclassified; unclassified; unclassified; unclassified; unclassified	0	0	0	0	0	0	0	0	0	0	0	1	0	0	0	0	0	0	0	0	0	0	325	0	0	0	326
New.ReferenceOTU823	k__Bacteria; p__Firmicutes; c__Bacilli; o__Lactobacillales; f__Streptococcaceae; g__Streptococcus; unclassified	0	0	0	0	0	0	0	460	0	0	0	0	0	0	185	0	0	0	1	0	0	0	8	0	0	0	654
New.ReferenceOTU856	k__Bacteria; p__Firmicutes; c__Bacilli; o__Lactobacillales; unclassified; unclassified; unclassified	0	0	0	0	0	0	0	1	0	0	6	0	0	0	1	0	0	0	0	0	0	0	631	0	0	1	640
New.ReferenceOTU874	k__Bacteria; unclassified; unclassified; unclassified; unclassified; unclassified; unclassified	0	0	0	0	0	0	702	0	0	0	0	1	0	0	0	0	0	0	0	0	0	0	0	0	0	0	703
New.ReferenceOTU896	k__Bacteria; unclassified; unclassified; unclassified; unclassified; unclassified; unclassified	0	0	0	0	0	0	0	368	0	0	0	0	0	0	18	0	0	0	0	0	0	0	0	0	0	0	386
New.ReferenceOTU904	k__Bacteria; p__Proteobacteria; c__Alphaproteobacteria; o__Rhizobiales; unclassified; unclassified; unclassified	0	0	0	0	0	0	0	0	0	0	0	1	0	698	0	0	1	0	0	0	0	0	0	0	0	0	700
New.ReferenceOTU907	k__Bacteria; p__Proteobacteria; c__Gammaproteobacteria; o__Pseudomonadales; f__Pseudomonadaceae; unclassified; unclassified	0	0	0	0	0	0	0	0	0	0	0	0	0	0	0	0	0	0	9	0	0	0	0	0	0	8	17
New.ReferenceOTU924	k__Bacteria; p__Firmicutes; c__Bacilli; o__Bacillales; f__Staphylococcaceae; g__Staphylococcus; unclassified	0	0	0	0	0	1	0	0	79	0	0	25	0	0	0	0	0	17	0	0	0	2	0	0	0	101	225
New.ReferenceOTU948	k__Bacteria; p__Proteobacteria; c__Alphaproteobacteria; o__Sphingomonadales; f__Sphingomonadaceae; g__Sphingomonas; unclassified	0	0	0	0	0	0	0	0	0	0	0	0	0	0	0	0	233	0	0	0	0	0	0	0	0	0	233
New.ReferenceOTU957	k__Bacteria; p__Actinobacteria; c__Actinobacteria; o__Actinomycetales; f__Williamsiaceae; g__Williamsia; s__serinedens	0	0	0	0	0	0	0	0	0	1	0	0	0	0	0	0	175	0	0	0	0	0	0	0	0	0	176
New.ReferenceOTU966	k__Bacteria; p__Firmicutes; c__Bacilli; o__Lactobacillales; unclassified; unclassified; unclassified	0	0	0	0	0	0	0	286	0	0	0	0	0	0	5	0	0	0	0	0	0	0	0	0	0	0	291
New.ReferenceOTU985	k__Bacteria; p__Firmicutes; c__Bacilli; o__Lactobacillales; unclassified; unclassified; unclassified	0	0	0	1	0	0	0	0	0	0	235	0	0	0	0	0	0	0	1	0	0	0	0	0	0	0	237
New.ReferenceOTU989	k__Bacteria; p__Firmicutes; c__Bacilli; o__Lactobacillales; f__Streptococcaceae; g__Streptococcus; unclassified	0	0	0	0	0	0	0	4	4	0	386	0	0	0	0	0	0	0	0	0	0	0	3	1	0	0	398
New.ReferenceOTU994	k__Bacteria; p__Firmicutes; c__Bacilli; o__Lactobacillales; f__Streptococcaceae; g__Streptococcus; unclassified	0	0	0	0	0	0	0	0	0	0	313	0	0	0	0	0	0	0	0	0	0	0	0	0	0	0	313

## Sheet: S2
Table S2: Reads assigned to fungal OTUs for 39 fungal microbiome libraries. Sparse OTUs (with < 0.001% reads) were removed.
OTU ID	Taxonomy	E8	E13	E14	E15	E26	E27	E28	E29	E30	E31	E32	E33	E34	E35	E36	E37	E38	E39	E40	E41	E42	E43	E44	E45	E46	E47	E48	E49	E50	E51	E52	E53	E54	E55	E56	E57	E58	E59	E60	Sum
AB255307	k__Fungi; p__Ascomycota; c__Dothideomycetes; o__Pleosporales; f__Incertae_sedis; g__Phoma; s__Phoma_sp_JP258	0	754	1	0	0	0	0	0	0	0	0	0	0	0	0	0	0	0	0	0	0	0	0	0	0	0	0	0	0	0	0	0	0	0	0	0	0	0	0	755
AB369915	k__Fungi; p__Ascomycota; c__Saccharomycetes; o__Saccharomycetales; f__Incertae_sedis; g__Candida; s__Candida_albicans	984	71	334	80	78	503	57	217372	241	108	6	1	1	0	0	254	304	437	416	468	126	150	17	126	9	18	0	0	0	0	0	0	0	0	0	0	2	0	6	222169
AB374079	k__Fungi; p__Ascomycota; c__Sordariomycetes; o__Hypocreales; f__Nectriaceae; g__Gibberella; s__Fusarium_sacchari	0	0	0	0	0	29	150214	57	0	0	0	0	0	0	0	0	0	0	0	0	0	0	0	0	0	0	0	0	0	0	0	0	0	0	0	0	0	0	0	150300
AB507845	k__Fungi; p__unidentified; c__unidentified; o__unidentified; f__unidentified; g__unidentified; s__unculturedfungus	1	0	0	0	457	0	0	4	0	0	0	2	0	0	0	0	0	0	67	0	241	2	0	0	0	0	0	0	0	0	0	0	0	0	0	0	3	0	20	797
AF027861	k__Fungi; p__Ascomycota; c__Eurotiomycetes; o__Eurotiales; f__Trichocomaceae; g__Aspergillus; s__Aspergillus_nomius	0	3037	32	1074	710	0	0	0	116	645	797	386	470	393	501	0	0	0	0	51	439	131	976	854	1948	1480	900	99	956	252	1570	822	1155	338	1104	1176	1294	1362	1478	26546
AF459735	k__Fungi; p__Ascomycota; c__Eurotiomycetes; o__Eurotiales; f__Trichocomaceae; g__Aspergillus; s__Aspergillus_oryzaeAspergillus_oryzae	0	2309	63	1397	617	0	0	0	157	790	889	385	376	381	474	0	0	0	0	140	470	138	1071	1233	2435	1551	1000	100	978	236	1598	757	1180	357	1197	1012	1207	1306	1123	26927
AM160625	k__Fungi; p__Ascomycota; c__Saccharomycetes; o__Saccharomycetales; f__Pichiaceae; g__Pichia; s__Pichia_guilliermondii	0	0	0	0	0	0	0	0	0	0	0	13	0	0	27	0	1	0	0	1	0	0	0	0	0	0	39	0	34	0	99	72	20	0	75	87	36	95	0	599
AM160629	k__Fungi; p__Ascomycota; c__Saccharomycetes; o__Saccharomycetales; f__Incertae_sedis; g__Candida; s__Candida_sp_HA_1671	0	0	0	0	0	14	9	9	1	0	0	0	0	0	0	0	0	0	422	2	0	0	0	0	0	0	0	0	0	0	0	0	0	0	0	0	0	0	0	457
AM421074	k__Fungi; p__Ascomycota; c__Sordariomycetes; o__Hypocreales; f__Incertae_sedis; g__Geosmithia; s__Geosmithia_sp_MK1780	0	1	0	9	0	0	0	0	0	0	0	0	0	0	0	0	0	0	0	0	0	0	0	8956	0	0	0	0	0	0	0	0	0	0	0	0	0	0	0	8966
AM901750	k__Fungi; p__Basidiomycota; c__unidentified; o__unidentified; f__unidentified; g__unidentified; s__unculturedBasidiomycota	15	0	0	0	0	0	0	0	0	0	0	2	0	0	0	0	0	0	4	0	0	0	0	0	2	0	0	2680	0	0	0	0	0	0	0	0	39	0	991	3733
AM901888	k__Fungi; p__Basidiomycota; c__unidentified; o__unidentified; f__unidentified; g__unidentified; s__unculturedBasidiomycota	0	0	0	0	0	0	0	0	0	0	0	0	0	0	0	0	0	0	0	0	0	0	0	0	0	0	0	716	0	0	0	0	0	0	0	0	0	0	0	716
AY188375	k__Fungi; p__Basidiomycota; c__Microbotryomycetes; o__Sporidiobolales; f__Sporidiobolaceae; g__Sporidiobolus; s__Sporidiobolus_aff_pararoseus_EE_01183	0	0	0	0	0	0	0	0	0	0	776	0	0	0	0	0	0	0	0	0	0	0	0	0	0	0	0	0	0	0	0	0	0	0	0	0	0	0	0	776
AY342214	k__Fungi; p__Ascomycota; c__Saccharomycetes; o__Saccharomycetales; f__Incertae_sedis; g__Candida; s__Candida_africana	314	28	209	98	67	1	0	371	273	79	5	0	1	0	0	285	254	262	337	500	109	180	19	185	20	38	0	0	0	0	0	0	0	0	0	0	1	0	4	3640
AY373841	k__Fungi; p__Ascomycota; c__Eurotiomycetes; o__Eurotiales; f__Trichocomaceae; g__Aspergillus; s__Aspergillus_caespitosus	0	0	0	1	0	0	0	0	4591	0	0	0	0	0	0	0	0	0	0	32	1	1	19	0	0	0	0	0	0	0	0	0	0	0	0	0	0	0	0	4645
AY971621	k__Fungi; p__unidentified; c__unidentified; o__unidentified; f__unidentified; g__unidentified; s__fungal_sp_S524	628	746	85	0	4921	0	0	29	3120	2	0	0	0	0	2	0	17	185	8	10	1371	1325	30	0	67	2	0	0	0	0	0	1	0	0	1	28	1	4	884	13467
DQ279837	k__Fungi; p__unidentified; c__unidentified; o__unidentified; f__unidentified; g__unidentified; s__unculturedfungus	0	1	0	0	0	0	1	0	1	0	0	0	0	0	0	0	0	0	278	0	0	34042	0	0	14	798	0	4	0	0	0	0	0	0	4	0	10	0	0	35153
DQ279839	k__Fungi; p__unidentified; c__unidentified; o__unidentified; f__unidentified; g__unidentified; s__unculturedfungus	0	0	0	0	0	0	0	0	0	0	0	0	0	0	0	0	0	0	3	0	0	476	1	0	1	23	0	6	0	0	0	0	0	0	0	0	2	0	0	512
DQ394881	k__Fungi; p__Ascomycota; c__Eurotiomycetes; o__Eurotiales; f__Trichocomaceae; g__Aspergillus; s__Aspergillus_flavus	0	69	2	46	28	0	0	0	7	22	54	23	27	62	26	0	0	0	0	3	13	9	50	36	73	69	48	16	27	22	60	30	64	20	63	33	93	80	61	1236
DQ683120	k__Fungi; p__Ascomycota; c__Eurotiomycetes; o__Eurotiales; f__Trichocomaceae; g__Aspergillus; s__Aspergillus_flavus	0	46	1	41	29	0	0	0	1	15	25	7	18	14	8	0	0	0	0	0	14	1	31	30	53	63	18	4	12	7	29	22	23	14	29	23	30	29	34	671
EF197812	k__Fungi; p__Ascomycota; c__Saccharomycetes; o__Saccharomycetales; f__Incertae_sedis; g__Candida; s__Candida_membranifaciens	0	0	0	0	0	0	0	0	0	0	1774	12	9488	473	30	0	0	0	0	0	0	0	0	0	0	0	164	10913	171	507	342	17	8	1859	157	863	742	37	9259	36816
EU288196	k__Fungi; p__Ascomycota; c__Saccharomycetes; o__Saccharomycetales; f__Incertae_sedis; g__Candida; s__Candida_tropicalis	29318	499	57	238	0	610585	354	69	2463	0	0	0	0	0	0	23263	625	2911	18649	5701	3626	6267	24	1673	146	69	0	0	0	0	0	0	0	0	0	0	0	0	0	706537
EU314957	k__Fungi; p__Ascomycota; c__Sordariomycetes; o__Hypocreales; f__Nectriaceae; g__Haematonectria; s__Fusarium_solani	0	821	14	738	1909	0	0	0	17796	1592	17131	18	5264	6220	34	0	0	0	0	189	4390	13898	535	21415	472	1504	47	11	36	3839	131	27	26	5914	278	396	242	150	6684	111721
EU314997	k__Fungi; p__Ascomycota; c__Eurotiomycetes; o__Eurotiales; f__Trichocomaceae; g__Aspergillus; s__Aspergillus_flavus	0	111	4	77	51	0	0	0	10	72	177	64	67	157	80	0	0	0	0	18	40	17	64	144	171	146	124	20	164	43	194	137	202	87	175	166	175	183	65	3205
EU380669	k__Fungi; p__Ascomycota; c__Saccharomycetes; o__Saccharomycetales; f__Incertae_sedis; g__Candida; s__Candida_orthopsilosis	0	0	0	0	0	0	0	0	6	0	11	0	0	0	0	0	0	0	517	6	53	6	20	0	0	0	0	36852	11	301	0	0	3	45	1	0	68	3	4705	42608
EU479953	k__Fungi; p__unidentified; c__unidentified; o__unidentified; f__unidentified; g__unidentified; s__unculturedsoil_fungus	0	0	0	0	1	0	0	0	11	588	458	0	0	0	0	0	0	29	0	15	121	2	0	0	114	1	0	0	0	0	0	0	0	0	0	0	24	0	0	1364
EU490138	k__Fungi; p__unidentified; c__unidentified; o__unidentified; f__unidentified; g__unidentified; s__unculturedzygomycete	568	676	74	0	3626	0	0	9	2481	0	0	0	0	0	1	0	5	125	5	10	1342	1269	14	0	106	3	0	0	4	0	0	1	0	0	2	30	0	2	734	11087
EU547495	k__Fungi; p__Ascomycota; c__Dothideomycetes; o__Dothideales; f__Dothioraceae; g__Aureobasidium; s__Aureobasidium_pullulans	0	0	0	2	0	0	0	0	3626	0	0	0	0	0	0	0	0	0	0	5	351	1	0	0	0	0	0	0	0	0	0	0	0	0	0	0	0	0	0	3985
EU714388	k__Fungi; p__Ascomycota; c__Dothideomycetes; o__Capnodiales; f__Mycosphaerellaceae; g__Cladosporium; s__Cladosporium_sp_F32	18	9	23	0	94	0	0	0	87	0	0	0	0	0	0	0	0	19	2	0	47	20	1	0	3	0	0	0	0	0	0	0	0	0	0	0	0	0	2	325
EU714401	k__Fungi; p__Ascomycota; c__Dothideomycetes; o__Capnodiales; f__Mycosphaerellaceae; g__Cladosporium; s__Cladosporium_sp_F128	0	0	1	0	5	3	0	0	3	0	0	0	0	0	0	0	0	0	0	0	2	26	0	0	0	1	0	764	0	0	0	0	0	0	0	0	0	0	0	805
EU833206	k__Fungi; p__Ascomycota; c__Eurotiomycetes; o__Eurotiales; f__Trichocomaceae; g__Aspergillus; s__Aspergillus_flavus	0	1068	4	120	786	0	0	0	16	78	284	57	100	115	65	0	0	0	0	10	57	9	109	323	743	1332	186	38	122	67	169	142	163	99	203	204	146	287	445	7547
EU871036	k__Fungi; p__Ascomycota; c__Sordariomycetes; o__Hypocreales; f__Hypocreaceae; g__Trichoderma; s__Trichoderma_viride	0	0	0	0	0	0	0	0	0	0	0	0	0	5	0	0	0	0	0	0	0	0	0	0	0	0	4	295	0	11	3	0	0	19	0	0	5	9	0	351
FJ224108	k__Fungi; p__Ascomycota; c__Dothideomycetes; o__Pleosporales; f__Pleosporaceae; g__Leptosphaerulina; s__Leptosphaerulina_trifolii	0	533	1	0	0	0	0	0	0	0	0	0	0	0	0	1	0	0	0	0	0	0	0	0	0	0	6	0	0	0	0	0	0	0	0	0	0	0	0	541
FJ232909	k__Fungi; p__unidentified; c__unidentified; o__unidentified; f__unidentified; g__unidentified; s__fungal_endophyte_sp_271	0	0	0	0	0	0	0	0	0	0	0	0	0	0	0	0	0	0	0	0	0	3667	0	0	0	0	0	0	0	0	0	0	0	0	0	0	0	0	0	3667
FJ358691	k__Fungi; p__Ascomycota; c__Eurotiomycetes; o__Eurotiales; f__Trichocomaceae; g__Aspergillus; s__Aspergillus_flavus	0	252	12	112	76	0	0	0	18	102	204	108	154	203	151	0	0	0	0	10	61	10	139	192	255	338	256	232	246	71	413	227	375	109	308	376	437	442	311	6200
FJ454972	k__Fungi; p__Basidiomycota; c__Incertae_sedis; o__Malasseziales; f__unidentified; g__unidentified; s__unculturedMalassezia	8	0	1	0	1	0	0	2	58	1	4	5	465	0	0	9	0	8	7	2	3	1049	0	1	0	0	2	0	1	12	25	8	0	28	13	82	52	0	1992	3839
FJ534875	k__Fungi; p__Basidiomycota; c__Tremellomycetes; o__Filobasidiales; f__Filobasidiaceae; g__Cryptococcus; s__Cryptococcus_heveanensis	0	0	0	0	0	0	0	0	1	0	0	0	0	0	0	0	0	0	0	0	303	2	0	0	0	0	0	0	0	0	0	0	0	0	0	0	0	0	0	306
FJ624385	k__Fungi; p__Ascomycota; c__Eurotiomycetes; o__Eurotiales; f__Trichocomaceae; g__Aspergillus; s__Aspergillus_sp_OGGK_2009	0	1499	42	1151	883	0	0	0	688	657	1365	406	487	342	435	0	0	0	0	56	497	89	786	1085	1596	1566	875	301	874	371	1465	830	1007	369	1152	1119	1265	1394	1074	25726
FJ662396	k__Fungi; p__Ascomycota; c__Saccharomycetes; o__Saccharomycetales; f__Incertae_sedis; g__Candida; s__Candida_albicans	3	0	3	0	1	19	0	2036	5	0	0	0	0	0	0	6	1	5	10	10	2	0	0	2	0	0	0	0	0	0	0	0	0	0	0	0	0	0	0	2103
FJ755245	k__Fungi; p__Basidiomycota; c__Microbotryomycetes; o__Sporidiobolales; f__Sporidiobolaceae; g__Sporidiobolus; s__Sporidiobolus_pararoseus	0	0	0	0	0	0	0	0	0	0	645	0	0	0	0	0	0	0	0	0	0	0	0	0	0	0	0	0	0	0	0	0	0	0	0	0	0	0	0	645
FJ755819	k__Fungi; p__Ascomycota; c__Eurotiomycetes; o__Eurotiales; f__Trichocomaceae; g__Aspergillus; s__Aspergillus_sp_F55	38	0	0	1	0	0	0	0	0	0	0	0	0	0	0	7829	115	2	0	0	0	0	0	0	0	0	0	0	0	0	0	0	0	0	0	0	0	0	0	7985
FJ755821	k__Fungi; p__Ascomycota; c__Saccharomycetes; o__Saccharomycetales; f__Incertae_sedis; g__Candida; s__Candida_sp_F15	0	0	0	0	2	0	0	0	0	247	2	0	0	0	0	0	0	0	0	0	0	0	17	0	0	0	10	0	0	0	0	1	0	0	0	0	6	0	0	285
FJ797683	k__Fungi; p__Ascomycota; c__Saccharomycetes; o__Saccharomycetales; f__Pichiaceae; g__Pichia; s__Pichia_farinosa	0	1	0	0	0	0	0	0	1	0	0	0	0	0	0	0	0	0	0	3	21192	62	0	0	0	0	0	0	0	0	0	0	0	0	0	0	0	0	0	21259
FJ810509	k__Fungi; p__Ascomycota; c__Saccharomycetes; o__Saccharomycetales; f__Incertae_sedis; g__Candida; s__Candida_albicans	686	20	172	107	62	0	0	2	189	38	0	0	0	0	0	177	196	305	307	225	122	210	14	75	8	9	0	0	0	0	0	0	0	0	0	0	0	0	1	2925
FJ820729	k__Fungi; p__unidentified; c__unidentified; o__unidentified; f__unidentified; g__unidentified; s__unculturedfungus	0	0	0	0	0	0	0	0	0	0	0	0	0	0	0	0	0	0	0	0	0	0	0	0	0	0	0	887	0	0	0	0	0	0	0	0	0	0	0	887
FJ919388	k__Fungi; p__Ascomycota; c__Sordariomycetes; o__Phyllachorales; f__Phyllachoraceae; g__Colletotrichum; s__Colletotrichum_sp_FH2	1	0	0	0	0	0	0	0	0	0	0	0	0	0	0	404	4	0	0	0	0	0	0	0	0	0	0	0	0	0	0	0	0	0	0	0	0	0	0	409
FJ950742	k__Fungi; p__Ascomycota; c__Eurotiomycetes; o__Eurotiales; f__Trichocomaceae; g__Neosartorya; s__Neosartorya_sp_SH8	0	0	0	0	0	0	0	0	0	0	56	13	50	0	72	0	0	0	0	0	0	0	0	0	0	0	9	0	10	7	15	15	53	14	4	28	74	38	215	673
FJ969193	k__Fungi; p__Ascomycota; c__Eurotiomycetes; o__Eurotiales; f__Trichocomaceae; g__Aspergillus; s__Aspergillus_flavus	53	736408	23060	569845	317211	0	0	0	62792	353239	407903	189699	194853	214126	233401	103	35	201	58	38857	251445	72024	538009	507146	791085	779989	387642	89841	470045	132015	674240	364035	620944	149618	507367	450514	593469	633666	418085	11773023
FJ971842	k__Fungi; p__Ascomycota; c__Dothideomycetes; o__Pleosporales; f__Pleosporaceae; g__Alternaria; s__Alternaria_longissima	0	0	0	0	0	0	0	0	0	0	0	0	0	0	0	0	0	99	3	0	0	0	0	0	8	423	0	0	0	0	0	0	0	0	0	0	1	0	0	534
FN665416	k__Fungi; p__Ascomycota; c__Dothideomycetes; o__Dothideales; f__Dothioraceae; g__Aureobasidium; s__Aureobasidium_sp_RBSS_303	0	0	0	0	0	0	0	0	0	0	0	0	0	0	0	0	0	0	0	0	918	0	0	0	0	0	0	0	0	0	0	0	0	0	0	0	0	0	0	918
GQ121293	k__Fungi; p__Ascomycota; c__Sordariomycetes; o__Hypocreales; f__Nectriaceae; g__Fusarium; s__Fusarium_oxysporum	0	0	0	0	0	0	1044	1	0	0	0	0	0	0	0	0	0	0	0	0	0	0	0	0	0	0	0	0	0	0	0	0	0	0	0	0	0	0	0	1045
GQ280301	k__Fungi; p__Ascomycota; c__Saccharomycetes; o__Saccharomycetales; f__Incertae_sedis; g__Candida; s__Candida_parapsilosis	0	0	0	0	0	0	0	0	0	0	0	0	0	0	0	0	0	0	9	0	2	0	0	0	0	0	0	743	2	9	0	0	0	0	0	0	5	0	31	801
GQ280320	k__Fungi; p__Ascomycota; c__Saccharomycetes; o__Saccharomycetales; f__Incertae_sedis; g__Candida; s__Candida_albicans	3495	77	3165	570	434	1	0	1917	2945	355	1	0	0	0	0	3828	5952	3838	3193	7372	639	1621	174	914	22	41	0	0	0	0	0	0	0	0	0	0	0	0	2	40556
GQ280331	k__Fungi; p__Ascomycota; c__Saccharomycetes; o__Saccharomycetales; f__Incertae_sedis; g__Candida; s__Candida_albicans	706452	90572	609475	307011	265313	770	127	295768	755013	202080	8768	943	535	0	35	719217	691204	634009	626621	1049355	279791	532599	62940	452606	55055	74486	80	3	58	280	209	106	24	506	163	197	1498	30	9297	8433196
GQ999249	k__Fungi; p__unidentified; c__unidentified; o__unidentified; f__unidentified; g__unidentified; s__unculturedfungus	3	20	0	0	0	0	0	0	0	1	0	0	0	0	0	1002	24	0	0	0	0	0	0	0	1	0	0	0	0	0	0	0	0	0	0	0	0	0	0	1051
GQ999259	k__Fungi; p__unidentified; c__unidentified; o__unidentified; f__unidentified; g__unidentified; s__unculturedfungus	0	0	0	0	0	0	0	0	0	0	0	0	0	0	0	0	0	0	0	0	0	0	0	555	0	0	0	0	0	0	0	0	0	0	0	0	0	0	0	555
GQ999309	k__Fungi; p__unidentified; c__unidentified; o__unidentified; f__unidentified; g__unidentified; s__unculturedfungus	0	1	8	0	1816	1	0	4	357	0	0	0	0	0	0	65	1	73	2	10	1	0	0	0	0	0	0	0	0	0	0	0	0	0	0	0	8	0	101	2448
GU053873	k__Fungi; p__unidentified; c__unidentified; o__unidentified; f__unidentified; g__unidentified; s__unculturedfungus	0	1	0	0	2	0	0	0	1	0	0	0	0	0	0	0	0	0	328	3	2	54689	1	0	8	461	0	0	0	0	0	0	0	0	5	0	24	0	0	55525
GU054285	k__Fungi; p__unidentified; c__unidentified; o__unidentified; f__unidentified; g__unidentified; s__unculturedfungus	0	0	0	0	0	0	0	0	0	0	0	0	0	0	0	0	0	0	0	0	0	0	0	0	0	0	0	703	0	0	0	0	0	0	0	0	0	0	0	703
GU120193	k__Fungi; p__Ascomycota; c__Eurotiomycetes; o__Eurotiales; f__Trichocomaceae; g__Aspergillus; s__Aspergillus_oryzaeAspergillus_oryzae	0	1927	17	385	228	0	0	0	70	302	516	195	249	293	238	1	0	0	0	678	195	25	366	592	690	754	498	71	474	165	764	464	552	234	645	573	607	781	427	13976
GU183163	k__Fungi; p__Ascomycota; c__Eurotiomycetes; o__Eurotiales; f__Trichocomaceae; g__Aspergillus; s__Aspergillus_flavus	0	28	0	21	26	0	0	0	3	7	950	11	422	397	4	0	0	0	0	0	9	3	27	13	18	15	42	169	22	101	30	24	14	266	20	49	89	53	984	3817
GU322453	k__Fungi; p__Ascomycota; c__Sordariomycetes; o__Xylariales; f__Xylariaceae; g__Xylaria; s__Xylaria_feejeensis	0	0	7	836	0	0	0	0	4	0	0	0	0	0	0	0	0	0	0	2	64	2	0	447	78	1	0	0	0	0	0	0	0	0	0	0	0	0	0	1441
GU370736	k__Fungi; p__unidentified; c__unidentified; o__unidentified; f__unidentified; g__unidentified; s__unculturedfungus	0	0	0	0	0	0	0	0	0	0	0	0	0	0	0	0	0	0	0	0	0	0	0	0	0	0	0	906	0	0	0	0	0	0	0	0	0	0	0	906
GU370752	k__Fungi; p__unidentified; c__unidentified; o__unidentified; f__unidentified; g__unidentified; s__unculturedfungus	2	0	0	5	0	1	0	4	20	0	308	0	0	0	1	0	0	3	10	1	1	408	0	0	1	1	2	0	1	44	0	2	0	0	0	0	128	0	0	943
GU721833	k__Fungi; p__unidentified; c__unidentified; o__unidentified; f__unidentified; g__unidentified; s__unculturedfungus	0	0	0	0	0	1	896	1	0	0	0	0	0	0	0	0	0	0	0	0	0	0	0	0	0	0	0	0	0	0	0	0	0	0	0	0	0	0	0	898
GU721967	k__Fungi; p__unidentified; c__unidentified; o__unidentified; f__unidentified; g__unidentified; s__unculturedfungus	0	0	0	0	0	0	0	0	0	0	0	0	0	0	0	0	0	0	0	1	3354	9	0	0	0	0	0	0	0	0	0	0	0	0	0	0	0	0	0	3364
GU721974	k__Fungi; p__unidentified; c__unidentified; o__unidentified; f__unidentified; g__unidentified; s__unculturedfungus	0	1	0	0	0	0	4	0	0	0	0	0	0	0	0	0	0	0	145	0	2	41704	1	0	2	124	0	4	0	0	0	0	0	0	2	0	21	0	0	42010
GU911469	k__Fungi; p__Ascomycota; c__Saccharomycetes; o__Saccharomycetales; f__Incertae_sedis; g__Candida; s__Candida_tropicalis	72	1	0	6	0	608	0	0	11	0	0	0	0	0	0	106	3	5	80	8	44	14	4	7	1	0	0	0	0	0	0	0	0	0	0	0	0	0	0	970
GU931726	k__Fungi; p__unidentified; c__unidentified; o__unidentified; f__unidentified; g__unidentified; s__unculturedfungus	0	0	0	0	0	0	0	0	0	0	0	0	0	0	0	0	0	0	0	0	2186	2	0	0	0	0	0	0	0	0	0	0	0	0	0	0	0	0	0	2188
HE578059	k__Fungi; p__Ascomycota; c__Eurotiomycetes; o__Eurotiales; f__Trichocomaceae; g__Aspergillus; s__Aspergillus_fumigatiaffinis	0	0	0	0	0	0	0	0	0	0	39	10	24	0	59	0	0	0	0	0	0	0	0	0	0	0	5	0	9	5	11	10	30	5	6	19	36	21	111	400
HQ010119	k__Fungi; p__Ascomycota; c__Eurotiomycetes; o__Eurotiales; f__Trichocomaceae; g__Aspergillus; s__Aspergillus_flavus	0	2628	88	486	1398	0	0	0	106	496	879	272	491	467	367	0	0	0	0	90	281	54	702	861	2150	1126	687	204	690	260	1054	643	770	368	941	722	945	1076	653	21955
HQ219672	k__Fungi; p__Ascomycota; c__Eurotiomycetes; o__Eurotiales; f__Trichocomaceae; g__Aspergillus; s__Aspergillus_sp_AP02	0	2320	20	1052	426	0	0	0	49	273	535	228	198	205	238	0	0	21	0	30	220	51	457	2710	957	753	454	195	542	175	709	382	634	125	606	669	715	700	513	17162
HQ340111	k__Fungi; p__Ascomycota; c__Eurotiomycetes; o__Eurotiales; f__Trichocomaceae; g__Aspergillus; s__Aspergillus_tamarii	0	56	1	29	37	0	0	0	9	17	20	5	5	6	2	0	0	0	0	2	13	4	40	37	62	61	24	12	15	7	33	51	14	9	61	21	37	47	25	762
HQ436053	k__Fungi; p__unidentified; c__unidentified; o__unidentified; f__unidentified; g__unidentified; s__unculturedfungus	0	0	0	0	382	0	0	1	0	0	0	0	0	0	0	1	0	0	79	1	199	4	0	0	0	0	0	0	0	0	0	0	0	0	0	0	0	0	13	680
HQ436061	k__Fungi; p__unidentified; c__unidentified; o__unidentified; f__unidentified; g__unidentified; s__unculturedfungus	1	0	0	0	0	0	0	1	0	1	0	0	0	0	0	0	0	0	0	1	0	241	0	0	0	0	0	0	0	0	0	0	0	0	0	0	0	0	1203	1448
HQ631068	k__Fungi; p__Ascomycota; c__Incertae_sedis; o__Incertae_sedis; f__Incertae_sedis; g__Dokmaia; s__Dokmaia_sp_2_TMS_2011	0	0	0	0	0	0	0	0	1078	0	0	0	0	0	0	0	0	0	0	0	0	0	0	0	0	0	0	0	0	0	0	0	0	0	0	0	0	0	0	1078
HQ644423	k__Fungi; p__Ascomycota; c__Sordariomycetes; o__Hypocreales; f__Nectriaceae; g__Fusarium; s__Fusarium_oxysporum	0	0	0	0	0	0	769	0	0	0	0	0	0	0	0	0	0	0	0	0	0	0	0	0	0	0	0	0	0	0	0	0	0	0	0	0	0	0	0	769
HQ702384	k__Fungi; p__Ascomycota; c__Eurotiomycetes; o__Eurotiales; f__Trichocomaceae; g__Aspergillus; s__Aspergillus_penicillioides	18	3	2	651	12	0	0	5	47	2620	91	0	1	0	0	5859	96	1	1	203	981	31	30	1687	133	0	0	3151	1	3	0	0	2	1	1	61	67	3	258	16020
HQ702385	k__Fungi; p__Ascomycota; c__Eurotiomycetes; o__Eurotiales; f__Trichocomaceae; g__Aspergillus; s__Aspergillus_penicillioides	0	1	0	18	3	0	0	9	13	3	101	1	0	0	0	1	0	0	0	23	37	9	1	456	9	0	0	1023	0	3	0	0	0	1	0	3	20	0	10	1745
HQ914939	k__Fungi; p__Ascomycota; c__Eurotiomycetes; o__Eurotiales; f__Trichocomaceae; g__Aspergillus; s__Aspergillus_penicillioides	0	1	4	2	938	0	0	2	217	7	0	0	0	0	0	72	0	24	0	3	10	1	1	697	1	0	0	107	3	0	0	1	0	0	0	0	2	0	404	2497
JF271124	k__Fungi; p__Ascomycota; c__Sordariomycetes; o__Hypocreales; f__Incertae_sedis; g__Ustilaginoidea; s__Ustilaginoidea_virens	0	0	0	0	0	0	0	0	0	0	0	0	0	0	0	506	5	63	154	0	0	3	1	0	0	0	0	281	0	0	0	0	0	0	0	0	0	0	0	1013
JF436891	k__Fungi; p__Ascomycota; c__Eurotiomycetes; o__Eurotiales; f__Trichocomaceae; g__Aspergillus; s__Aspergillus_sp_YMCA_11	0	53	2	44	17	0	0	0	1	27	27	8	3	9	8	0	0	0	0	2	12	6	50	62	118	56	15	3	14	8	30	25	15	4	26	24	12	27	18	726
JF694934	k__Fungi; p__Ascomycota; c__Dothideomycetes; o__Capnodiales; f__Mycosphaerellaceae; g__Cladosporium; s__Cladosporium_sp_ZJ_2008016	0	0	0	0	0	0	0	0	0	0	0	0	0	0	0	0	0	0	76	0	0	1217	0	0	1	17	0	0	0	0	0	0	0	0	0	0	0	0	0	1311
JF736843	k__Fungi; p__Ascomycota; c__Saccharomycetes; o__Saccharomycetales; f__Incertae_sedis; g__Candida; s__Candida_albicans	167	14	93	61	51	0	0	6	175	27	2	0	0	0	0	145	188	114	105	691	57	104	8	97	16	16	0	0	0	0	0	0	0	0	0	0	0	0	0	2137
JF819144	k__Fungi; p__Ascomycota; c__Dothideomycetes; o__Pleosporales; f__Pleosporaceae; g__Setosphaeria; s__Setosphaeria_rostrata	4	35308	420	17271	209950	0	0	8	58	132491	0	0	0	0	0	8	5	0	4	2998	13	80	22	46940	2596	9452	0	0	0	0	0	0	1	0	0	0	0	0	0	457629
JF922864	k__Fungi; p__Ascomycota; c__Saccharomycetes; o__Saccharomycetales; f__Incertae_sedis; g__Candida; s__Candida_tropicalis	72	2	0	0	0	1000	0	0	4	0	0	0	0	0	0	74	2	6	84	15	9	6	0	2	1	0	0	0	0	0	0	0	0	0	0	0	0	0	0	1277
JF951750	k__Fungi; p__Ascomycota; c__Eurotiomycetes; o__Eurotiales; f__Trichocomaceae; g__Aspergillus; s__Aspergillus_flavus	0	6202	766	5666	2754	0	0	0	593	2389	4424	903	1401	1673	889	0	0	3	1	831	1821	337	6083	4362	8332	6427	4348	681	1894	1056	4266	3214	3668	1261	3233	2016	3500	3505	3822	92321
JN198390	k__Fungi; p__Basidiomycota; c__Agaricomycetes; o__Agaricales; f__Psathyrellaceae; g__Coprinellus; s__Coprinellus_radians	0	344	0	0	210	0	0	0	0	0	0	0	0	0	0	0	0	0	0	0	0	0	0	0	58	79	0	0	0	0	0	0	0	0	0	0	0	0	0	691
JN198431	k__Fungi; p__Ascomycota; c__Sordariomycetes; o__Phyllachorales; f__Phyllachoraceae; g__Colletotrichum; s__Glomerella_lindemuthiana	0	0	0	0	0	0	0	0	0	0	0	0	0	0	0	0	0	0	0	0	0	4289	0	0	0	0	0	0	0	0	0	0	0	0	0	0	0	0	0	4289
JN207311	k__Fungi; p__Ascomycota; c__Dothideomycetes; o__Pleosporales; f__Pleosporaceae; g__Exserohilum; s__Exserohilum_sp_P27E3	0	26	0	17	224	0	0	0	0	148	0	0	0	0	0	0	0	0	0	5	0	0	0	29	25	4	0	0	0	0	0	0	0	0	0	0	0	0	0	478
JN209851	k__Fungi; p__Ascomycota; c__Saccharomycetes; o__Saccharomycetales; f__Incertae_sedis; g__Cyberlindnera; s__Cyberlindnera_jadinii	0	0	0	0	0	0	0	0	1	0	0	0	0	0	0	0	0	0	0	2	17523	46	0	0	0	0	0	0	0	0	0	0	0	0	0	0	0	0	0	17572
JN227070	k__Fungi; p__Ascomycota; c__Eurotiomycetes; o__Eurotiales; f__Trichocomaceae; g__Aspergillus; s__Aspergillus_flavus	0	47	1	27	23	0	0	0	4	19	85	15	20	35	17	0	0	0	0	1	36	1	37	29	42	48	31	10	36	13	45	33	36	30	62	34	56	47	79	999
JN672584	k__Fungi; p__Ascomycota; c__Eurotiomycetes; o__Eurotiales; f__Trichocomaceae; g__Aspergillus; s__Aspergillus_niger	0	0	0	0	0	0	0	5	0	0	110	0	15	4	0	0	0	0	0	0	0	1	0	0	0	0	3	145	0	15	0	0	0	8	1	13	11	6	110	447
JN672587	k__Fungi; p__Ascomycota; c__Eurotiomycetes; o__Eurotiales; f__Trichocomaceae; g__Emericella; s__Emericella_nidulans	0	0	0	0	0	0	0	0	5737	0	0	0	0	0	0	0	0	0	0	24	0	3	9	0	0	0	0	0	0	0	0	0	0	0	0	0	0	0	0	5773
JN672597	k__Fungi; p__Ascomycota; c__Sordariomycetes; o__Hypocreales; f__Nectriaceae; g__Gibberella; s__Gibberella_moniliformis	0	0	0	0	0	0	555	0	0	0	0	0	0	0	0	0	0	0	0	0	0	0	0	0	0	0	0	0	0	0	0	0	0	0	0	0	0	0	0	555
JN709035	k__Fungi; p__Ascomycota; c__Eurotiomycetes; o__Eurotiales; f__Trichocomaceae; g__Aspergillus; s__Aspergillus_nomius	0	104	3	65	43	0	0	0	6	51	42	9	10	16	11	0	0	0	0	5	37	11	73	86	112	80	47	9	34	10	82	33	36	11	40	28	44	31	45	1214
JN786598	k__Fungi; p__Ascomycota; c__Sordariomycetes; o__Hypocreales; f__Nectriaceae; g__Haematonectria; s__Fusarium_solani	0	0	0	0	5	0	0	0	1	0	3	0	0	0	0	0	6	0	0	0	0	0	0	1	25	2064	2	1709	0	26	0	0	0	2	0	0	0	6	0	3850
JQ342678	k__Fungi; p__Ascomycota; c__Dothideomycetes; o__Pleosporales; f__Pleosporaceae; g__Setosphaeria; s__Setosphaeria_rostrata	0	18	0	3	324	0	0	0	0	163	0	0	0	0	0	0	0	0	0	2	0	0	0	15	1	0	0	0	0	0	0	0	0	0	0	0	0	0	0	526
JQ425399	k__Fungi; p__Basidiomycota; c__Microbotryomycetes; o__Sporidiobolales; f__Incertae_sedis; g__Rhodotorula; s__Rhodotorula_mucilaginosa	0	1	0	0	0	0	0	0	0	369	0	0	0	0	0	0	0	0	0	0	0	0	0	0	0	0	0	0	0	0	0	0	0	0	0	0	0	0	0	370
JQ666333	k__Fungi; p__unidentified; c__unidentified; o__unidentified; f__unidentified; g__unidentified; s__unculturedsoil_fungus	9	0	0	0	0	0	0	0	0	0	0	3	0	0	0	0	0	0	1	0	0	2	0	0	0	0	0	3132	2	0	0	0	0	0	0	0	50	0	1198	4397
JQ700076	k__Fungi; p__unidentified; c__unidentified; o__unidentified; f__unidentified; g__unidentified; s__fungal_sp_5f17	0	0	0	0	0	0	0	1	0	0	0	0	0	0	0	371	0	0	0	0	0	0	0	0	0	0	0	0	0	0	0	0	0	0	0	0	0	0	0	372
JQ700079	k__Fungi; p__unidentified; c__unidentified; o__unidentified; f__unidentified; g__unidentified; s__fungal_sp_4f21	0	0	0	0	0	7	107775	36	0	0	0	0	0	0	0	0	0	0	0	0	0	0	0	0	0	0	0	0	0	0	0	0	0	0	0	0	0	0	0	107818
JQ726607	k__Fungi; p__Ascomycota; c__Saccharomycetes; o__Saccharomycetales; f__Pichiaceae; g__Pichia; s__Pichia_kudriavzevii	3	0	0	0	0	0	0	0	0	0	0	9	0	0	12	1	0	2255	88	1	0	0	0	0	0	0	11	0	6	0	28	0	0	106	51	540	128	11	3769	7019
JQ867376	k__Fungi; p__Ascomycota; c__Eurotiomycetes; o__Eurotiales; f__Trichocomaceae; g__Eurotium; s__Eurotium_amstelodami	39	2276	1	0	0	0	0	0	0	0	0	0	0	0	0	25507	345	0	0	0	0	0	0	1	79	5	0	0	0	0	0	0	0	0	0	0	0	0	0	28253
JQ867382	k__Fungi; p__Ascomycota; c__Eurotiomycetes; o__Eurotiales; f__Trichocomaceae; g__Aspergillus; s__Aspergillus_niger	0	0	0	0	0	1	0	6	0	0	178	1	29	7	0	0	0	0	0	0	0	12643	0	0	0	0	2	160	0	34	0	0	0	32	3	22	8	5	209	13340
New.CleanUp.ReferenceOTU1014400	k__Fungi; p__Ascomycota; c__Eurotiomycetes; o__Eurotiales; f__Trichocomaceae; g__Aspergillus; unclassified	0	134	1	72	20	0	0	0	1	39	5	0	3	4	1	0	0	0	0	0	24	2	150	39	158	160	13	1	2	2	18	2	5	0	0	5	6	0	3	870
New.CleanUp.ReferenceOTU1024371	k__Fungi; p__Ascomycota; c__Eurotiomycetes; o__Eurotiales; f__Trichocomaceae; g__Aspergillus; unclassified	0	32	19	81	30	0	0	0	19	26	0	0	1	0	0	0	0	0	0	27	59	16	97	42	25	30	0	0	0	0	0	0	0	0	0	0	0	0	0	504
New.CleanUp.ReferenceOTU103011	k__Fungi; p__Ascomycota; c__Saccharomycetes; o__Saccharomycetales; f__Incertae_sedis; g__Candida; s__Candida_albicans	33	2	25	12	9	0	0	0	37	12	0	0	0	0	0	35	38	26	27	37	9	28	6	16	0	0	0	0	0	0	0	0	0	0	0	0	0	0	0	352
New.CleanUp.ReferenceOTU1043767	k__Fungi; p__Ascomycota; c__Saccharomycetes; o__Saccharomycetales; f__Incertae_sedis; g__Candida; unclassified	12	7	27	13	12	0	0	13	62	21	0	0	0	0	0	21	29	11	14	138	18	43	7	15	4	0	0	0	0	0	0	0	0	0	0	0	0	0	0	467
New.CleanUp.ReferenceOTU1049911	k__Fungi; p__Ascomycota; c__Eurotiomycetes; o__Eurotiales; f__Trichocomaceae; g__Aspergillus; unclassified	0	43	0	27	9	0	0	0	0	5	0	2	3	0	1	0	0	0	0	0	2	1	95	17	48	43	8	0	1	0	3	3	0	0	5	0	1	0	1	318
New.CleanUp.ReferenceOTU1051927	k__Fungi; p__Ascomycota; c__Dothideomycetes; o__Capnodiales; f__Mycosphaerellaceae; g__Cladosporium; s__Cladosporium_sp_ZJ_2008016	5	2	2	0	10	0	0	0	25	0	0	0	0	0	0	0	0	8	17	1	9	513	0	0	0	1	0	0	0	0	0	0	0	0	0	0	0	0	0	593
New.CleanUp.ReferenceOTU1096097	k__Fungi; p__Ascomycota; c__Eurotiomycetes; o__Eurotiales; f__Trichocomaceae; g__Aspergillus; unclassified	0	20	0	12	7	0	0	0	2	12	4	2	4	3	1	0	0	0	0	1	9	10	40	13	40	48	7	1	2	0	4	9	5	0	5	3	4	4	6	278
New.CleanUp.ReferenceOTU1115280	k__Fungi; p__Ascomycota; c__Eurotiomycetes; o__Eurotiales; f__Trichocomaceae; g__Aspergillus; unclassified	2	0	0	14	0	0	0	1	4	113	0	0	0	0	0	68	2	0	0	10	24	4	1	43	2	0	0	12	0	0	0	0	0	0	0	0	0	0	0	300
New.CleanUp.ReferenceOTU113088	k__Fungi; p__Ascomycota; c__Eurotiomycetes; o__Eurotiales; f__Trichocomaceae; g__Aspergillus; unclassified	0	74	0	21	196	0	0	0	0	177	0	0	0	0	0	0	0	0	0	0	0	0	0	54	6	19	0	0	0	0	0	0	0	0	0	0	0	0	0	547
New.CleanUp.ReferenceOTU1161	k__Fungi; p__Ascomycota; c__Saccharomycetes; o__Saccharomycetales; f__Incertae_sedis; g__Candida; unclassified	34	6	15	12	5	0	0	0	29	8	0	0	0	0	0	30	32	24	13	39	10	27	5	16	1	0	0	0	0	0	0	0	0	0	0	0	0	0	0	306
New.CleanUp.ReferenceOTU152769	k__Fungi; p__Ascomycota; c__Saccharomycetes; o__Saccharomycetales; f__Incertae_sedis; g__Candida; unclassified	23	1	29	8	10	0	0	2	49	7	0	0	0	0	0	26	39	30	50	82	8	40	6	12	0	5	0	0	0	0	0	0	0	0	0	0	0	0	0	427
New.CleanUp.ReferenceOTU154312	k__Fungi; p__Ascomycota; unclassified; unclassified; unclassified; unclassified; unclassified	0	35	12	82	28	0	0	0	15	31	1	0	0	0	0	0	1	0	1	15	23	11	69	58	26	29	0	0	0	0	0	0	0	0	0	0	0	0	0	437
New.CleanUp.ReferenceOTU18113	k__Fungi; p__Ascomycota; c__Eurotiomycetes; o__Eurotiales; f__Trichocomaceae; g__Aspergillus; unclassified	0	183	193	483	289	0	0	0	58	138	8	1	0	0	0	0	0	2	0	13	116	34	177	353	304	220	0	2	0	0	0	0	0	1	0	0	0	0	0	2575
New.CleanUp.ReferenceOTU182041	k__Fungi; p__Ascomycota; c__Saccharomycetes; o__Saccharomycetales; f__Incertae_sedis; g__Candida; unclassified	51	2	33	12	16	0	0	0	39	8	0	0	0	0	0	34	42	36	37	59	13	33	1	18	2	1	0	0	0	0	0	0	0	0	0	0	0	0	0	437
New.CleanUp.ReferenceOTU199403	k__Fungi; p__Ascomycota; c__Saccharomycetes; o__Saccharomycetales; f__Incertae_sedis; g__Candida; unclassified	25	4	12	10	9	0	0	23	46	8	0	0	0	0	0	17	26	16	29	81	12	39	3	11	2	4	0	0	0	0	0	0	0	0	0	0	0	0	0	377
New.CleanUp.ReferenceOTU24925	k__Fungi; p__Ascomycota; c__Saccharomycetes; o__Saccharomycetales; f__Incertae_sedis; g__Candida; unclassified	33	0	93	15	9	0	0	16	60	11	0	0	0	0	0	36	78	62	44	185	15	27	1	21	1	2	0	0	0	0	0	0	0	0	0	0	0	0	0	709
New.CleanUp.ReferenceOTU26117	k__Fungi; p__Ascomycota; unclassified; unclassified; unclassified; unclassified; unclassified	0	53	19	9	2	0	0	0	11	48	1	0	0	0	0	0	0	0	0	12	22	12	117	7	1	5	0	0	0	0	0	0	0	0	0	0	0	0	0	319
New.CleanUp.ReferenceOTU264400	k__Fungi; p__Ascomycota; c__Saccharomycetes; o__Saccharomycetales; f__Incertae_sedis; g__Candida; unclassified	9	1	20	8	6	0	0	3	28	12	0	0	0	0	0	16	11	4	14	87	11	30	6	13	1	2	0	0	0	0	0	0	0	0	0	0	0	0	0	282
New.CleanUp.ReferenceOTU264780	k__Fungi; p__Ascomycota; c__Saccharomycetes; o__Saccharomycetales; f__Incertae_sedis; g__Candida; unclassified	50	1	164	11	5	0	0	1	64	4	0	0	0	0	0	22	152	104	46	226	21	31	6	9	3	4	0	0	0	0	0	0	0	0	0	0	0	0	0	924
New.CleanUp.ReferenceOTU265873	k__Fungi; p__Ascomycota; c__Saccharomycetes; o__Saccharomycetales; f__Incertae_sedis; g__Candida; unclassified	10	4	15	9	8	0	0	2	47	11	0	0	0	0	0	8	18	5	14	91	15	33	3	15	1	5	0	0	0	0	0	0	0	0	0	0	0	0	0	314
New.CleanUp.ReferenceOTU28551	k__Fungi; p__Ascomycota; c__Eurotiomycetes; o__Eurotiales; f__Trichocomaceae; g__Aspergillus; unclassified	0	0	0	1	0	0	0	0	0	0	26	0	93	8	0	0	0	0	0	0	0	0	0	0	0	0	1	54	1	11	4	0	0	22	1	8	11	0	134	375
New.CleanUp.ReferenceOTU287289	k__Fungi; p__Ascomycota; c__Eurotiomycetes; o__Eurotiales; f__Trichocomaceae; g__Aspergillus; unclassified	0	292	1	3	2	0	0	0	0	46	3	51	0	2	3	0	0	0	0	0	9	0	595	6	20	21	62	0	6	0	9	5	4	1	11	3	4	0	5	1164
New.CleanUp.ReferenceOTU319348	k__Fungi; p__Ascomycota; c__Saccharomycetes; o__Saccharomycetales; f__Incertae_sedis; g__Candida; unclassified	83	0	0	0	0	4	0	1	9	0	0	0	0	0	0	71	5	17	109	25	10	7	0	2	0	0	0	0	0	0	0	0	0	0	0	0	0	0	0	343
New.CleanUp.ReferenceOTU320384	k__Fungi; p__Ascomycota; unclassified; unclassified; unclassified; unclassified; unclassified	0	33	10	67	20	0	0	0	9	24	0	0	0	0	0	0	0	0	0	7	14	5	34	24	20	20	0	0	0	0	0	0	0	0	0	0	0	0	0	287
New.CleanUp.ReferenceOTU327835	k__Fungi; p__Ascomycota; c__Saccharomycetes; o__Saccharomycetales; f__Incertae_sedis; g__Candida; unclassified	50	0	61	2	0	0	0	50	25	5	0	0	0	0	0	58	230	112	59	79	6	12	2	4	0	0	0	0	0	0	0	0	0	0	0	0	0	0	0	755
New.CleanUp.ReferenceOTU340896	k__Fungi; p__Ascomycota; c__Eurotiomycetes; o__Eurotiales; f__Trichocomaceae; g__Aspergillus; unclassified	0	38	19	116	66	0	0	0	29	43	0	0	0	0	0	0	0	0	0	24	42	16	269	58	22	25	0	0	0	0	0	0	0	0	0	0	0	0	0	767
New.CleanUp.ReferenceOTU342401	k__Fungi; p__Ascomycota; c__Saccharomycetes; o__Saccharomycetales; f__Incertae_sedis; g__Candida; s__Candida_sp.	105	2	188	11	11	0	0	109	47	0	0	0	0	0	0	155	183	129	34	446	19	19	2	34	1	1	0	0	0	0	0	0	0	0	0	0	0	0	0	1496
New.CleanUp.ReferenceOTU353049	k__Fungi; p__Ascomycota; c__Saccharomycetes; o__Saccharomycetales; f__Incertae_sedis; g__Candida; unclassified	26	1	82	11	7	0	0	12	62	4	0	0	0	0	0	25	116	52	20	236	15	25	10	9	1	1	0	0	0	0	0	0	0	0	0	0	0	0	0	715
New.CleanUp.ReferenceOTU369101	k__Fungi; p__Ascomycota; unclassified; unclassified; unclassified; unclassified; unclassified	0	0	0	1	6	0	0	0	9	2	0	0	0	0	0	1	0	0	11	0	2	463	3	3	0	2	0	0	0	0	0	0	0	0	0	0	0	0	0	503
New.CleanUp.ReferenceOTU381138	k__Fungi; p__Ascomycota; c__Saccharomycetes; o__Saccharomycetales; f__Incertae_sedis; g__Candida; s__Candida_sp.	52	1	83	3	6	0	0	23	27	2	0	0	0	0	0	24	95	68	28	49	10	18	1	6	0	0	0	0	0	0	0	0	0	0	0	0	0	0	0	496
New.CleanUp.ReferenceOTU39917	k__Fungi; p__Ascomycota; c__Eurotiomycetes; o__Eurotiales; f__Trichocomaceae; g__Aspergillus; unclassified	0	21	9	74	34	0	0	0	1	13	0	0	0	0	0	1	2	0	0	10	19	4	61	52	38	22	0	0	0	0	0	0	0	0	0	0	0	0	0	361
New.CleanUp.ReferenceOTU40294	k__Fungi; p__Ascomycota; c__Eurotiomycetes; o__Eurotiales; f__Trichocomaceae; g__Aspergillus; unclassified	0	5	0	1	8	0	0	0	4	3	94	0	15	30	0	0	0	0	0	0	4	1	33	58	1	8	0	1	0	16	0	0	0	23	1	1	1	0	47	355
New.CleanUp.ReferenceOTU411866	k__Fungi; p__Ascomycota; c__Saccharomycetes; o__Saccharomycetales; f__Incertae_sedis; g__Candida; s__Candida_membranifaciens	0	0	0	0	0	0	0	0	0	0	76	0	19	1	6	0	0	0	0	0	0	0	0	0	0	0	19	7	0	1	40	6	0	122	23	73	3	0	6	402
New.CleanUp.ReferenceOTU416983	k__Fungi; p__Ascomycota; unclassified; unclassified; unclassified; unclassified; unclassified	0	0	0	2	3	0	0	0	100	3	10	0	0	0	0	0	1	0	0	6	14	53	0	80	1	2	0	0	0	0	0	0	0	1	0	0	0	0	1	277
New.CleanUp.ReferenceOTU42211	k__Fungi; p__Ascomycota; c__Eurotiomycetes; o__Eurotiales; f__Trichocomaceae; g__Aspergillus; unclassified	0	0	0	0	0	0	0	0	0	0	107	0	15	10	0	0	0	0	0	0	2	48	7	2	0	0	2	34	0	27	1	0	0	19	3	20	15	6	32	350
New.CleanUp.ReferenceOTU42448	k__Fungi; p__Ascomycota; c__Saccharomycetes; o__Saccharomycetales; f__Incertae_sedis; g__Candida; unclassified	14	3	206	17	12	0	0	51	3	9	0	0	0	0	0	20	69	48	36	8	1	2	5	20	0	0	0	0	0	0	0	0	0	0	0	0	0	0	0	524
New.CleanUp.ReferenceOTU425734	k__Fungi; p__Ascomycota; c__Saccharomycetes; o__Saccharomycetales; f__Incertae_sedis; g__Candida; s__Candida_albicans	269	1	0	0	0	3	0	0	16	1	0	0	0	0	0	218	6	32	200	44	11	15	2	3	0	0	0	0	0	0	0	0	0	0	0	0	0	0	0	821
New.CleanUp.ReferenceOTU431375	k__Fungi; p__Ascomycota; c__Eurotiomycetes; o__Eurotiales; f__Trichocomaceae; g__Aspergillus; unclassified	0	6	0	61	12	0	0	0	0	0	0	1	0	1	0	0	0	0	0	0	2	0	11	15	108	102	2	0	1	0	0	1	0	0	1	0	0	0	0	324
New.CleanUp.ReferenceOTU447074	k__Fungi; p__Ascomycota; c__Sordariomycetes; o__Hypocreales; f__Nectriaceae; unclassified; unclassified	0	0	0	0	0	0	0	0	0	0	158	0	38	52	0	0	0	0	0	0	0	0	0	0	0	0	0	18	0	14	0	0	0	31	0	0	0	0	68	379
New.CleanUp.ReferenceOTU457779	k__Fungi; p__Ascomycota; c__Saccharomycetes; o__Saccharomycetales; f__Incertae_sedis; g__Candida; unclassified	83	13	79	47	30	0	0	70	185	41	0	0	0	0	0	93	129	72	85	531	55	197	37	63	10	15	0	0	0	0	0	0	0	0	0	0	0	0	0	1835
New.CleanUp.ReferenceOTU45783	k__Fungi; p__Ascomycota; c__Saccharomycetes; o__Saccharomycetales; f__Incertae_sedis; g__Candida; s__Candida_albicans	128	0	1	1	0	21	0	7	21	0	0	0	0	0	0	88	4	17	89	30	17	17	2	2	0	0	0	0	0	0	0	0	0	0	0	0	0	0	0	445
New.CleanUp.ReferenceOTU476791	k__Fungi; p__Ascomycota; unclassified; unclassified; unclassified; unclassified; unclassified	1	46	7	73	17	0	0	0	18	22	0	0	0	0	0	0	0	0	0	14	35	16	60	37	42	34	1	0	1	0	0	0	0	0	0	0	0	0	0	424
New.CleanUp.ReferenceOTU487081	k__Fungi; p__Ascomycota; c__Saccharomycetes; o__Saccharomycetales; f__Incertae_sedis; g__Candida; unclassified	3	0	0	1	0	0	0	1	27	0	0	0	0	0	0	12	0	2	4	2	0	411	0	1	0	0	0	0	0	0	0	0	0	0	0	0	0	0	0	464
New.CleanUp.ReferenceOTU508131	k__Fungi; p__Ascomycota; c__Saccharomycetes; o__Saccharomycetales; f__Incertae_sedis; g__Candida; unclassified	0	12	4	21	291	0	0	0	3	153	0	0	0	0	0	1	1	0	0	41	1	0	3	68	2	3	0	0	0	0	0	0	0	0	0	0	0	0	0	604
New.CleanUp.ReferenceOTU516047	k__Fungi; p__Ascomycota; c__Eurotiomycetes; o__Eurotiales; f__Trichocomaceae; g__Aspergillus; unclassified	0	141	2	79	38	0	0	0	1	36	6	34	6	1	10	0	0	0	0	1	18	0	312	47	165	198	26	3	7	1	11	6	5	0	7	4	5	11	8	1189
New.CleanUp.ReferenceOTU534556	k__Fungi; p__Ascomycota; c__Saccharomycetes; o__Saccharomycetales; f__Incertae_sedis; g__Candida; unclassified	0	40	15	88	48	0	0	0	29	18	1	0	0	0	0	0	0	0	0	23	67	13	70	44	31	34	0	0	0	0	0	0	0	0	0	0	1	0	0	522
New.CleanUp.ReferenceOTU534561	k__Fungi; p__Ascomycota; c__Eurotiomycetes; o__Eurotiales; f__Trichocomaceae; g__Aspergillus; unclassified	0	0	1	68	70	0	0	0	2	102	11	2	3	0	2	0	0	0	0	1	57	0	22	52	42	1	1	161	0	2	1	0	0	0	3	9	27	3	4	647
New.CleanUp.ReferenceOTU543018	k__Fungi; p__Ascomycota; c__Saccharomycetes; o__Saccharomycetales; unclassified; unclassified; unclassified	0	0	0	0	0	363	0	0	0	0	0	0	0	0	0	0	0	0	1	0	0	0	0	0	0	0	0	0	0	0	0	0	0	0	0	0	0	0	0	364
New.CleanUp.ReferenceOTU547075	k__Fungi; p__Ascomycota; c__Eurotiomycetes; o__Eurotiales; f__Trichocomaceae; g__Aspergillus; unclassified	0	50	23	90	50	0	0	0	23	45	0	0	0	0	0	0	1	0	1	25	69	16	110	67	28	67	0	0	0	0	0	0	0	0	0	0	0	0	0	665
New.CleanUp.ReferenceOTU550379	k__Fungi; p__Ascomycota; unclassified; unclassified; unclassified; unclassified; unclassified	0	0	0	0	5	0	0	0	2	0	0	0	0	0	0	0	0	2	8	0	2	502	0	0	0	2	0	0	0	0	0	0	0	0	0	0	0	0	0	523
New.CleanUp.ReferenceOTU553133	k__Fungi; p__Ascomycota; c__Saccharomycetes; o__Saccharomycetales; f__Incertae_sedis; g__Candida; unclassified	1	10	5	10	239	0	0	1	1	155	0	0	0	0	0	0	4	2	1	51	0	0	0	52	1	0	0	0	0	0	0	0	0	0	0	0	0	0	0	533
New.CleanUp.ReferenceOTU553903	k__Fungi; unclassified; unclassified; unclassified; unclassified; unclassified; unclassified	1	2	0	0	0	0	0	0	6	0	0	0	0	0	0	0	0	0	0	1	0	0	0	0	0	0	6	498	0	0	0	1	0	0	0	0	0	0	0	515
New.CleanUp.ReferenceOTU562899	k__Fungi; p__Ascomycota; c__Saccharomycetes; o__Saccharomycetales; f__Incertae_sedis; g__Candida; unclassified	51	0	13	4	3	0	0	12	5	3	0	0	0	0	0	39	110	64	42	22	0	2	2	11	0	2	0	0	0	0	0	0	0	0	0	0	0	0	0	385
New.CleanUp.ReferenceOTU565282	k__Fungi; unclassified; unclassified; unclassified; unclassified; unclassified; unclassified	20	0	0	0	0	0	0	0	0	0	0	0	0	0	0	0	0	0	0	0	0	0	0	0	0	0	0	423	0	0	0	4	0	0	0	0	35	0	0	482
New.CleanUp.ReferenceOTU586040	k__Fungi; p__Ascomycota; c__Eurotiomycetes; o__Eurotiales; f__Trichocomaceae; g__Aspergillus; unclassified	0	60	1	37	25	0	0	0	1	23	10	8	4	2	1	0	0	0	0	5	17	8	172	19	66	62	25	1	4	5	8	9	21	2	9	6	7	6	5	629
New.CleanUp.ReferenceOTU58662	k__Fungi; p__Ascomycota; c__Saccharomycetes; o__Saccharomycetales; f__Incertae_sedis; g__Candida; s__Candida_albicans	17	0	10	2	11	0	0	555	12	3	0	0	0	0	0	7	12	22	11	13	0	4	0	2	0	0	0	0	0	0	0	0	0	0	0	0	0	0	0	681
New.CleanUp.ReferenceOTU586827	k__Fungi; p__Ascomycota; c__Saccharomycetes; o__Saccharomycetales; f__Incertae_sedis; g__Candida; unclassified	0	75	19	15	9	0	0	0	0	31	0	0	0	0	0	0	0	1	0	6	15	1	111	10	7	11	0	0	0	0	0	0	0	0	0	0	0	0	0	311
New.CleanUp.ReferenceOTU589912	k__Fungi; p__Ascomycota; c__Saccharomycetes; o__Saccharomycetales; f__Incertae_sedis; g__Candida; unclassified	11	1	23	1	3	0	0	3	23	3	0	0	0	0	0	8	56	15	27	132	8	25	4	6	0	2	0	0	0	0	0	0	0	0	0	0	0	0	0	351
New.CleanUp.ReferenceOTU600012	k__Fungi; p__Ascomycota; c__Saccharomycetes; o__Saccharomycetales; f__Incertae_sedis; g__Candida; unclassified	23	0	32	6	5	0	0	6	20	3	0	0	0	0	0	39	65	19	23	79	6	17	7	5	1	1	0	0	0	0	0	0	0	0	0	0	0	0	0	357
New.CleanUp.ReferenceOTU603433	k__Fungi; p__Ascomycota; c__Eurotiomycetes; o__Eurotiales; f__Trichocomaceae; unclassified; unclassified	0	0	1	0	0	0	0	0	0	0	0	1	0	0	1	0	0	0	0	0	1	0	1118	0	0	0	0	0	0	0	3	0	0	0	5	0	12	0	0	1142
New.CleanUp.ReferenceOTU604687	k__Fungi; p__Ascomycota; c__Saccharomycetes; o__Saccharomycetales; f__Incertae_sedis; g__Candida; unclassified	0	27	3	20	29	0	0	0	5	42	5	0	0	0	0	0	0	0	0	1	31	6	56	16	25	12	0	0	0	0	0	0	0	0	0	0	0	0	0	278
New.CleanUp.ReferenceOTU605178	k__Fungi; p__Ascomycota; c__Eurotiomycetes; o__Eurotiales; f__Trichocomaceae; g__Aspergillus; unclassified	0	1	0	0	2	0	0	0	0	0	625	3	200	261	0	0	0	0	0	0	0	0	0	2	0	2	9	121	1	74	15	10	1	185	3	32	65	22	732	2366
New.CleanUp.ReferenceOTU614935	k__Fungi; p__Ascomycota; unclassified; unclassified; unclassified; unclassified; unclassified	0	125	0	42	339	0	0	0	0	293	0	0	0	0	0	0	0	0	0	2	0	0	0	75	6	44	0	0	0	0	0	0	0	0	0	0	0	0	0	926
New.CleanUp.ReferenceOTU621318	k__Fungi; p__Ascomycota; c__Eurotiomycetes; o__Eurotiales; f__Trichocomaceae; g__Aspergillus; unclassified	0	55	1	47	26	0	0	0	2	24	0	1	0	0	0	0	0	0	0	5	15	5	36	27	53	4	0	0	0	0	0	0	0	0	0	1	0	0	0	302
New.CleanUp.ReferenceOTU631073	k__Fungi; p__Ascomycota; c__Saccharomycetes; o__Saccharomycetales; f__Incertae_sedis; g__Candida; unclassified	0	20	12	40	39	0	0	0	12	35	0	0	0	0	0	0	0	0	0	14	33	11	68	28	13	27	0	0	0	0	0	0	0	0	0	0	0	0	3	355
New.CleanUp.ReferenceOTU65401	k__Fungi; p__Ascomycota; c__Saccharomycetes; o__Saccharomycetales; f__Incertae_sedis; g__Candida; unclassified	3	751	154	1170	785	0	0	0	232	786	36	1	2	0	1	27	0	20	4	282	620	238	934	1279	508	507	0	0	0	0	0	4	0	4	0	1	11	2	31	8393
New.CleanUp.ReferenceOTU677353	k__Fungi; p__Ascomycota; c__Eurotiomycetes; o__Eurotiales; f__Trichocomaceae; g__Aspergillus; unclassified	1	24	13	53	38	0	0	2	17	29	0	0	0	0	0	3	5	3	0	39	48	11	108	71	21	24	0	0	0	0	0	0	0	0	0	0	1	0	3	514
New.CleanUp.ReferenceOTU67999	k__Fungi; p__Ascomycota; unclassified; unclassified; unclassified; unclassified; unclassified	0	0	0	0	0	0	0	0	0	0	0	0	0	0	0	0	0	0	0	0	885	3	0	0	0	0	0	0	0	0	0	0	0	0	0	0	0	0	0	888
New.CleanUp.ReferenceOTU683907	k__Fungi; p__Ascomycota; c__Eurotiomycetes; o__Eurotiales; f__Trichocomaceae; g__Aspergillus; unclassified	0	62	1	32	7	0	0	0	0	13	3	15	3	0	5	0	0	0	0	0	8	0	149	20	57	71	5	0	4	0	0	2	1	4	1	1	6	5	1	476
New.CleanUp.ReferenceOTU685811	k__Fungi; p__Ascomycota; c__Saccharomycetes; o__Saccharomycetales; f__Incertae_sedis; g__Candida; unclassified	0	11	2	25	166	0	0	0	0	90	0	0	0	0	0	0	0	0	0	15	0	0	0	41	1	2	0	0	0	0	0	0	0	0	0	0	0	0	0	353
New.CleanUp.ReferenceOTU688631	k__Fungi; p__Ascomycota; c__Saccharomycetes; o__Saccharomycetales; f__Incertae_sedis; g__Candida; unclassified	0	0	0	0	0	0	0	0	0	0	0	0	0	0	0	0	0	0	0	0	0	0	0	0	0	0	0	400	0	0	0	0	0	1	0	0	0	0	55	456
New.CleanUp.ReferenceOTU693904	k__Fungi; p__Ascomycota; unclassified; unclassified; unclassified; unclassified; unclassified	0	40	29	84	55	0	0	0	23	43	0	0	0	0	0	0	0	0	0	28	52	16	158	60	10	35	0	0	0	0	0	0	0	0	0	0	0	0	0	633
New.CleanUp.ReferenceOTU694994	k__Fungi; p__Ascomycota; unclassified; unclassified; unclassified; unclassified; unclassified	0	35	11	54	29	0	0	0	15	23	0	1	1	0	0	0	0	0	0	23	29	7	90	59	23	22	0	0	0	0	0	0	0	0	0	0	0	0	2	424
New.CleanUp.ReferenceOTU706265	k__Fungi; p__Ascomycota; c__Saccharomycetes; o__Saccharomycetales; f__Incertae_sedis; g__Candida; unclassified	333	0	1	1	0	7	0	0	19	0	0	0	0	0	0	253	7	44	286	53	11	34	0	4	0	0	0	0	0	0	0	0	0	0	0	0	0	0	0	1053
New.CleanUp.ReferenceOTU723195	k__Fungi; p__Ascomycota; c__Saccharomycetes; o__Saccharomycetales; f__Incertae_sedis; g__Candida; s__Candida_sp.	16	0	60	4	6	0	0	2	23	5	0	0	0	0	0	12	69	33	13	47	3	12	1	4	1	0	0	0	0	0	0	0	0	0	0	0	0	0	0	311
New.CleanUp.ReferenceOTU741369	k__Fungi; p__Ascomycota; c__Sordariomycetes; o__Hypocreales; f__Nectriaceae; unclassified; unclassified	0	0	0	0	0	0	0	0	2	0	168	0	36	42	0	0	0	0	0	0	0	0	0	0	0	0	0	15	0	3	0	0	0	26	0	0	1	0	48	341
New.CleanUp.ReferenceOTU744165	k__Fungi; p__Ascomycota; c__Eurotiomycetes; o__Eurotiales; f__Trichocomaceae; g__Aspergillus; s__Aspergillus_niger	0	0	0	0	0	0	0	1	0	0	1	0	0	0	0	0	0	0	0	0	0	696	0	0	0	0	0	0	0	0	0	0	0	0	0	0	0	0	1	699
New.CleanUp.ReferenceOTU749536	k__Fungi; p__Ascomycota; c__Saccharomycetes; o__Saccharomycetales; unclassified; unclassified; unclassified	1	0	0	1	0	0	0	0	70	0	0	0	0	0	0	0	0	0	0	168	15	39	0	2	0	1	0	0	0	0	0	0	0	0	0	0	0	0	0	297
New.CleanUp.ReferenceOTU76963	k__Fungi; p__Ascomycota; c__Eurotiomycetes; o__Eurotiales; f__Trichocomaceae; g__Aspergillus; s__Aspergillus_flavus	0	0	0	0	0	0	0	0	0	0	344	1	107	126	1	0	0	0	0	0	0	0	0	0	0	0	7	59	0	23	13	6	0	71	1	19	37	6	276	1097
New.CleanUp.ReferenceOTU775801	k__Fungi; p__Ascomycota; c__Saccharomycetes; o__Saccharomycetales; f__Incertae_sedis; g__Candida; unclassified	13	1	26	13	6	0	0	0	59	2	0	0	0	0	0	23	118	18	30	88	8	14	6	6	0	0	0	0	0	0	0	0	0	0	0	0	0	0	0	431
[truncated: 210 more rows]
